# Supplementary material for: Crystal structures of two unusual, high oxidation state, 16-electron irida­benzenes
Source: Acta Crystallogr E Crystallogr Commun. 2015 Oct 14;71(Pt 11):1315–8. doi: 10.1107/S2056989015018952 (PMC4645090; doi:10.1107/S2056989015018952)
Supplement: Supplementary file 1 [file e-71-01315-sup1.cif]

##############################################################################
#                                                                            #
# This CIF contains the data in a paper accepted for publication in          #
# Acta Crystallographica Section E. It conforms to the requirements of       #
# Notes for Authors for Acta Crystallographica Section E, and has been       #
# peer reviewed under the auspices of the IUCr Commission on Journals.       #
#                                                                            #
# Full details of the Crystallographic Information File format               #
# are given in the paper "The Crystallographic Information File (CIF):       #
# a New Standard Archive File for Crystallography" by S. R. Hall, F. H.      #
# Allen and I. D. Brown [Acta Cryst. (1991), A47, 655-685].                  #
#                                                                            #
# The current version of the core CIF dictionary is obtainable from          #
# ftp://ftp.iucr.org/pub/cif_core.dic.                                       #
#                                                                            #
# Software is freely available for graphical display of the structure(s)     #
# in this CIF. For information consult the CIF software page                 #
# http://www.iucr.org/resources/cif/software.                                #
#                                                                            #
# This file may be used for bona fide research purposes within the           #
# scientific community so long as proper attribution is given to the journal # 
# article from which it was obtained.                                        #
#                                                                            #
##############################################################################
data_I
_database_code_depnum_ccdc_archive 'CCDC 1430095'
_audit_creation_method     SHELXL-2013
_journal_date_recd_electronic     2015-09-08
_journal_date_accepted     2015-10-07
_journal_name_full     'Acta Crystallographica, Section E'
_journal_year     2015
_journal_volume     71
_journal_issue     11
_journal_page_first     1315
_journal_page_last     1318
_journal_paper_category     GM
_journal_paper_doi     10.1107/S2056989015018952
_journal_coeditor_code     WM5215
_publ_contact_author_name     'Michael M. Haley'
_publ_contact_author_address
;
Department of Chemistry & Biochemistry and Materials Science Institute,
University of Oregon,
Eugene, Oregon 97403-1253,
USA
;
_publ_contact_author_email     'haley@uoregon.edu'
_publ_contact_author_phone     '541 346 0456'
_publ_section_title
;
Crystal structures of two unusual, high oxidation state, 16-electron
iridabenzenes
;
_publ_section_title_footnote     .
loop_
    _publ_author_name
    _publ_author_footnote
    _publ_author_address
    'Chase, Daniel T.' .
;
Department of Chemistry & Biochemistry and Materials Science Institute,
University of Oregon,
Eugene, Oregon 97403-1253,
USA
;
    'Zakharov, Lev N.' .
;
CAMCOR, University of Oregon,
1443 East 13th Avenue,
Eugene,
Oregon 97403,
USA
;
    'Haley, Michael M.' .
;
Department of Chemistry & Biochemistry and Materials Science Institute,
University of Oregon,
Eugene, Oregon 97403-1253,
USA
;
_publ_section_synopsis
;
Treatment of an iridabenzene with either bromine or iodine generates
high-oxidation-state Ir^III^ iridabenzenes that contain an open coordination
site.
;
_chemical_name_systematic
;\
Dibromido(1,2-diphenylpenta-1,3-dien-1-yl-5-ylidene)(triphenylphosphane)\
iridium(III)
;
_chemical_name_common     ?
_chemical_formula_moiety     'C35 H28 Br2 Ir P'
_chemical_formula_sum     'C35 H28 Br2 Ir P'
_chemical_formula_iupac     '[Ir Br2 (C17 H13) (C18 H15 P)]'
_chemical_formula_weight     831.56
_chemical_melting_point     ?
_shelx_space_group_comment
;
The symmetry employed for this shelxl refinement is uniquely defined
by the following loop, which should always be used as a source of
symmetry information in preference to the above space-group names.
They are only intended as comments.
;
_space_group_crystal_system     monoclinic
_space_group_name_H-M_alt     'P 21/c'
_space_group_name_Hall     '-P 2ybc'
loop_
    _space_group_symop_operation_xyz
    'x, y, z'
    '-x, y+1/2, -z+1/2'
    '-x, -y, -z'
    'x, -y-1/2, z-1/2'
_cell_length_a     10.6200(8)
_cell_length_b     11.6901(8)
_cell_length_c     23.8782(17)
_cell_angle_alpha     90
_cell_angle_beta     95.094(2)
_cell_angle_gamma     90
_cell_volume     2952.7(4)
_cell_formula_units_Z     4
_cell_measurement_reflns_used     3916
_cell_measurement_theta_min     2.44
_cell_measurement_theta_max     22.04
_cell_measurement_temperature     173(2)
_exptl_crystal_description     'cut-block'
_exptl_crystal_colour     'blue'
_exptl_crystal_size_max     0.090
_exptl_crystal_size_mid     0.070
_exptl_crystal_size_min     0.040
_exptl_crystal_density_diffrn     1.871
_exptl_crystal_density_meas     ?
_exptl_crystal_density_method     ?
_exptl_crystal_F_000     1600
_exptl_absorpt_coefficient_mu     7.306
_exptl_absorpt_correction_type     multi-scan
_exptl_absorpt_process_details
;
(<i>SADABS</i>; Bruker, 2008)
;
_shelx_estimated_absorpt_T_min     0.559
_shelx_estimated_absorpt_T_max     0.759
_exptl_absorpt_correction_T_min     0.82229
_exptl_absorpt_correction_T_max     1.00000
_exptl_special_details     ?
_diffrn_ambient_temperature     173(2)
_diffrn_radiation_type     MoK\a
_diffrn_radiation_wavelength     0.71073
_diffrn_measurement_device_type     'Bruker APEX CCD'
_diffrn_measurement_method     'phi and omega scans'
_diffrn_detector_area_resol_mean     ?
_diffrn_reflns_number     32559
_diffrn_reflns_av_R_equivalents     0.0633
_diffrn_reflns_theta_min     1.712
_diffrn_reflns_theta_max     26.998
_diffrn_reflns_theta_full     25.242
_diffrn_measured_fraction_theta_max     1.000
_diffrn_measured_fraction_theta_full     1.000
_diffrn_reflns_limit_h_min     -13
_diffrn_reflns_limit_h_max     13
_diffrn_reflns_limit_k_min     -14
_diffrn_reflns_limit_k_max     14
_diffrn_reflns_limit_l_min     -30
_diffrn_reflns_limit_l_max     30
_refine_special_details     ?
_reflns_number_total     6439
_reflns_number_gt     5040
_reflns_threshold_expression     'I > 2\s(I)'
_refine_ls_structure_factor_coef     Fsqd
_refine_ls_matrix_type     full
_refine_ls_R_factor_all     0.0560
_refine_ls_R_factor_gt     0.0374
_refine_ls_wR_factor_gt     0.0706
_refine_ls_wR_factor_ref     0.0789
_refine_ls_goodness_of_fit_ref     1.017
_refine_ls_restrained_S_all     1.017
_refine_ls_number_reflns     6439
_refine_ls_number_parameters     352
_refine_ls_number_restraints     0
_refine_ls_hydrogen_treatment     constr
_refine_ls_weighting_scheme     calc
_refine_ls_weighting_details
                      'w=1/[\s^2^(Fo^2^)+(0.0341P)^2^] where P=(Fo^2^+2Fc^2^)/3'
_atom_sites_solution_hydrogens     geom
_atom_sites_solution_primary     ?
_atom_sites_solution_secondary     ?
_refine_ls_shift/su_max     0.003
_refine_ls_shift/su_mean     0.000
_refine_diff_density_max     1.060
_refine_diff_density_min     -0.648
_refine_ls_extinction_method     none
_refine_ls_extinction_coef     .
loop_
    _atom_type_symbol
    _atom_type_description
    _atom_type_scat_dispersion_real
    _atom_type_scat_dispersion_imag
    _atom_type_scat_source
    'C' 'C' 0.0033 0.0016
                         'International Tables Vol C Tables 4.2.6.8 and 6.1.1.4'
    'H' 'H' 0.0000 0.0000
                         'International Tables Vol C Tables 4.2.6.8 and 6.1.1.4'
    'P' 'P' 0.1023 0.0942
                         'International Tables Vol C Tables 4.2.6.8 and 6.1.1.4'
    'Ir' 'Ir' -1.4442 7.9887
                         'International Tables Vol C Tables 4.2.6.8 and 6.1.1.4'
    'Br' 'Br' -0.2901 2.4595
                         'International Tables Vol C Tables 4.2.6.8 and 6.1.1.4'
_computing_data_collection
;
APEX2 (Bruker, 2008)
;
_computing_cell_refinement
;
SAINT (Bruker, 2008)
;
_computing_data_reduction
;
SAINT (Bruker, 2008)
;
_computing_structure_solution
;
SHELXTL (Sheldrick, 2008)
;
_computing_structure_refinement
;
SHELXL-2013 (Sheldrick, 2015)
;
_computing_molecular_graphics
;
SHELXTL (Sheldrick, 2008)
;
_computing_publication_material
;
SHELXTL (Sheldrick, 2008)
;
loop_
    _atom_site_type_symbol
    _atom_site_label
    _atom_site_fract_x
    _atom_site_fract_y
    _atom_site_fract_z
    _atom_site_U_iso_or_equiv
    _atom_site_adp_type
    _atom_site_calc_flag
    _atom_site_occupancy
    _atom_site_disorder_assembly
    _atom_site_disorder_group
    Ir Ir1 0.10176(2) 0.13179(2) 0.85083(2) 0.02518(7) Uani d 1 . .
    Br Br1 0.22033(5) -0.05824(5) 0.85942(2) 0.03303(14) Uani d 1 . .
    Br Br2 -0.09573(6) 0.01646(5) 0.82570(3) 0.04562(17) Uani d 1 . .
    P P1 0.28971(13) 0.22577(11) 0.87771(6) 0.0256(3) Uani d 1 . .
    C C1 -0.0134(5) 0.2540(4) 0.8696(2) 0.0263(12) Uani d 1 . .
    C C2 -0.0869(5) 0.3252(5) 0.8329(2) 0.0286(12) Uani d 1 . .
    C C3 -0.0730(5) 0.3229(5) 0.7752(2) 0.0342(13) Uani d 1 . .
    H H3A -0.1305 0.3675 0.7516 0.041 Uiso calc 1 . .
    C C4 0.0175(5) 0.2611(5) 0.7493(2) 0.0355(14) Uani d 1 . .
    H H4A 0.0171 0.2663 0.7096 0.043 Uiso calc 1 . .
    C C5 0.1068(5) 0.1935(4) 0.7773(2) 0.0299(13) Uani d 1 . .
    H H5A 0.1789 0.1754 0.7582 0.036 Uiso calc 1 . .
    C C6 -0.0148(5) 0.2567(5) 0.9317(2) 0.0289(12) Uani d 1 . .
    C C7 -0.0513(5) 0.1597(5) 0.9599(3) 0.0378(14) Uani d 1 . .
    H H7A -0.0838 0.0953 0.9392 0.045 Uiso calc 1 . .
    C C8 -0.0404(6) 0.1568(6) 1.0184(3) 0.0461(17) Uani d 1 . .
    H H8A -0.0658 0.0907 1.0376 0.055 Uiso calc 1 . .
    C C9 0.0069(6) 0.2492(6) 1.0481(3) 0.0461(17) Uani d 1 . .
    H H9A 0.0157 0.2463 1.0880 0.055 Uiso calc 1 . .
    C C10 0.0424(6) 0.3469(5) 1.0209(2) 0.0400(15) Uani d 1 . .
    H H10A 0.0762 0.4102 1.0422 0.048 Uiso calc 1 . .
    C C11 0.0287(5) 0.3527(4) 0.9628(2) 0.0282(12) Uani d 1 . .
    H H11A 0.0487 0.4212 0.9442 0.034 Uiso calc 1 . .
    C C12 -0.1768(5) 0.4095(5) 0.8531(2) 0.0306(13) Uani d 1 . .
    C C13 -0.2696(6) 0.3785(5) 0.8876(3) 0.0470(17) Uani d 1 . .
    H H13A -0.2729 0.3018 0.9006 0.056 Uiso calc 1 . .
    C C14 -0.3575(6) 0.4567(6) 0.9036(3) 0.0538(19) Uani d 1 . .
    H H14A -0.4215 0.4331 0.9265 0.065 Uiso calc 1 . .
    C C15 -0.3523(6) 0.5686(6) 0.8863(3) 0.0522(18) Uani d 1 . .
    H H15A -0.4129 0.6223 0.8969 0.063 Uiso calc 1 . .
    C C16 -0.2586(7) 0.6027(6) 0.8534(3) 0.0549(19) Uani d 1 . .
    H H16A -0.2535 0.6803 0.8421 0.066 Uiso calc 1 . .
    C C17 -0.1716(6) 0.5231(5) 0.8368(3) 0.0436(16) Uani d 1 . .
    H H17A -0.1077 0.5471 0.8140 0.052 Uiso calc 1 . .
    C C18 0.4083(5) 0.2172(5) 0.8265(2) 0.0317(13) Uani d 1 . .
    C C19 0.4459(7) 0.3103(6) 0.7980(3) 0.060(2) Uani d 1 . .
    H H19A 0.4096 0.3828 0.8047 0.072 Uiso calc 1 . .
    C C20 0.5357(7) 0.3019(8) 0.7595(3) 0.079(3) Uani d 1 . .
    H H20A 0.5600 0.3680 0.7400 0.094 Uiso calc 1 . .
    C C21 0.5881(7) 0.2004(7) 0.7499(3) 0.070(2) Uani d 1 . .
    H H21A 0.6472 0.1937 0.7225 0.085 Uiso calc 1 . .
    C C22 0.5567(8) 0.1074(7) 0.7793(5) 0.109(4) Uani d 1 . .
    H H22A 0.5966 0.0362 0.7737 0.131 Uiso calc 1 . .
    C C23 0.4670(8) 0.1157(6) 0.8173(4) 0.093(3) Uani d 1 . .
    H H23A 0.4456 0.0497 0.8376 0.111 Uiso calc 1 . .
    C C24 0.3671(5) 0.1769(4) 0.9445(2) 0.0315(13) Uani d 1 . .
    C C25 0.4976(6) 0.1792(5) 0.9555(3) 0.0409(15) Uani d 1 . .
    H H25A 0.5494 0.1978 0.9263 0.049 Uiso calc 1 . .
    C C26 0.5528(6) 0.1543(5) 1.0092(3) 0.0518(19) Uani d 1 . .
    H H26A 0.6421 0.1561 1.0169 0.062 Uiso calc 1 . .
    C C27 0.4770(8) 0.1269(5) 1.0513(3) 0.057(2) Uani d 1 . .
    H H27A 0.5147 0.1097 1.0879 0.068 Uiso calc 1 . .
    C C28 0.3482(7) 0.1243(5) 1.0410(3) 0.0508(18) Uani d 1 . .
    H H28A 0.2969 0.1064 1.0704 0.061 Uiso calc 1 . .
    C C29 0.2929(6) 0.1479(5) 0.9874(2) 0.0363(14) Uani d 1 . .
    H H29A 0.2036 0.1442 0.9801 0.044 Uiso calc 1 . .
    C C30 0.2706(5) 0.3799(4) 0.8877(2) 0.0246(11) Uani d 1 . .
    C C31 0.3186(5) 0.4357(5) 0.9360(2) 0.0311(13) Uani d 1 . .
    H H31A 0.3602 0.3934 0.9662 0.037 Uiso calc 1 . .
    C C32 0.3061(5) 0.5530(5) 0.9405(3) 0.0389(15) Uani d 1 . .
    H H32A 0.3389 0.5908 0.9738 0.047 Uiso calc 1 . .
    C C33 0.2464(6) 0.6157(5) 0.8970(3) 0.0410(15) Uani d 1 . .
    H H33A 0.2399 0.6964 0.9002 0.049 Uiso calc 1 . .
    C C34 0.1966(5) 0.5618(5) 0.8493(3) 0.0369(15) Uani d 1 . .
    H H34A 0.1540 0.6047 0.8196 0.044 Uiso calc 1 . .
    C C35 0.2082(5) 0.4438(4) 0.8444(2) 0.0290(12) Uani d 1 . .
    H H35A 0.1734 0.4065 0.8113 0.035 Uiso calc 1 . .
loop_
    _atom_site_aniso_label
    _atom_site_aniso_U_11
    _atom_site_aniso_U_22
    _atom_site_aniso_U_33
    _atom_site_aniso_U_12
    _atom_site_aniso_U_13
    _atom_site_aniso_U_23
    Ir1 0.02630(12) 0.02190(11) 0.02676(12) 0.00155(9) -0.00084(8) -0.00056(9)
    Br1 0.0366(3) 0.0245(3) 0.0364(3) 0.0044(2) -0.0057(3) 0.0009(2)
    Br2 0.0350(4) 0.0346(3) 0.0655(5) -0.0047(3) -0.0057(3) -0.0103(3)
    P1 0.0256(8) 0.0216(7) 0.0292(8) 0.0029(6) 0.0012(6) -0.0005(6)
    C1 0.022(3) 0.024(3) 0.032(3) -0.002(2) 0.003(2) -0.002(2)
    C2 0.020(3) 0.030(3) 0.035(3) 0.002(2) -0.001(2) 0.002(3)
    C3 0.034(3) 0.037(3) 0.031(3) 0.002(3) -0.001(3) 0.004(3)
    C4 0.045(4) 0.035(3) 0.025(3) -0.006(3) -0.002(3) 0.001(3)
    C5 0.034(3) 0.030(3) 0.026(3) 0.003(2) 0.003(2) -0.005(2)
    C6 0.025(3) 0.033(3) 0.030(3) 0.011(2) 0.008(2) 0.007(3)
    C7 0.037(3) 0.031(3) 0.046(4) 0.010(3) 0.010(3) 0.006(3)
    C8 0.057(4) 0.046(4) 0.038(4) 0.017(3) 0.017(3) 0.015(3)
    C9 0.059(4) 0.053(4) 0.028(3) 0.023(4) 0.015(3) 0.007(3)
    C10 0.050(4) 0.040(4) 0.032(3) 0.014(3) 0.010(3) -0.002(3)
    C11 0.030(3) 0.024(3) 0.031(3) 0.010(2) 0.006(2) 0.003(2)
    C12 0.022(3) 0.035(3) 0.033(3) 0.007(2) -0.002(2) 0.006(3)
    C13 0.030(3) 0.038(4) 0.074(5) 0.004(3) 0.010(3) 0.013(3)
    C14 0.032(4) 0.062(5) 0.070(5) 0.015(3) 0.017(3) 0.009(4)
    C15 0.045(4) 0.063(5) 0.049(4) 0.026(4) 0.004(3) -0.003(4)
    C16 0.074(5) 0.038(4) 0.054(4) 0.022(4) 0.012(4) 0.013(3)
    C17 0.049(4) 0.040(4) 0.044(4) 0.013(3) 0.014(3) 0.013(3)
    C18 0.024(3) 0.031(3) 0.040(3) 0.002(2) 0.006(3) -0.012(3)
    C19 0.076(5) 0.049(4) 0.060(5) 0.021(4) 0.039(4) 0.017(4)
    C20 0.081(6) 0.092(7) 0.071(6) 0.035(5) 0.048(5) 0.028(5)
    C21 0.053(5) 0.084(6) 0.080(6) -0.006(5) 0.041(4) -0.035(5)
    C22 0.088(7) 0.057(6) 0.198(11) -0.014(5) 0.099(8) -0.061(6)
    C23 0.089(6) 0.033(4) 0.169(10) -0.012(4) 0.090(7) -0.022(5)
    C24 0.035(3) 0.020(3) 0.036(3) 0.007(2) -0.012(3) -0.006(2)
    C25 0.038(4) 0.024(3) 0.058(4) -0.001(3) -0.012(3) 0.001(3)
    C26 0.043(4) 0.033(4) 0.072(5) 0.005(3) -0.034(4) -0.011(3)
    C27 0.079(6) 0.036(4) 0.048(4) 0.020(4) -0.037(4) -0.008(3)
    C28 0.070(5) 0.045(4) 0.036(4) 0.024(4) -0.006(3) -0.002(3)
    C29 0.037(3) 0.040(4) 0.030(3) 0.012(3) -0.005(3) -0.003(3)
    C30 0.024(3) 0.021(3) 0.030(3) 0.002(2) 0.007(2) 0.000(2)
    C31 0.036(3) 0.025(3) 0.032(3) 0.004(2) 0.001(3) -0.002(2)
    C32 0.043(4) 0.031(3) 0.043(4) -0.004(3) 0.007(3) -0.012(3)
    C33 0.045(4) 0.027(3) 0.054(4) 0.001(3) 0.020(3) -0.004(3)
    C34 0.029(3) 0.025(3) 0.059(4) 0.003(3) 0.012(3) 0.013(3)
    C35 0.027(3) 0.025(3) 0.034(3) 0.000(2) 0.001(2) 0.003(2)
_geom_special_details
;
All e.s.d.'s (except the e.s.d. in the dihedral angle between two l.s. planes)
are estimated using the full covariance matrix. The cell e.s.d.'s are taken
into account individually in the estimation of e.s.d.'s in distances, angles
and torsion angles; correlations between e.s.d.'s in cell parameters are only
used when they are defined by crystal symmetry. An approximate (isotropic)
treatment of cell e.s.d.'s is used for estimating e.s.d.'s involving l.s.
planes.
;
loop_
    _geom_bond_atom_site_label_1
    _geom_bond_atom_site_label_2
    _geom_bond_site_symmetry_2
    _geom_bond_distance
    _geom_bond_publ_flag
    Ir1 C5 . 1.903(5) ?
    Ir1 C1 . 1.958(5) ?
    Ir1 P1 . 2.3185(14) ?
    Ir1 Br2 . 2.5205(6) ?
    Ir1 Br1 . 2.5528(6) ?
    P1 C24 . 1.819(5) ?
    P1 C30 . 1.831(5) ?
    P1 C18 . 1.833(5) ?
    C1 C2 . 1.396(7) ?
    C1 C6 . 1.486(7) ?
    C2 C3 . 1.399(7) ?
    C2 C12 . 1.482(7) ?
    C3 C4 . 1.389(8) ?
    C3 H3A . 0.9500 ?
    C4 C5 . 1.363(7) ?
    C4 H4A . 0.9500 ?
    C5 H5A . 0.9500 ?
    C6 C7 . 1.391(7) ?
    C6 C11 . 1.402(7) ?
    C7 C8 . 1.391(8) ?
    C7 H7A . 0.9500 ?
    C8 C9 . 1.363(9) ?
    C8 H8A . 0.9500 ?
    C9 C10 . 1.382(8) ?
    C9 H9A . 0.9500 ?
    C10 C11 . 1.384(7) ?
    C10 H10A . 0.9500 ?
    C11 H11A . 0.9500 ?
    C12 C17 . 1.387(8) ?
    C12 C13 . 1.388(8) ?
    C13 C14 . 1.384(8) ?
    C13 H13A . 0.9500 ?
    C14 C15 . 1.374(9) ?
    C14 H14A . 0.9500 ?
    C15 C16 . 1.379(9) ?
    C15 H15A . 0.9500 ?
    C16 C17 . 1.393(8) ?
    C16 H16A . 0.9500 ?
    C17 H17A . 0.9500 ?
    C18 C19 . 1.362(8) ?
    C18 C23 . 1.367(8) ?
    C19 C20 . 1.387(9) ?
    C19 H19A . 0.9500 ?
    C20 C21 . 1.339(10) ?
    C20 H20A . 0.9500 ?
    C21 C22 . 1.351(12) ?
    C21 H21A . 0.9500 ?
    C22 C23 . 1.376(10) ?
    C22 H22A . 0.9500 ?
    C23 H23A . 0.9500 ?
    C24 C25 . 1.388(7) ?
    C24 C29 . 1.390(8) ?
    C25 C26 . 1.394(8) ?
    C25 H25A . 0.9500 ?
    C26 C27 . 1.379(10) ?
    C26 H26A . 0.9500 ?
    C27 C28 . 1.368(9) ?
    C27 H27A . 0.9500 ?
    C28 C29 . 1.387(8) ?
    C28 H28A . 0.9500 ?
    C29 H29A . 0.9500 ?
    C30 C31 . 1.383(7) ?
    C30 C35 . 1.395(7) ?
    C31 C32 . 1.383(7) ?
    C31 H31A . 0.9500 ?
    C32 C33 . 1.378(8) ?
    C32 H32A . 0.9500 ?
    C33 C34 . 1.366(8) ?
    C33 H33A . 0.9500 ?
    C34 C35 . 1.390(7) ?
    C34 H34A . 0.9500 ?
    C35 H35A . 0.9500 ?
loop_
    _geom_angle_atom_site_label_1
    _geom_angle_atom_site_label_2
    _geom_angle_atom_site_label_3
    _geom_angle_site_symmetry_1
    _geom_angle_site_symmetry_3
    _geom_angle
    _geom_angle_publ_flag
    C5 Ir1 C1 . . 90.2(2) ?
    C5 Ir1 P1 . . 88.94(17) ?
    C1 Ir1 P1 . . 97.51(15) ?
    C5 Ir1 Br2 . . 94.26(16) ?
    C1 Ir1 Br2 . . 85.49(15) ?
    P1 Ir1 Br2 . . 175.61(4) ?
    C5 Ir1 Br1 . . 110.50(16) ?
    C1 Ir1 Br1 . . 158.47(15) ?
    P1 Ir1 Br1 . . 89.07(4) ?
    Br2 Ir1 Br1 . . 87.01(2) ?
    C24 P1 C30 . . 104.0(2) ?
    C24 P1 C18 . . 106.4(3) ?
    C30 P1 C18 . . 103.4(2) ?
    C24 P1 Ir1 . . 113.86(19) ?
    C30 P1 Ir1 . . 113.56(17) ?
    C18 P1 Ir1 . . 114.52(18) ?
    C2 C1 C6 . . 124.0(5) ?
    C2 C1 Ir1 . . 128.2(4) ?
    C6 C1 Ir1 . . 107.8(3) ?
    C1 C2 C3 . . 120.3(5) ?
    C1 C2 C12 . . 122.2(5) ?
    C3 C2 C12 . . 117.5(5) ?
    C4 C3 C2 . . 125.8(5) ?
    C4 C3 H3A . . 117.1 ?
    C2 C3 H3A . . 117.1 ?
    C5 C4 C3 . . 124.2(5) ?
    C5 C4 H4A . . 117.9 ?
    C3 C4 H4A . . 117.9 ?
    C4 C5 Ir1 . . 126.6(4) ?
    C4 C5 H5A . . 116.7 ?
    Ir1 C5 H5A . . 116.7 ?
    C7 C6 C11 . . 119.2(5) ?
    C7 C6 C1 . . 119.6(5) ?
    C11 C6 C1 . . 121.0(5) ?
    C8 C7 C6 . . 120.3(6) ?
    C8 C7 H7A . . 119.9 ?
    C6 C7 H7A . . 119.9 ?
    C9 C8 C7 . . 119.8(6) ?
    C9 C8 H8A . . 120.1 ?
    C7 C8 H8A . . 120.1 ?
    C8 C9 C10 . . 121.0(6) ?
    C8 C9 H9A . . 119.5 ?
    C10 C9 H9A . . 119.5 ?
    C9 C10 C11 . . 120.1(6) ?
    C9 C10 H10A . . 120.0 ?
    C11 C10 H10A . . 120.0 ?
    C10 C11 C6 . . 119.6(5) ?
    C10 C11 H11A . . 120.2 ?
    C6 C11 H11A . . 120.2 ?
    C17 C12 C13 . . 117.7(5) ?
    C17 C12 C2 . . 120.2(5) ?
    C13 C12 C2 . . 122.1(5) ?
    C14 C13 C12 . . 121.5(6) ?
    C14 C13 H13A . . 119.2 ?
    C12 C13 H13A . . 119.2 ?
    C15 C14 C13 . . 119.9(6) ?
    C15 C14 H14A . . 120.0 ?
    C13 C14 H14A . . 120.0 ?
    C14 C15 C16 . . 119.8(6) ?
    C14 C15 H15A . . 120.1 ?
    C16 C15 H15A . . 120.1 ?
    C15 C16 C17 . . 119.9(6) ?
    C15 C16 H16A . . 120.0 ?
    C17 C16 H16A . . 120.0 ?
    C12 C17 C16 . . 121.0(6) ?
    C12 C17 H17A . . 119.5 ?
    C16 C17 H17A . . 119.5 ?
    C19 C18 C23 . . 117.1(6) ?
    C19 C18 P1 . . 122.5(4) ?
    C23 C18 P1 . . 120.3(5) ?
    C18 C19 C20 . . 121.6(7) ?
    C18 C19 H19A . . 119.2 ?
    C20 C19 H19A . . 119.2 ?
    C21 C20 C19 . . 119.8(8) ?
    C21 C20 H20A . . 120.1 ?
    C19 C20 H20A . . 120.1 ?
    C20 C21 C22 . . 119.9(7) ?
    C20 C21 H21A . . 120.1 ?
    C22 C21 H21A . . 120.1 ?
    C21 C22 C23 . . 120.2(7) ?
    C21 C22 H22A . . 119.9 ?
    C23 C22 H22A . . 119.9 ?
    C18 C23 C22 . . 121.3(8) ?
    C18 C23 H23A . . 119.3 ?
    C22 C23 H23A . . 119.3 ?
    C25 C24 C29 . . 119.1(5) ?
    C25 C24 P1 . . 121.7(5) ?
    C29 C24 P1 . . 118.8(4) ?
    C24 C25 C26 . . 120.1(6) ?
    C24 C25 H25A . . 119.9 ?
    C26 C25 H25A . . 119.9 ?
    C27 C26 C25 . . 119.6(6) ?
    C27 C26 H26A . . 120.2 ?
    C25 C26 H26A . . 120.2 ?
    C28 C27 C26 . . 120.9(6) ?
    C28 C27 H27A . . 119.6 ?
    C26 C27 H27A . . 119.6 ?
    C27 C28 C29 . . 119.7(7) ?
    C27 C28 H28A . . 120.2 ?
    C29 C28 H28A . . 120.2 ?
    C28 C29 C24 . . 120.5(6) ?
    C28 C29 H29A . . 119.7 ?
    C24 C29 H29A . . 119.7 ?
    C31 C30 C35 . . 118.8(5) ?
    C31 C30 P1 . . 122.4(4) ?
    C35 C30 P1 . . 118.8(4) ?
    C32 C31 C30 . . 120.1(5) ?
    C32 C31 H31A . . 120.0 ?
    C30 C31 H31A . . 120.0 ?
    C33 C32 C31 . . 120.7(6) ?
    C33 C32 H32A . . 119.6 ?
    C31 C32 H32A . . 119.6 ?
    C34 C33 C32 . . 120.0(6) ?
    C34 C33 H33A . . 120.0 ?
    C32 C33 H33A . . 120.0 ?
    C33 C34 C35 . . 119.8(6) ?
    C33 C34 H34A . . 120.1 ?
    C35 C34 H34A . . 120.1 ?
    C34 C35 C30 . . 120.6(5) ?
    C34 C35 H35A . . 119.7 ?
    C30 C35 H35A . . 119.7 ?
loop_
    _geom_torsion_atom_site_label_1
    _geom_torsion_atom_site_label_2
    _geom_torsion_atom_site_label_3
    _geom_torsion_atom_site_label_4
    _geom_torsion_site_symmetry_1
    _geom_torsion_site_symmetry_2
    _geom_torsion_site_symmetry_3
    _geom_torsion_site_symmetry_4
    _geom_torsion
    _geom_torsion_publ_flag
    C6 C1 C2 C3 . . . . 175.3(5) ?
    Ir1 C1 C2 C3 . . . . -7.5(8) ?
    C6 C1 C2 C12 . . . . -1.5(8) ?
    Ir1 C1 C2 C12 . . . . 175.8(4) ?
    C1 C2 C3 C4 . . . . -5.7(9) ?
    C12 C2 C3 C4 . . . . 171.1(5) ?
    C2 C3 C4 C5 . . . . -0.3(10) ?
    C3 C4 C5 Ir1 . . . . 19.7(9) ?
    C2 C1 C6 C7 . . . . 119.0(6) ?
    Ir1 C1 C6 C7 . . . . -58.8(6) ?
    C2 C1 C6 C11 . . . . -65.7(7) ?
    Ir1 C1 C6 C11 . . . . 116.5(4) ?
    C11 C6 C7 C8 . . . . -2.2(8) ?
    C1 C6 C7 C8 . . . . 173.1(5) ?
    C6 C7 C8 C9 . . . . -0.4(9) ?
    C7 C8 C9 C10 . . . . 1.1(10) ?
    C8 C9 C10 C11 . . . . 0.8(9) ?
    C9 C10 C11 C6 . . . . -3.4(8) ?
    C7 C6 C11 C10 . . . . 4.1(8) ?
    C1 C6 C11 C10 . . . . -171.2(5) ?
    C1 C2 C12 C17 . . . . 127.5(6) ?
    C3 C2 C12 C17 . . . . -49.3(8) ?
    C1 C2 C12 C13 . . . . -53.7(8) ?
    C3 C2 C12 C13 . . . . 129.5(6) ?
    C17 C12 C13 C14 . . . . 2.5(10) ?
    C2 C12 C13 C14 . . . . -176.3(6) ?
    C12 C13 C14 C15 . . . . -1.5(11) ?
    C13 C14 C15 C16 . . . . -0.5(11) ?
    C14 C15 C16 C17 . . . . 1.4(11) ?
    C13 C12 C17 C16 . . . . -1.6(10) ?
    C2 C12 C17 C16 . . . . 177.2(6) ?
    C15 C16 C17 C12 . . . . -0.4(11) ?
    C24 P1 C18 C19 . . . . -120.2(6) ?
    C30 P1 C18 C19 . . . . -11.0(6) ?
    Ir1 P1 C18 C19 . . . . 113.1(5) ?
    C24 P1 C18 C23 . . . . 56.9(7) ?
    C30 P1 C18 C23 . . . . 166.1(6) ?
    Ir1 P1 C18 C23 . . . . -69.8(7) ?
    C23 C18 C19 C20 . . . . 2.8(12) ?
    P1 C18 C19 C20 . . . . -180.0(6) ?
    C18 C19 C20 C21 . . . . -0.4(13) ?
    C19 C20 C21 C22 . . . . -2.5(14) ?
    C20 C21 C22 C23 . . . . 2.8(16) ?
    C19 C18 C23 C22 . . . . -2.4(13) ?
    P1 C18 C23 C22 . . . . -179.7(8) ?
    C21 C22 C23 C18 . . . . -0.3(17) ?
    C30 P1 C24 C25 . . . . -86.5(5) ?
    C18 P1 C24 C25 . . . . 22.3(5) ?
    Ir1 P1 C24 C25 . . . . 149.4(4) ?
    C30 P1 C24 C29 . . . . 86.7(5) ?
    C18 P1 C24 C29 . . . . -164.5(4) ?
    Ir1 P1 C24 C29 . . . . -37.4(5) ?
    C29 C24 C25 C26 . . . . -0.9(8) ?
    P1 C24 C25 C26 . . . . 172.3(4) ?
    C24 C25 C26 C27 . . . . 0.2(9) ?
    C25 C26 C27 C28 . . . . -0.2(10) ?
    C26 C27 C28 C29 . . . . 0.9(10) ?
    C27 C28 C29 C24 . . . . -1.6(9) ?
    C25 C24 C29 C28 . . . . 1.6(8) ?
    P1 C24 C29 C28 . . . . -171.8(4) ?
    C24 P1 C30 C31 . . . . 4.5(5) ?
    C18 P1 C30 C31 . . . . -106.5(5) ?
    Ir1 P1 C30 C31 . . . . 128.8(4) ?
    C24 P1 C30 C35 . . . . -177.2(4) ?
    C18 P1 C30 C35 . . . . 71.8(5) ?
    Ir1 P1 C30 C35 . . . . -52.9(4) ?
    C35 C30 C31 C32 . . . . -1.0(8) ?
    P1 C30 C31 C32 . . . . 177.3(4) ?
    C30 C31 C32 C33 . . . . -0.3(9) ?
    C31 C32 C33 C34 . . . . 1.4(9) ?
    C32 C33 C34 C35 . . . . -1.2(8) ?
    C33 C34 C35 C30 . . . . -0.1(8) ?
    C31 C30 C35 C34 . . . . 1.2(8) ?
    P1 C30 C35 C34 . . . . -177.2(4) ?
loop_
    _geom_hbond_atom_site_label_D
    _geom_hbond_atom_site_label_H
    _geom_hbond_atom_site_label_A
    _geom_hbond_site_symmetry_A
    _geom_hbond_distance_DH
    _geom_hbond_distance_HA
    _geom_hbond_distance_DA
    _geom_hbond_angle_DHA
    C3 H3A Br1 2_556 0.95 2.87 3.717(5) 149
    C7 H7A Br2 . 0.95 2.85 3.609(7) 137
    C23 H23A Br1 . 0.95 2.79 3.533(7) 135
_shelx_hkl_file
;
   1   0   0 4755.31   45.44
   1   0   0 4759.74   40.78
  -1   0   0 4834.55   39.04
   2   0   0  246.62    7.02
  -2   0   0  262.30   11.18
   2   0   0  263.26   12.39
   2   0   0  246.31   13.55
   3   0   0  114.79   11.71
   3   0   0   87.46   11.54
   3   0   0  126.29    6.45
  -3   0   0  128.35   10.93
   4   0   0  291.39   18.54
  -4   0   0  300.18   16.72
   4   0   0  307.68   10.81
   4   0   0  305.05   21.72
  -5   0   0 2144.77   49.89
   5   0   0 2161.87   54.30
   5   0   0 2205.69   31.28
  -6   0   0 1851.26   50.02
   6   0   0 1911.66   30.00
   6   0   0 1931.19   64.65
   6   0   0 1904.53   55.61
   7   0   0  349.87   34.81
  -7   0   0  405.39   25.03
   7   0   0  409.47   29.31
   8   0   0  115.34   24.23
   8   0   0  136.62   22.52
  -8   0   0   99.91   17.09
   9   0   0  998.38   49.62
  -9   0   0 1037.33   46.75
   9   0   0  985.14   59.20
  10   0   0 1087.39   57.46
  10   0   0 1144.27   67.85
 -10   0   0 1189.99   54.38
  11   0   0  393.85   50.80
  11   0   0  330.47   40.07
 -11   0   0  349.60   35.58
 -12   0   0    4.34   10.37
  12   0   0    4.76   11.16
 -13   0   0    8.23   16.71
  13   0   0   23.92   12.74
  14   0   0   58.86   20.77
   0   1   0    1.72    1.40
   0  -1   0    0.36    1.51
   0  -1   0    0.95    1.05
   1  -1   0  927.71   21.48
   1  -1   0  926.48   18.23
   1   1   0  913.96   15.44
  -1   1   0  934.95   15.99
  -1  -1   0  911.18   20.72
  -1  -1   0  923.34   14.43
   1   1   0  877.58   18.16
   1  -1   0  916.32   13.77
   2  -1   0  265.50   14.87
  -2   1   0  254.22   12.17
   2   1   0  259.85   13.38
   2   1   0  282.66    9.20
  -2  -1   0  263.97   14.44
  -2   1   0  252.41    9.07
  -2  -1   0  265.91   10.54
   2  -1   0  268.21   11.34
   3   1   0  810.80   30.81
   3  -1   0  826.02   25.36
  -3  -1   0  862.14   22.90
  -3   1   0  824.07   25.30
  -3   1   0  833.17   17.59
   3   1   0  811.79   27.78
   3   1   0  826.38   17.01
   4   1   0  890.83   32.87
   4  -1   0  842.15   35.77
  -4  -1   0  888.01   27.00
   4   1   0  885.42   18.51
   4  -1   0  900.19   30.19
  -4   1   0  873.19   19.44
  -4   1   0  878.72   30.22
   4   1   0  868.66   36.26
  -5   1   0   85.79   12.90
   5   1   0  107.53   17.71
   5   1   0   85.24   14.17
   5  -1   0   94.65   17.34
   5   1   0  104.35    7.88
   5  -1   0   73.20   12.07
  -5   1   0  102.83    7.70
  -5  -1   0   87.66   11.84
   6  -1   0  739.97   33.99
   6   1   0  736.66   19.63
   6   1   0  731.89   35.40
   6   1   0  696.17   39.24
  -6  -1   0  738.62   31.17
   6  -1   0  702.88   40.47
  -6   1   0  739.21   19.17
  -6   1   0  701.08   33.08
  -7  -1   0  450.91   26.64
   7  -1   0  373.86   27.05
  -7   1   0  451.58   28.36
   7   1   0  431.61   37.61
   7  -1   0  436.86   33.96
   7   1   0  401.45   29.86
  -8   1   0  116.41   19.04
   8  -1   0  118.92   24.25
   8   1   0  154.59   27.31
   8  -1   0  130.11   21.06
   8   1   0   95.23   18.43
  -8  -1   0  108.24   17.23
   9  -1   0   68.27   15.62
  -9   1   0   50.28   14.06
   9   1   0   68.79   16.88
   9  -1   0   69.06   20.13
  -9  -1   0  110.74   19.02
  10  -1   0   -9.23   10.47
 -10   1   0   -0.26    8.63
 -10  -1   0  -14.19    8.93
 -10  -1   0    7.93    9.23
  10  -1   0    6.44    8.93
  10   1   0   10.56    9.40
 -11  -1   0  135.15   29.95
  11  -1   0  166.63   34.36
 -11   1   0  194.72   29.45
  11   1   0  173.46   29.48
 -11  -1   0  181.35   27.16
  11  -1   0  189.68   31.07
  12   1   0  156.48   29.89
  12  -1   0  157.36   34.56
 -12  -1   0  126.37   33.22
 -12   1   0  168.72   29.72
  12  -1   0  207.69   32.75
  13  -1   0   72.28   24.78
  13  -1   0   81.42   22.02
  13   1   0   91.77   23.40
 -13  -1   0   16.36   19.09
  14  -1   0   17.99   16.59
   0   2   0   31.87    5.44
   0  -2   0   38.29    5.14
   0  -2   0   33.03    6.72
   0   2   0   30.86    3.19
  -1   2   0   67.04    7.40
  -1  -2   0   71.25    6.06
   1  -2   0   68.94    7.34
  -1  -2   0   84.50    9.34
   1   2   0   69.49    7.17
   1  -2   0   60.23    8.72
   1   2   0   72.62    7.01
  -2  -2   0 1913.84   29.24
   2  -2   0 1875.00   36.81
   2   2   0 1943.63   31.69
   2   2   0 1887.75   37.46
  -2  -2   0 1794.99   40.75
  -2   2   0 1895.02   31.98
   2  -2   0 1921.55   26.81
   2  -2   0 1894.12   43.25
   3   2   0  858.40   21.59
   3   2   0  818.06   29.17
   3  -2   0  761.86   30.98
  -3  -2   0  781.89   30.32
   3  -2   0  806.91   22.56
  -3  -2   0  839.48   21.97
  -3   2   0  882.75   22.49
   4   2   0  180.85   18.35
  -4   2   0  224.64   16.53
  -4  -2   0  201.11   12.81
   4  -2   0  198.90   20.79
  -4  -2   0  192.89   20.27
  -4   2   0  181.80   10.82
   4  -2   0  212.86   14.40
   4   2   0  201.28   11.13
  -5   2   0    4.73    3.39
   5  -2   0   -0.22    4.12
  -5  -2   0   -6.54    4.94
   5   2   0    4.31    3.24
  -5  -2   0   -5.00    3.69
   5   2   0    8.84    6.52
   5  -2   0    3.68    5.72
  -5   2   0    2.94    4.41
  -6   2   0  133.02   18.45
  -6   2   0  136.42   10.48
   6  -2   0  136.82   16.52
  -6  -2   0  156.32   16.70
   6  -2   0   95.00   18.52
  -6  -2   0  125.03   20.34
   6   2   0  152.02   21.64
   6   2   0  142.02   10.89
  -7  -2   0  661.82   42.41
  -7  -2   0  588.53   29.71
   7  -2   0  600.64   32.53
   7   2   0  585.60   36.99
   7  -2   0  517.88   38.96
  -7   2   0  596.48   34.12
  -8  -2   0    0.70    6.91
  -8  -2   0    3.23    6.81
   8  -2   0   10.27    9.58
   8   2   0    4.43    7.19
  -8   2   0    9.95    7.01
   8  -2   0    9.31    8.47
   9  -2   0  161.91   23.49
  -9  -2   0  131.73   25.82
   9  -2   0  113.68   26.03
  -9   2   0  114.69   20.44
  -9  -2   0  107.54   18.42
   9   2   0  114.74   22.62
 -10   2   0    0.34    8.76
  10  -2   0   10.97   15.36
  10   2   0   11.18   11.15
 -10  -2   0    6.02    9.40
  10  -2   0    6.13   10.15
 -10  -2   0   -5.36   10.85
 -11  -2   0    1.64   12.18
  11  -2   0   17.79   13.42
 -11   2   0   -6.51    8.80
  11  -2   0    3.99   10.02
  11   2   0   -5.55    8.90
 -12  -2   0    3.27   13.35
 -12   2   0   -0.83   11.37
  12   2   0   13.62   13.14
  12  -2   0    4.90   11.75
  12  -2   0    8.15   14.71
 -13  -2   0  -15.00   13.73
  13  -2   0   -3.18   13.34
 -13   2   0   22.29   13.17
  13   2   0   14.93   13.17
   0  -3   0   -0.38    3.03
   0   3   0   -0.32    3.67
   0  -3   0   -3.21    4.29
   0   3   0    0.89    2.00
   1   3   0  113.44   10.48
  -1  -3   0  136.96    9.30
  -1   3   0  134.13   11.52
  -1  -3   0  123.21   12.95
   1   3   0  131.17    9.07
   1  -3   0  135.26   14.90
   1  -3   0  115.04   10.55
   2   3   0  204.34   13.56
   2  -3   0  214.82   14.30
  -2  -3   0  201.76   11.11
  -2   3   0  213.11   13.52
  -2  -3   0  200.41   17.58
   2  -3   0  211.28    7.74
   2   3   0  210.52   13.58
   2  -3   0  226.49   17.77
  -3  -3   0 1433.38   45.08
  -3  -3   0 1485.75   31.25
   3   3   0 1484.70   33.02
  -3   3   0 1539.92   34.53
   3  -3   0 1441.59   27.45
   3  -3   0 1410.02   46.16
   3   3   0 1462.38   40.71
   4  -3   0  497.64   30.39
   4   3   0  527.02   20.21
   4  -3   0  526.19   20.39
  -4   3   0  513.38   25.91
   4   3   0  478.08   26.43
  -4  -3   0  520.79   28.90
  -4   3   0  471.25   19.66
  -4  -3   0  500.92   19.87
   5   3   0   87.97   15.39
  -5  -3   0   67.06   14.29
  -5   3   0   92.71   14.92
   5  -3   0   81.77   16.94
   5  -3   0   94.85   12.44
   5   3   0   95.78   10.62
  -5   3   0   96.25   10.77
  -5  -3   0   85.49   11.26
   6   3   0  328.49   17.02
  -6   3   0  318.87   26.57
   6   3   0  343.26   30.04
   6  -3   0  329.43   32.22
  -6  -3   0  282.85   30.01
   6  -3   0  320.38   21.20
  -6  -3   0  332.91   20.87
  -6   3   0  317.90   16.73
  -7  -3   0  131.74   23.56
   7  -3   0  135.90   18.31
  -7  -3   0   94.55   14.25
   7   3   0  151.17   23.46
   7  -3   0  105.27   21.31
  -7   3   0  131.88   20.43
   8  -3   0   63.96   14.95
  -8  -3   0   80.36   19.96
  -8  -3   0   77.11   14.10
   8   3   0   58.69   15.96
   8  -3   0   92.68   21.90
  -8   3   0   59.40   15.62
   9  -3   0    2.88   10.48
   9  -3   0   -7.45    6.29
  -9   3   0    0.76    8.48
   9   3   0  -10.34    7.27
  -9  -3   0    8.85    9.81
  10   3   0    0.25    8.37
 -10  -3   0   -4.45   11.61
  10  -3   0   15.74   10.37
 -10   3   0   11.06   11.89
  10  -3   0    1.21    9.31
  11  -3   0   11.94   14.26
  11   3   0   14.05   11.45
 -11  -3   0   11.06   13.31
 -11   3   0   -7.68    9.71
  12  -3   0  128.88   31.14
 -12   3   0  114.95   26.17
 -12  -3   0  146.93   35.24
  12   3   0  120.40   28.08
 -13  -3   0  127.94   32.11
  13   3   0  126.72   31.24
 -13   3   0  123.29   27.80
  13  -3   0  113.79   32.06
   0  -4   0 1912.87   39.65
   0   4   0 1916.69   28.35
   0   4   0 1930.22   43.31
   0  -4   0 1929.44   51.46
  -1  -4   0  122.33   10.87
   1  -4   0  114.19   12.30
  -1  -4   0  123.53   15.67
   1   4   0  121.78   10.71
   1   4   0  129.64   13.18
  -1   4   0  110.68   12.84
   1  -4   0  123.15   16.40
  -2  -4   0   37.97    9.80
   2  -4   0   33.03    8.51
  -2  -4   0   34.10    6.87
  -2   4   0   35.54    8.34
   2   4   0   35.80    7.99
   2   4   0   35.89    8.10
   2  -4   0   37.87   10.56
  -3  -4   0  334.67   23.50
   3   4   0  332.64   18.93
  -3   4   0  399.53   20.62
   3  -4   0  313.95   24.13
   3  -4   0  316.48   20.61
   3   4   0  346.14   20.73
   3  -4   0  364.68   12.16
  -3  -4   0  367.07   17.46
  -4   4   0  399.32   20.88
   4  -4   0  443.04   17.17
  -4  -4   0  464.93   30.03
   4   4   0  433.07   21.39
   4   4   0  481.98   26.37
   4  -4   0  418.76   30.83
  -4  -4   0  467.03   20.25
  -4   4   0  447.81   26.04
   5   4   0 1008.41   42.40
  -5   4   0  953.50   40.25
   5  -4   0  933.06   47.09
   5  -4   0  997.09   30.70
  -5   4   0  963.97   32.31
  -5  -4   0  983.24   31.82
  -5  -4   0 1046.48   46.74
   5   4   0  999.03   32.39
  -6  -4   0  401.69   22.38
   6  -4   0  423.32   22.76
  -6  -4   0  444.44   34.22
   6  -4   0  326.41   34.70
   6   4   0  353.60   31.37
  -6   4   0  435.25   21.97
   6   4   0  399.38   21.09
  -6   4   0  463.44   29.98
  -7  -4   0   84.91   13.97
   7  -4   0   49.38   11.81
  -7   4   0   67.26   15.52
   7   4   0   47.35   14.18
   7  -4   0   76.63   19.18
  -7  -4   0   63.99   17.48
  -8  -4   0   69.64   19.96
   8  -4   0   54.08   13.05
  -8   4   0   57.21   15.66
   8  -4   0   61.84   19.12
   8   4   0  100.42   21.18
  -9   4   0  121.73   23.12
   9  -4   0  138.66   29.24
  -9  -4   0  153.74   30.13
   9   4   0  170.98   30.23
 -10   4   0  106.96   21.90
  10   4   0   58.67   18.54
 -10  -4   0   91.76   25.91
  10  -4   0   27.08   15.81
  11  -4   0   77.22   23.18
 -11  -4   0   61.81   21.43
 -11   4   0   95.34   22.57
  11   4   0   72.60   20.50
 -12   4   0    4.95   12.80
 -12  -4   0   -3.62   11.42
  12  -4   0   -4.13   13.76
  12   4   0   -2.80   12.41
 -13  -4   0   66.38   26.37
 -13   4   0   88.30   22.82
  13   4   0   81.26   26.36
   0  -5   0   -1.73    3.97
   0   5   0   -4.43    2.27
   0   5   0    2.35    4.60
   0  -5   0   -4.82    5.24
  -1   5   0 1600.89   44.27
   1  -5   0 1642.00   43.07
   1  -5   0 1689.93   54.34
   1   5   0 1656.68   45.05
   1   5   0 1693.27   36.27
  -1  -5   0 1677.51   54.89
  -1  -5   0 1626.71   38.85
   2  -5   0 2048.23   62.39
  -2  -5   0 1996.44   42.86
   2   5   0 2019.02   49.79
   2   5   0 2048.47   46.14
  -2  -5   0 1997.29   60.18
   2  -5   0 2103.70   51.65
  -2   5   0 2123.39   51.26
   3   5   0  640.19   29.80
   3  -5   0  585.26   35.52
   3  -5   0  638.05   31.37
  -3  -5   0  578.73   33.74
   3   5   0  569.55   27.14
  -3   5   0  591.40   28.05
  -3  -5   0  624.97   24.44
   3  -5   0  612.60   12.40
   4  -5   0   82.33   17.46
  -4  -5   0   82.70   16.25
   4   5   0  105.41   13.80
  -4  -5   0   76.87   11.14
  -4   5   0   92.83   13.89
   4   5   0  103.36   15.95
   4  -5   0   87.58    7.82
  -5   5   0    7.76    6.83
   5   5   0    4.49    5.59
   5   5   0    0.83    5.43
  -5  -5   0   10.21    5.55
  -5   5   0    3.76    5.95
  -5  -5   0   10.75    7.39
   5  -5   0   11.11    8.73
   5  -5   0    8.63    4.28
  -6  -5   0   35.44   12.74
  -6   5   0   54.03   11.66
   6   5   0   41.76   12.34
  -6   5   0   33.60   11.36
   6   5   0   62.10   11.71
   6  -5   0   56.32   16.21
   6  -5   0   36.58    8.66
  -6  -5   0   51.61   10.42
   7   5   0  882.85   48.66
   7  -5   0  750.90   50.52
  -7  -5   0  839.24   50.21
  -7   5   0  800.97   43.98
  -8  -5   0 1107.65   62.93
   8   5   0 1055.09   57.24
  -8   5   0 1068.90   53.44
  -9   5   0   88.93   21.04
   9  -5   0   36.38   17.01
   9   5   0   61.72   18.99
  -9  -5   0   65.80   21.87
  10  -5   0   80.04   22.47
  10   5   0   47.96   18.03
 -10  -5   0  101.33   27.17
 -10   5   0   78.06   20.50
  11   5   0  169.51   32.78
 -11   5   0  178.90   31.39
 -11  -5   0  291.48   47.07
  11  -5   0  232.71   40.69
  12  -5   0  147.47   31.89
  12   5   0  102.54   25.92
 -12   5   0  141.69   29.79
 -12  -5   0  223.29   42.70
 -13   5   0   89.12   24.00
   0   6   0   71.21   13.10
   0   6   0   61.46    7.37
   0  -6   0   92.31   13.03
   0  -6   0   74.45   15.81
   1   6   0  240.32   14.87
   1  -6   0  241.94    8.66
   1   6   0  248.84   22.31
   1  -6   0  277.40   19.50
  -1  -6   0  273.96   27.12
   1  -6   0  219.71   24.93
  -1  -6   0  250.81   17.27
  -1   6   0  269.20   23.22
   2   6   0  679.22   28.58
  -2  -6   0  639.40   26.01
   2   6   0  636.10   31.55
   2  -6   0  678.16   38.44
  -2  -6   0  703.60   38.64
   2  -6   0  660.04   32.37
  -2   6   0  678.12   31.67
   3   6   0   41.98   10.41
  -3  -6   0   55.27   14.67
   3  -6   0   59.06   12.74
  -3  -6   0   58.55   10.42
   3  -6   0   60.93   16.23
  -3   6   0   44.94   10.91
   3   6   0   67.83   13.27
   4   6   0  720.62   33.57
   4   6   0  731.31   36.57
  -4  -6   0  647.13   38.87
   4  -6   0  744.54   44.24
  -4   6   0  704.65   33.38
  -4  -6   0  706.03   28.69
   4  -6   0  746.22   38.30
  -5   6   0  720.84   33.86
   5   6   0  701.65   38.93
  -5  -6   0  665.20   42.53
   5   6   0  731.56   32.99
  -5  -6   0  713.68   30.15
   5  -6   0  778.86   46.78
  -5   6   0  737.23   38.18
  -6   6   0  254.19   23.44
   6   6   0  242.03   22.14
  -6  -6   0  246.31   32.24
   6  -6   0  291.19   35.59
  -6   6   0  240.46   26.97
   6   6   0  231.85   28.92
  -7  -6   0   19.09   12.84
   7  -6   0   56.45   18.98
   7   6   0   30.06   11.83
  -7   6   0   62.09   16.46
   8  -6   0    1.35   11.90
  -8  -6   0   23.99   13.29
   8   6   0   19.20   12.59
  -8   6   0    7.71    9.75
  -9   6   0    2.83    9.74
   9  -6   0    8.25   12.06
  -9  -6   0   -6.76   10.76
   9   6   0    4.90   10.06
  10  -6   0   16.66   14.98
 -10  -6   0   18.97   13.23
  10   6   0   -2.97   10.54
 -10   6   0    6.86   10.18
  11  -6   0   69.05   24.15
 -11  -6   0   54.40   21.50
  11   6   0   34.56   18.59
 -11   6   0  105.20   24.95
  12   6   0   45.41   19.44
 -12   6   0   58.16   18.21
 -12  -6   0   25.93   15.19
  12  -6   0   33.99   18.16
   0   7   0   -4.66    4.85
   0  -7   0    5.63    5.68
   0  -7   0   -2.00    5.93
   0   7   0    1.56    3.38
  -1  -7   0  655.57   40.44
   1  -7   0  625.38   39.23
   1   7   0  688.14   26.42
  -1   7   0  689.89   35.10
   1  -7   0  659.04   31.64
   1   7   0  677.61   35.13
  -1  -7   0  696.36   29.97
  -2  -7   0  513.85   37.28
  -2   7   0  507.42   30.96
   2   7   0  542.25   26.71
   2  -7   0  518.96   29.81
   2  -7   0  445.20   34.74
  -2  -7   0  490.30   25.23
   2   7   0  527.95   31.15
   3  -7   0  309.23   33.63
  -3  -7   0  309.94   32.74
  -3  -7   0  275.61   19.10
   3   7   0  299.35   26.47
   3   7   0  308.25   22.04
  -3   7   0  311.22   26.73
   4  -7   0  267.11   34.77
   4   7   0  256.86   24.90
   4   7   0  234.36   24.38
  -4  -7   0  295.96   33.75
   4  -7   0  256.32   27.73
  -4  -7   0  266.14   19.47
  -4   7   0  276.73   25.45
   5  -7   0   54.36   17.39
  -5   7   0   76.78   14.84
  -5   7   0   72.83   15.66
   5   7   0   68.35   15.38
   5   7   0   65.06   14.11
  -5  -7   0   39.70   14.84
   6   7   0   98.59   20.37
   6   7   0   57.59   13.56
  -6   7   0  122.49   21.68
  -6   7   0   85.07   16.30
   6  -7   0   86.53   21.61
  -6  -7   0   79.20   20.08
   7  -7   0  258.43   38.70
   7   7   0  297.88   34.99
  -7   7   0  260.85   32.96
  -7  -7   0  307.16   38.46
   8  -7   0  437.62   52.24
  -8   7   0  293.38   37.42
  -8  -7   0  353.19   43.67
   8   7   0  354.64   40.08
  -9  -7   0  105.04   27.50
   9   7   0   61.65   20.78
   9  -7   0  108.86   27.01
  -9   7   0   76.04   20.93
  10   7   0    8.63   11.37
  10  -7   0  -14.83   10.21
 -10   7   0    4.14   12.03
 -10  -7   0    4.55   12.85
  11  -7   0   23.05   19.50
  11   7   0   39.96   18.45
 -11  -7   0   77.58   24.51
 -11   7   0   34.40   17.75
 -12   7   0   25.06   16.35
   0   8   0  697.32   38.57
   0  -8   0  696.79   44.52
   0  -8   0  671.50   32.68
   1   8   0 1017.80   32.87
   1   8   0  867.72   42.42
   1  -8   0 1069.40   55.41
  -1   8   0 1074.49   46.93
  -1  -8   0 1001.03   38.03
   1  -8   0 1041.56   42.53
  -1  -8   0 1024.17   53.79
  -2  -8   0  568.76   28.39
   2  -8   0  497.51   38.98
   2   8   0  602.42   35.55
  -2  -8   0  554.51   40.88
   2   8   0  578.99   28.75
  -2   8   0  539.94   33.32
   2  -8   0  554.50   32.44
   3   8   0   -1.51    5.38
  -3   8   0    0.10    7.64
   3   8   0    5.43    5.95
   3  -8   0   -3.66    5.85
  -3  -8   0   18.88    9.86
  -3  -8   0   -8.50    5.14
   3  -8   0   -9.81    6.80
  -4   8   0  639.79   38.12
   4   8   0  650.15   37.05
  -4  -8   0  598.51   43.75
   4  -8   0  612.36   38.86
   4  -8   0  687.95   49.11
   4   8   0  680.00   37.46
  -5  -8   0 1528.03   69.95
   5   8   0 1402.95   53.96
   5  -8   0 1483.53   72.64
  -5   8   0 1392.92   55.17
  -5   8   0 1536.35   62.49
   5   8   0 1451.42   57.70
  -6   8   0  390.85   38.54
  -6  -8   0  347.65   41.34
   6   8   0  350.37   30.47
   6   8   0  351.05   37.16
  -6   8   0  408.76   32.69
   6  -8   0  335.16   44.88
  -7   8   0   61.50   17.56
   7   8   0   29.28   14.36
   7  -8   0   35.25   17.39
  -7  -8   0   60.66   19.86
   7   8   0   37.09   12.47
   8   8   0  112.82   24.39
  -8   8   0   78.46   21.24
  -8  -8   0  136.80   28.71
   8  -8   0   94.34   25.68
   9   8   0   70.00   20.86
   9  -8   0   62.56   24.34
  -9  -8   0   78.87   24.65
  -9   8   0   98.07   25.09
  10   8   0  181.57   33.31
 -10   8   0  205.67   34.94
 -10  -8   0  254.87   43.27
  10  -8   0  224.33   41.76
 -11   8   0  283.37   43.75
  11  -8   0  352.21   56.02
  11   8   0  254.66   41.40
 -11  -8   0  312.50   50.00
   0   9   0    4.22    8.45
   0  -9   0   -6.09    7.59
   0  -9   0   -8.42    5.13
  -1  -9   0  232.91   33.98
   1  -9   0  202.45   23.47
  -1   9   0  176.48   25.69
   1   9   0  245.50   28.60
  -1  -9   0  188.26   20.96
   1  -9   0  183.41   30.41
  -2  -9   0  404.61   25.72
   2  -9   0  432.45   43.24
   2   9   0  409.75   34.54
   2  -9   0  479.52   32.44
  -2  -9   0  421.98   41.87
  -2   9   0  452.65   36.13
  -3   9   0  223.01   28.13
   3   9   0  235.82   29.12
  -3  -9   0  209.30   33.32
   3   9   0  258.00   25.35
   3  -9   0  210.96   27.65
   3  -9   0  165.27   30.34
   4  -9   0   47.64   14.52
  -4  -9   0   11.95   13.35
   4   9   0   31.71   11.79
  -4   9   0   26.57   11.74
   4   9   0   36.25   12.10
   4  -9   0   42.30   17.66
  -5  -9   0   -4.03    9.00
   5   9   0    5.81    7.68
  -5   9   0   -8.86    6.35
   5   9   0  -15.59    6.40
  -5   9   0   29.65   12.20
   5  -9   0   -0.63    8.85
   6   9   0   76.10   16.94
  -6   9   0   82.54   18.08
   6  -9   0  105.28   25.72
  -6   9   0   69.54   18.76
   6   9   0   79.88   20.06
  -6  -9   0  130.66   28.76
   7   9   0  122.43   24.81
   7  -9   0  196.49   37.33
  -7  -9   0  149.73   29.20
  -7   9   0  116.10   24.41
  -8  -9   0   94.31   25.31
   8   9   0   89.83   22.97
  -8   9   0  109.75   25.10
   8  -9   0   97.59   28.88
  -9  -9   0   27.03   16.34
   9  -9   0   24.54   22.17
  -9   9   0   24.21   16.14
   9   9   0   49.90   20.52
  10  -9   0   16.57   19.23
  10   9   0   19.12   13.94
 -10   9   0   17.29   14.04
 -10  -9   0   -2.01   12.42
  11   9   0   64.92   25.59
   0 -10   0  382.78   30.92
   0  10   0  409.04   38.55
   0 -10   0  496.64   48.16
  -1 -10   0  137.89   19.86
   1  10   0  163.06   25.74
   1 -10   0  150.43   29.82
  -1  10   0  146.72   25.70
  -1 -10   0  185.79   31.61
   1 -10   0  145.94   22.38
   2 -10   0   21.02   14.95
   2 -10   0   24.22   11.28
  -2 -10   0    7.27   10.87
   2  10   0   17.81   10.94
  -2  10   0   16.23   12.72
   3 -10   0   -0.98    8.80
  -3  10   0   -7.33    7.71
   3  10   0    1.62    7.73
  -3 -10   0    6.54    9.46
   3 -10   0   11.77    8.52
   4 -10   0   12.37   11.00
   4  10   0   39.00   12.66
   4 -10   0    5.26   11.71
  -4 -10   0    8.53   12.89
  -4  10   0   -3.79    9.44
  -5 -10   0   12.09   11.41
  -5  10   0    7.89    8.48
   5  10   0    1.89    9.05
  -5  10   0   10.85   10.77
   5 -10   0    9.56   12.98
   5  10   0   12.61   10.88
  -6 -10   0   -7.29   11.21
  -6  10   0  -19.16    7.69
   6  10   0   -3.88    7.32
   6  10   0    1.00   11.03
  -6  10   0    4.16   11.72
   6 -10   0   17.09   12.85
  -7 -10   0   19.00   17.67
   7  10   0   40.81   15.77
   7 -10   0   22.83   16.55
  -7  10   0   35.12   15.52
   8  10   0   10.93   12.41
  -8 -10   0    4.22   11.58
   8 -10   0   21.56   14.81
  -8  10   0   -8.35    8.91
  -9 -10   0  119.32   30.76
  -9  10   0   93.17   24.75
   9  10   0  107.89   27.51
   9 -10   0   45.21   22.93
 -10  10   0   32.88   15.84
  10  10   0   10.08   13.95
 -10 -10   0   30.94   20.41
  10 -10   0   45.39   24.78
   0  11   0    5.61   11.10
   0 -11   0    1.50    8.16
   0 -11   0    6.57   11.84
   1 -11   0   92.96   19.25
   1  11   0   88.86   21.20
   1 -11   0   57.11   19.69
  -1  11   0   58.42   18.85
  -1 -11   0  105.29   27.68
  -2  11   0   20.91   14.77
   2 -11   0   31.78   14.54
   2 -11   0   -3.20    8.57
   2  11   0   17.91   11.27
  -2 -11   0   15.32   12.19
   3 -11   0   -2.97    9.75
   3 -11   0   19.61   11.62
   3  11   0    8.69   10.35
  -3  11   0   -2.08    9.32
  -3 -11   0   27.62   16.81
   4 -11   0   40.76   19.17
   4  11   0   26.10   11.67
  -4  11   0   36.85   15.79
  -4 -11   0   19.69   15.49
   5 -11   0   16.48   13.61
  -5  11   0   18.68   14.62
  -5  11   0   24.55   12.00
   5  11   0   37.00   15.21
  -5 -11   0   -3.53   12.19
  -6  11   0   17.77   14.68
   6 -11   0    8.41   14.19
  -6 -11   0  -10.90   12.81
   6  11   0   11.30   12.15
  -6  11   0   17.91   11.87
  -7  11   0   17.44   12.42
  -7 -11   0    6.51   14.73
   7 -11   0    5.36   13.05
   8 -11   0   -5.64   14.86
  -8 -11   0   24.46   16.78
  -8  11   0   -7.06    9.80
   8  11   0    0.15   14.12
   9  11   0  -38.16   12.40
  -9 -11   0  -12.76   15.52
   9 -11   0   -5.09   16.77
  -9  11   0   23.31   15.47
   0  12   0  255.23   36.61
   0 -12   0  366.83   48.03
   1  12   0  104.63   23.64
  -1  12   0   80.07   21.97
  -1 -12   0  108.92   28.38
   1 -12   0   14.39   19.76
   2 -12   0   16.65   15.08
  -2  12   0   14.71   14.92
  -2 -12   0   26.67   17.06
   2  12   0    8.87   10.52
   2 -12   0   50.55   16.14
   3 -12   0   68.39   24.58
   3  12   0   88.69   22.69
  -3 -12   0   74.72   22.84
   3 -12   0   80.88   20.86
  -3  12   0   83.37   22.29
   4  12   0  160.89   27.93
   4 -12   0  101.70   28.72
  -4 -12   0  125.10   28.76
  -4  12   0   84.42   24.66
  -4  12   0  119.82   24.54
  -5 -12   0  229.97   41.31
  -5  12   0  199.32   32.38
  -5  12   0  193.91   31.09
   5 -12   0  263.88   44.75
   5  12   0  227.30   33.78
  -6  12   0  133.68   27.48
   6 -12   0  232.79   43.44
   6  12   0  162.54   27.92
  -6  12   0  236.31   36.60
  -6 -12   0  189.09   38.77
  -7  12   0   23.66   11.62
   7 -12   0   11.58   18.24
  -7 -12   0    3.29   13.86
  -8  12   0   24.27   17.73
   8 -12   0   59.43   23.88
  -8 -12   0   29.90   19.88
   0  13   0   18.12   14.09
   0 -13   0    8.57   11.79
   1 -13   0   72.64   23.53
  -1  13   0   89.84   26.90
   1  13   0   91.88   22.83
  -1 -13   0  122.06   31.69
   2 -13   0  403.06   54.27
  -2 -13   0  344.17   50.72
  -2  13   0  431.07   46.99
   2  13   0  370.69   44.44
   3  13   0  735.81   52.93
   3 -13   0  784.28   70.14
  -3  13   0  826.36   58.80
  -3 -13   0  832.96   74.44
  -4  13   0  282.12   37.75
   4  13   0  362.72   44.10
  -4 -13   0  345.05   51.89
  -4  13   0  288.69   40.79
   4 -13   0  307.26   47.55
  -5 -13   0   -0.17   12.64
  -5  13   0    3.67   11.11
  -5  13   0   20.88   16.76
   5 -13   0   26.76   16.82
   5  13   0   12.73   12.70
   6  13   0  231.10   36.20
  -6  13   0  262.11   39.07
  -6  13   0  262.26   40.39
  -6 -13   0  247.22   43.78
   6 -13   0  208.84   43.93
  -7 -13   0  269.35   49.10
  -7  13   0  250.11   41.80
   0 -14   0  125.45   32.30
   0  14   0  104.31   27.71
   1  14   0   46.76   16.90
  -1 -14   0   33.08   18.25
   1 -14   0   68.69   24.09
  -1  14   0   30.29   20.40
   2  14   0   18.79   10.62
  -2 -14   0    8.46   12.01
  -2  14   0   32.24   18.09
   2 -14   0   21.55   15.31
  -3  14   0   14.37   16.16
   3 -14   0   18.45   17.50
  -3 -14   0   16.81   17.40
   3  14   0   13.56   13.55
  -4 -14   0   64.30   25.52
   4 -14   0   49.36   23.80
  -4  14   0   65.77   22.56
  -4  14   0   36.90   18.37
   4  14   0   33.92   16.76
  -5  14   0   81.67   21.88
  -5 -14   0   48.41   25.11
   5 -14   0   89.05   30.40
   5  14   0   69.36   21.79
  -5  14   0   85.93   27.44
   6  14   0   72.53   24.27
  -6  14   0   47.65   20.33
  -6  14   0   46.50   18.95
   0 -15   0  -41.95   16.13
   1 -15   0    2.71   15.89
  -1 -15   0  -32.72   15.25
  -2 -15   0   20.48   21.18
  14   0  -1    8.37   10.53
 -13   0   1   29.24   17.06
  13   0  -1   -9.19    9.84
 -12   0   1   -7.98    9.78
  12   0  -1  -20.84    8.66
 -11   0   1    1.28    9.21
  11   0  -1  -15.52   10.79
  11   0  -1   -3.65    8.10
  10   0  -1   11.55   12.43
  10   0  -1   -3.84    8.82
 -10   0   1   -7.04    8.25
   9   0  -1   -0.30    7.35
   9   0  -1   -6.99    7.67
  -9   0   1   -1.55    7.71
   8   0  -1    1.48    6.58
  -8   0   1    8.11    6.72
   8   0  -1   -6.64    5.95
   7   0  -1   -4.77    4.47
   7   0  -1    3.66    7.44
  -7   0   1   -3.18    4.35
  -6   0   1    9.49    5.95
   6   0  -1    0.24    5.98
   6   0  -1    2.00    5.17
  -5   0   1    0.98    4.22
   5   0  -1    5.07    5.40
   5   0  -1   -3.67    4.74
   4   0  -1   -2.49    4.02
  -4   0   1    2.31    3.64
   4   0  -1    0.58    4.44
   3   0  -1   -4.85    2.96
  -3   0   1   -1.65    3.19
   3   0  -1   -1.27    4.24
   2   0  -1    2.50    3.62
  -2   0   1    3.01    3.04
   2   0  -1   -1.52    2.60
   1   0  -1   -2.64    1.27
   1   0  -1   -0.72    1.61
  -1   0   1   -0.97    1.38
   0   0   1   -0.79    0.31
   0   0  -1   -1.24    0.23
   1   0   1    1.32    1.75
   1   0   1    1.66    2.07
   1   0   1   -1.17    1.21
   1   0   1   -2.18    0.99
  -2   0  -1   -1.02    2.10
   2   0   1   -2.37    2.34
   2   0   1   -1.14    3.16
   2   0   1    1.56    2.33
   3   0   1    0.20    3.61
   3   0   1    1.62    2.71
   3   0   1    0.32    4.25
  -3   0  -1    2.73    2.85
   4   0   1   -0.85    2.28
   4   0   1    4.71    5.64
   4   0   1    3.19    4.32
  -4   0  -1    3.41    3.59
   5   0   1   -2.47    5.45
  -5   0  -1    1.29    4.01
   5   0   1    5.53    4.86
   5   0   1   -5.26    2.65
   6   0   1    4.83    5.98
  -6   0  -1   -4.60    3.36
   6   0   1   -2.00    3.45
   6   0   1    3.00    6.33
  -7   0  -1   12.66    6.47
   7   0   1   -5.63    6.34
   7   0   1    6.12    6.29
   8   0   1    5.30    9.88
   8   0   1   -5.12    6.12
  -8   0  -1    6.55    5.75
   9   0   1    4.22    7.96
   9   0   1    0.04   10.75
  -9   0  -1    1.93    7.28
  10   0   1   -0.68    9.27
 -10   0  -1    4.26    8.09
  10   0   1   11.54   14.71
 -11   0  -1   18.95   11.28
  11   0   1    3.43   11.92
  11   0   1  -14.95    7.98
  12   0   1   48.18   15.93
 -13   0  -1   -3.77   13.94
  13   0   1    6.77   10.50
  14   0   1    4.50   12.25
  14  -1  -1  -25.77   12.89
  13  -1  -1   -8.08   15.36
  13  -1  -1   18.75   12.48
 -13  -1   1    1.84   13.83
  13   1  -1  -21.54    9.64
 -13   1   1   -4.98   11.30
  12  -1  -1   -2.64   14.60
 -12  -1   1   19.72   14.05
  12   1  -1    7.20   12.32
 -12   1   1  -14.52    8.67
  12  -1  -1    9.61   14.61
 -11  -1   1    9.55   12.51
 -11  -1   1    4.25    9.80
  11  -1  -1   15.47   11.36
 -11   1   1    8.89   10.06
  11   1  -1   -7.94    8.48
  11  -1  -1    0.73   11.13
  10   1  -1   45.09   16.95
 -10   1   1   75.10   18.00
 -10  -1   1   87.14   23.55
  10  -1  -1   63.58   22.43
  10  -1  -1   63.13   18.01
 -10  -1   1   80.70   17.26
   9   1  -1  245.73   35.93
   9  -1  -1  238.45   29.53
   9  -1  -1  273.20   37.76
  -9   1   1  232.81   27.79
   9   1  -1  236.85   31.63
  -9  -1   1  288.14   27.52
   8  -1  -1  368.86   31.22
   8  -1  -1  317.40   37.09
   8   1  -1  357.68   38.31
  -8  -1   1  349.50   25.72
   8   1  -1  357.25   34.19
  -8   1   1  346.48   29.47
   7  -1  -1    4.40    7.01
   7   1  -1    5.23    7.44
  -7  -1   1   17.43    7.39
   7   1  -1    0.19    7.24
   7  -1  -1    6.36    6.13
  -7   1   1   -0.93    5.24
   6   1  -1  448.84   28.67
  -6   1   1  510.69   28.21
   6   1  -1  508.45   33.18
   6  -1  -1  511.90   28.95
   6  -1  -1  488.46   32.73
  -6  -1   1  514.48   26.57
  -6   1   1  515.18   12.76
   6   1  -1  525.75   13.85
   5  -1  -1  390.00   23.13
   5   1  -1  425.00   26.12
   5   1  -1  391.69   11.60
  -5   1   1  374.54   22.42
   5  -1  -1  393.83   27.07
  -5  -1   1  416.87   21.77
   5   1  -1  411.77   27.54
  -5   1   1  424.23   11.71
   4   1  -1   85.31    5.38
  -4  -1   1  105.16   11.72
   4   1  -1   92.02   13.40
  -4   1   1   96.14   12.26
   4   1  -1   81.02   13.51
   4  -1  -1  104.53   15.55
  -4   1   1   86.75    5.51
   4  -1  -1   99.05   12.51
  -3  -1   1  496.50   18.00
   3   1  -1  464.56   21.42
   3   1  -1  452.29   22.18
   3  -1  -1  466.74   19.17
   3  -1  -1  418.93   22.30
   3   1  -1  470.97   11.66
  -3   1   1  489.39   11.44
  -3   1   1  460.14   19.44
  -2   1   1    5.33    2.27
  -2  -1   1    8.41    4.16
   2   1  -1    6.91    3.78
  -2   1   1   -1.58    2.88
  -2  -1   1    3.08    2.73
   2  -1  -1    4.72    4.32
   2   1  -1    7.56    2.44
   2  -1  -1   10.86    3.98
   1  -1  -1   54.75    4.34
  -1  -1   1   39.90    4.42
  -1   1   1   50.38    5.15
  -1   1   1   44.83    3.69
   1   1  -1   49.16    4.10
   1  -1  -1   46.93    5.98
  -1  -1   1   41.97    5.00
   1   1  -1   52.22    5.57
   0  -1   1 1135.65   18.93
   0   1   1 1149.37   17.42
   0  -1  -1 1116.95   14.17
   0  -1   1 1125.63   19.07
   0  -1  -1 1089.70   21.01
   0   1  -1 1133.78   18.51
   0   1  -1 1125.43   14.97
   0   1   1 1163.38   16.31
   1   1   1 2478.65   32.54
   1  -1   1 2406.90   31.21
   1  -1   1 2456.12   35.03
   1   1   1 2393.72   28.14
  -1   1  -1 2406.77   30.42
   1  -1   1 2504.50   25.51
  -1  -1  -1 2448.59   35.65
  -2  -1  -1 1320.04   21.14
   2  -1   1 1392.14   33.34
  -2   1  -1 1345.14   24.52
   2   1   1 1322.93   29.22
  -2  -1  -1 1308.95   31.88
   2   1   1 1302.97   22.05
   2  -1   1 1308.03   24.06
   2  -1   1 1285.88   27.22
  -3   1  -1  488.84   19.58
   3   1   1  479.05   20.89
   3  -1   1  502.50   24.66
  -3  -1  -1  500.36   23.55
   3   1   1  506.56   14.78
  -3  -1  -1  505.62   16.51
   3  -1   1  507.08   19.34
   4  -1   1  266.96   20.58
   4   1   1  274.99   11.82
   4  -1   1  274.98   16.77
   4   1   1  268.64   20.92
  -4   1  -1  307.13   17.80
   4   1   1  280.25   18.79
  -4  -1  -1  276.00   14.37
   5   1   1  325.01   27.54
   5   1   1  347.88   22.45
  -5  -1  -1  334.48   18.46
   5   1   1  340.03   14.47
  -5   1  -1  361.78   15.60
  -5   1  -1  345.78   20.51
   5  -1   1  321.20   28.33
   5  -1   1  331.01   20.64
   6  -1   1  463.81   26.72
   6   1   1  430.54   31.64
  -6  -1  -1  420.33   22.86
   6   1   1  431.31   16.73
  -6   1  -1  436.89   17.82
   6  -1   1  431.99   32.05
   6   1   1  410.57   27.36
  -6   1  -1  461.87   26.21
   7  -1   1  528.37   30.93
   7  -1   1  490.04   36.69
  -7  -1  -1  499.15   27.20
   7   1   1  521.08   37.99
   7   1   1  492.38   31.60
  -7   1  -1  531.35   29.98
  -8  -1  -1   40.47   11.08
   8  -1   1   63.34   17.52
   8  -1   1   31.38   10.54
   8   1   1   37.91   14.86
   8   1   1   35.10   11.84
  -8   1  -1   44.87   12.54
  -9  -1  -1  268.64   36.80
   9   1   1  282.70   34.15
  -9   1  -1  258.80   28.81
   9  -1   1  267.17   36.75
   9  -1   1  267.56   31.63
  -9  -1  -1  275.79   27.59
  10   1   1  333.72   39.35
 -10   1  -1  383.45   35.16
 -10  -1  -1  369.69   45.63
  10  -1   1  391.90   47.43
  10  -1   1  439.29   40.61
 -10  -1  -1  395.79   34.28
  11   1   1   89.62   22.23
 -11   1  -1   88.64   19.35
  11  -1   1   96.34   27.40
 -11  -1  -1  105.54   25.97
  11  -1   1   92.40   22.13
  12  -1   1   20.32   17.37
  12   1   1    6.89   10.02
 -12   1  -1    3.75   10.68
  12  -1   1   42.09   15.70
 -12  -1  -1   18.31   14.71
 -13  -1  -1  -13.80   11.63
  13  -1   1   -0.06   10.94
  13  -1   1   -4.14   17.17
  13   1   1   31.19   13.89
  13  -2  -1    7.23   16.05
 -13   2   1   -9.18   10.68
 -13  -2   1   -5.53   16.86
  13   2  -1    6.32   13.58
 -12   2   1  189.97   31.95
  12   2  -1  224.06   37.99
  12  -2  -1  153.92   33.23
  12  -2  -1  260.58   37.85
 -12  -2   1  227.08   41.65
  11  -2  -1  455.49   52.68
 -11  -2   1  408.18   52.39
  11   2  -1  335.54   42.40
  11  -2  -1  445.49   43.26
 -10   2   1  171.25   25.83
  10   2  -1  169.97   28.16
 -10  -2   1  181.80   25.34
 -10  -2   1  141.64   28.76
  10  -2  -1  170.98   25.13
  10  -2  -1  219.08   36.94
   9  -2  -1   41.51   15.67
  -9  -2   1   50.51   16.14
   9  -2  -1   31.85   11.57
  -9   2   1   23.80   10.81
   9   2  -1   38.84   13.88
  -9  -2   1   29.16   10.47
  -8   2   1    4.16    6.55
  -8  -2   1   10.65   10.94
   8  -2  -1   -3.86    7.56
   8   2  -1    6.70    7.72
  -8  -2   1   11.30    7.74
   8  -2  -1   -4.01    5.89
   7  -2  -1  380.16   36.22
  -7  -2   1  374.05   24.28
  -7   2   1  381.90   27.36
   7  -2  -1  353.92   25.14
  -7  -2   1  364.92   35.15
   7   2  -1  348.79   31.89
  -6   2   1 2176.78   33.61
  -6  -2   1 2076.00   69.87
   6   2  -1 2149.86   34.46
   6  -2  -1 2068.60   69.86
   6   2  -1 2139.60   63.93
  -6  -2   1 2164.83   52.69
  -6   2   1 2075.67   58.41
   6  -2  -1 2073.80   55.80
   5   2  -1 2865.56   39.51
  -5   2   1 2853.86   63.16
  -5   2   1 2726.64   37.62
  -5  -2   1 2811.03   54.75
   5   2  -1 2981.78   68.92
  -5  -2   1 2916.99   72.26
   5  -2  -1 2868.82   74.49
   5  -2  -1 2930.86   59.65
   4   2  -1  587.13   17.64
   4  -2  -1  611.67   23.66
   4   2  -1  627.39   29.00
  -4  -2   1  601.00   22.24
  -4   2   1  619.40   26.01
   4  -2  -1  574.46   31.39
  -4  -2   1  605.12   30.25
  -4   2   1  627.07   17.64
   3   2  -1  122.23   14.01
  -3   2   1  140.97   13.23
   3   2  -1  119.28    7.99
   3  -2  -1  102.55   13.76
  -3  -2   1  137.90   11.02
  -3   2   1  136.61    8.77
   3  -2  -1  129.31   10.51
  -3  -2   1  117.11   14.16
  -2  -2   1 1233.01   32.45
   2   2  -1 1300.51   24.98
   2  -2  -1 1318.51   23.76
  -2  -2   1 1313.02   26.38
  -2   2   1 1309.92   24.94
  -2   2   1 1300.31   30.34
   2   2  -1 1276.47   31.59
   2  -2  -1 1256.50   35.69
  -1  -2   1 1971.99   36.49
   1  -2  -1 1979.89   23.96
   1   2  -1 1995.59   31.52
  -1   2   1 2004.05   31.18
   1   2  -1 1998.48   32.05
  -1  -2   1 1987.72   31.88
   1  -2  -1 1976.45   31.87
   0   2   1 1526.80   21.46
   0  -2   1 1522.27   27.33
   0  -2  -1 1497.33   22.34
   0  -2   1 1555.82   31.65
   0   2   1 1513.50   26.75
   0   2  -1 1561.49   19.37
  -1  -2  -1   95.02    5.54
   1   2   1   94.62    7.95
   1   2   1  109.33    8.18
   1  -2   1  101.90    9.00
  -1  -2  -1   90.32   10.13
  -1   2  -1   99.83    8.96
   1  -2   1   91.69    9.82
   2  -2   1   52.35    8.40
   2   2   1   61.41    7.52
   2   2   1   63.02    8.97
  -2  -2  -1   65.25    5.50
   2  -2   1   72.70   10.96
  -2  -2  -1   68.93   10.10
  -2   2  -1   61.90    8.02
   2  -2   1   69.73    5.93
   3   2   1  946.63   30.73
   3  -2   1  887.97   23.21
  -3   2  -1  898.29   24.08
  -3  -2  -1  913.59   21.46
   3  -2   1  931.33   34.51
   3  -2   1  886.97   29.24
  -3  -2  -1  906.48   34.21
   3   2   1  936.80   23.61
   4  -2   1 3047.08   51.15
   4  -2   1 3053.12   70.12
   4   2   1 2992.95   61.29
  -4   2  -1 3038.84   59.05
  -4  -2  -1 2954.83   68.00
  -4  -2  -1 3063.12   46.76
   4   2   1 3139.51   45.58
  -4   2  -1 3078.46   46.92
   5   2   1  718.41   34.14
   5  -2   1  699.57   37.51
  -5   2  -1  731.37   24.11
  -5  -2  -1  728.22   26.32
  -5   2  -1  679.15   30.97
  -5  -2  -1  647.28   36.37
   5   2   1  669.39   21.59
   5  -2   1  711.11   28.71
   6  -2   1   -2.61    4.03
  -6  -2  -1   -1.79    4.21
  -6   2  -1    1.63    4.00
   6   2   1   -3.95    5.91
  -6   2  -1   -0.05    4.79
  -6  -2  -1    1.42    6.55
   6  -2   1    4.68    7.96
   6   2   1   11.92    4.28
   7  -2   1  433.00   26.94
   7   2   1  404.31   30.15
  -7  -2  -1  358.64   23.08
   7  -2   1  425.10   38.27
  -7   2  -1  418.62   28.09
  -7  -2  -1  362.55   35.08
  -8  -2  -1  471.39   42.27
  -8  -2  -1  517.51   28.54
   8   2   1  442.09   37.87
   8  -2   1  378.06   40.53
  -8   2  -1  490.60   32.44
   8  -2   1  501.53   32.71
  -9  -2  -1  456.32   46.93
  -9  -2  -1  522.84   32.05
  -9   2  -1  506.25   35.81
   9  -2   1  457.48   32.99
   9  -2   1  489.54   48.00
   9   2   1  476.26   42.59
 -10   2  -1  492.66   40.86
  10   2   1  470.49   45.56
  10  -2   1  536.69   53.05
  10  -2   1  579.09   39.55
 -10  -2  -1  486.92   53.79
 -11   2  -1   20.75   12.25
  11  -2   1    9.11   12.10
 -11  -2  -1   45.68   18.50
  11   2   1   30.31   15.41
  11  -2   1   19.05   14.57
  12  -2   1   37.98   16.00
 -12  -2  -1   70.84   23.04
  12   2   1   26.80   13.95
  12  -2   1   41.39   20.96
 -12   2  -1   34.47   15.04
 -13   2  -1  251.36   36.68
 -13  -2  -1  219.06   43.74
  13  -2   1  232.05   42.75
  13   2   1  211.21   37.05
 -13  -3   1  238.63   44.40
 -13   3   1  247.77   38.35
  13   3  -1  251.62   43.03
  13  -3  -1  228.73   42.63
 -12   3   1  173.23   29.26
  12  -3  -1  244.72   43.33
  12   3  -1  345.35   48.35
 -12  -3   1  312.79   50.53
 -11   3   1   47.72   15.73
  11  -3  -1   20.16   17.38
  11   3  -1   18.14   14.52
 -11  -3   1   46.62   19.59
  10   3  -1   88.00   21.73
 -10  -3   1  130.47   28.15
 -10   3   1  152.83   26.70
  10  -3  -1  138.22   29.40
  10  -3  -1  139.24   23.52
   9  -3  -1  415.26   30.37
  -9  -3   1  358.17   29.50
  -9  -3   1  425.59   45.79
   9  -3  -1  393.28   45.98
  -9   3   1  378.35   36.68
   9   3  -1  383.49   39.91
   8  -3  -1  591.21   34.51
  -8  -3   1  595.81   31.86
   8   3  -1  644.21   42.28
  -8  -3   1  600.22   44.23
  -8   3   1  663.83   39.84
   8  -3  -1  589.89   44.48
  -7  -3   1  805.39   47.04
   7  -3  -1  829.01   37.24
  -7  -3   1  752.27   34.57
  -7   3   1  845.23   42.23
   7   3  -1  870.16   45.84
   7  -3  -1  846.80   49.82
   6  -3  -1  711.08   31.50
  -6  -3   1  635.79   28.65
   6   3  -1  647.31   36.88
  -6  -3   1  660.15   39.04
  -6   3   1  641.20   34.55
   6   3  -1  693.01   22.91
   6  -3  -1  639.76   40.24
  -6   3   1  696.53   23.23
  -5  -3   1  271.83   17.08
  -5   3   1  336.72   16.39
   5  -3  -1  286.95   28.57
  -5   3   1  347.86   23.46
   5  -3  -1  374.38   19.63
  -5  -3   1  294.16   27.60
   5   3  -1  279.20   24.97
   5   3  -1  310.30   15.63
   4   3  -1 2825.20   45.42
   4  -3  -1 2806.71   48.69
  -4  -3   1 2887.26   50.54
   4  -3  -1 2832.20   69.71
  -4  -3   1 2922.14   68.09
   4   3  -1 2909.90   63.78
  -4   3   1 2808.45   60.72
  -4   3   1 2848.65   46.71
  -3  -3   1 2811.62   62.03
  -3  -3   1 2891.38   47.42
   3  -3  -1 2891.28   41.39
   3  -3  -1 2885.97   66.72
   3   3  -1 2859.21   45.49
  -3   3   1 2856.76   55.41
  -3   3   1 2858.91   46.42
   3   3  -1 2889.84   57.45
  -2   3   1 1639.53   34.38
   2  -3  -1 1595.61   45.51
  -2  -3   1 1694.25   44.15
   2  -3  -1 1552.12   36.84
   2   3  -1 1616.56   34.39
  -2  -3   1 1667.67   33.62
   2  -3  -1 1652.11   24.76
   2   3  -1 1624.94   37.48
   1  -3  -1 1398.21   20.32
   1   3  -1 1404.37   32.08
   1   3  -1 1363.96   28.16
  -1  -3   1 1366.37   31.07
  -1   3   1 1387.08   31.76
  -1  -3   1 1351.79   36.16
   1  -3  -1 1373.63   30.75
   1  -3  -1 1329.91   39.65
   0   3  -1  922.45   16.49
   0   3  -1  946.76   26.55
   0  -3  -1  910.69   22.15
   0  -3  -1  870.30   31.07
   0  -3   1  876.16   25.19
   0  -3   1  937.99   30.63
   0   3   1  939.34   19.59
  -1  -3  -1  499.13   23.55
   1  -3   1  508.68   20.45
   1  -3   1  498.04   23.41
   1   3   1  499.58   17.68
  -1   3  -1  513.64   20.47
  -1  -3  -1  487.51   14.52
   1   3   1  511.26   19.18
   2  -3   1 3994.49   35.01
  -2  -3  -1 3879.96   44.38
   2  -3   1 4001.21   71.61
  -2   3  -1 3792.61   56.54
   2   3   1 3885.74   54.96
  -2  -3  -1 3931.84   70.28
   2   3   1 3885.76   58.17
   2  -3   1 3989.61   61.97
   3  -3   1 2401.03   35.00
  -3   3  -1 2382.23   45.52
  -3  -3  -1 2493.17   37.27
   3   3   1 2363.18   52.04
  -3  -3  -1 2332.27   57.65
   3   3   1 2473.76   44.86
   3  -3   1 2403.61   59.35
  -4   3  -1  285.41   19.33
   4   3   1  273.50   19.23
  -4  -3  -1  279.76   14.42
  -4   3  -1  272.98   16.17
   4  -3   1  294.21   15.07
   4  -3   1  248.02   23.68
   4   3   1  263.67   15.32
  -4  -3  -1  301.73   26.00
   5   3   1  335.64   17.36
   5   3   1  328.36   22.95
   5  -3   1  305.21   28.88
  -5   3  -1  369.73   24.38
  -5   3  -1  341.03   18.25
   5  -3   1  302.82   17.61
  -5  -3  -1  338.24   29.59
  -5  -3  -1  338.54   17.78
   6  -3   1  568.32   27.21
  -6   3  -1  573.66   24.01
   6   3   1  651.19   24.91
  -6  -3  -1  629.87   39.03
   6   3   1  643.07   35.69
  -6  -3  -1  654.52   27.00
  -6   3  -1  661.61   34.61
   6  -3   1  576.75   38.01
   7   3   1  744.64   41.92
   7  -3   1  784.82   35.72
   7  -3   1  758.57   46.85
  -7   3  -1  730.65   39.25
  -7  -3  -1  709.33   44.99
  -7  -3  -1  753.75   32.14
   8  -3   1  381.53   41.89
  -8   3  -1  449.73   32.85
   8   3   1  432.65   39.59
   8  -3   1  404.35   28.48
  -8  -3  -1  440.54   26.91
  -8  -3  -1  396.90   41.73
   9   3   1  160.76   27.64
   9  -3   1  166.48   31.21
  -9   3  -1  165.10   25.33
  -9  -3  -1  121.53   26.73
   9  -3   1  196.30   25.45
  10  -3   1   -0.02   10.85
  10   3   1    8.44    9.55
 -10  -3  -1    8.60   12.16
  10  -3   1   19.36   10.12
 -10   3  -1   19.80   11.71
 -11  -3  -1  291.23   45.48
 -11   3  -1  238.48   33.79
  11  -3   1  236.35   41.69
  11   3   1  256.50   37.82
  12   3   1  115.58   27.31
 -12  -3  -1  166.64   36.86
 -12   3  -1  174.38   30.14
  12  -3   1  228.88   41.69
  13   3   1   37.66   21.74
  13  -3   1   28.33   21.54
 -13  -3  -1   71.64   26.98
 -13   3  -1   28.27   17.45
 -13   4   1    5.72   13.64
  13   4  -1    5.18   16.04
  13  -4  -1    7.15   17.33
 -13  -4   1  -13.05   16.14
 -12  -4   1   14.37   17.85
 -12   4   1   47.09   17.90
  12  -4  -1    5.91   16.01
  12   4  -1   27.97   17.21
  11  -4  -1   12.76   15.88
 -11  -4   1   -5.03   11.13
 -11   4   1   24.43   12.92
  11   4  -1   -8.43   10.09
 -10  -4   1   83.11   23.62
  10  -4  -1   48.53   19.71
 -10   4   1   36.47   13.63
  10   4  -1   27.55   13.53
  -9   4   1   -2.59    7.94
  -9  -4   1   -7.64    7.86
   9   4  -1   -7.36    6.58
   9  -4  -1    7.89   12.04
  -8  -4   1   76.54   15.32
   8  -4  -1   51.14   17.96
  -8  -4   1   64.57   20.07
   8  -4  -1   78.28   15.10
   8   4  -1   56.16   16.55
  -8   4   1   77.68   18.27
   7   4  -1  249.58   31.08
   7  -4  -1  267.27   34.62
  -7  -4   1  316.16   35.68
  -7  -4   1  256.97   22.55
   7  -4  -1  252.03   21.77
  -7   4   1  280.97   29.89
  -6   4   1   12.72    5.94
   6  -4  -1    8.90    6.03
   6   4  -1    9.95    5.55
   6   4  -1   20.94    9.07
  -6  -4   1   15.43    7.13
  -6  -4   1    3.84    7.56
   6  -4  -1    3.37    8.08
  -6   4   1   20.44    8.95
  -5   4   1  133.93   13.75
  -5  -4   1   98.24   17.59
  -5   4   1  137.86   19.17
  -5  -4   1  119.76   14.47
   5  -4  -1  126.87   13.26
   5  -4  -1  113.04   20.18
   5   4  -1  102.21   16.67
   5   4  -1  120.25   13.42
   4   4  -1   24.03    7.14
  -4   4   1   39.14   10.20
   4  -4  -1   43.25   11.91
  -4  -4   1   33.55    7.90
   4   4  -1   34.35    9.94
  -4  -4   1   30.87    9.62
   4  -4  -1   39.93    7.06
  -4   4   1   26.60    7.42
  -3   4   1  135.38   13.94
   3  -4  -1  147.22   20.22
  -3  -4   1  121.40   16.88
   3  -4  -1  142.05    8.42
   3   4  -1  120.08   13.07
   3   4  -1  159.43   16.64
  -3  -4   1  136.39   12.99
  -3   4   1  123.62   15.09
  -2   4   1  240.28   15.51
  -2  -4   1  249.58   15.02
   2   4  -1  229.99   15.12
   2  -4  -1  213.96   15.84
  -2  -4   1  222.59   19.78
   2  -4  -1  260.79    8.85
   2  -4  -1  287.47   24.04
   2   4  -1  234.96   15.48
   1  -4  -1  481.31   26.83
  -1  -4   1  535.61   26.81
   1  -4  -1  557.88   22.04
  -1  -4   1  554.62   21.74
   1   4  -1  538.79   18.45
   1  -4  -1  529.62   13.02
   1   4  -1  559.49   23.28
  -1   4   1  549.06   22.97
   0  -4   1  191.59   13.68
   0  -4  -1  190.35   19.14
   0   4  -1  197.66    8.95
   0  -4   1  177.81   17.78
   0   4   1  186.75   15.71
   0   4   1  212.58   10.19
   0   4  -1  206.45   16.47
   0  -4  -1  194.40   12.48
  -1  -4  -1  614.67   19.09
  -1  -4  -1  581.96   29.03
  -1   4  -1  566.63   23.94
   1  -4   1  581.16   24.19
   1   4   1  600.67   24.64
   1   4   1  598.22   20.91
   1  -4   1  574.85   28.62
   2   4   1  986.23   31.14
  -2   4  -1  976.74   31.89
   2   4   1  946.54   31.02
   2  -4   1  975.64   38.57
  -2  -4  -1  967.59   37.84
  -2  -4  -1  953.11   24.75
   2  -4   1  961.89   33.41
  -3  -4  -1   -3.36    4.75
   3  -4   1    7.28    7.14
   3   4   1    3.45    4.70
   3  -4   1    4.58    2.87
  -3   4  -1    9.97    6.16
   3   4   1    7.12    5.44
  -3  -4  -1    4.67    3.77
   3  -4   1   -1.01    4.74
  -4   4  -1   41.91    8.92
  -4  -4  -1   28.82    6.55
   4   4   1   47.49    9.32
  -4  -4  -1   41.09   12.33
   4  -4   1   24.28   10.04
   4  -4   1   34.33    6.24
   4   4   1   29.15    9.28
   4  -4   1   21.82    8.59
  -5   4  -1   71.08   11.79
  -5  -4  -1   69.31   15.49
  -5  -4  -1  106.77   12.45
   5  -4   1   94.13   19.18
   5   4   1   96.35   16.40
   5  -4   1   76.99   10.74
   5   4   1   99.50   12.87
  -5   4  -1   94.84   15.41
  -6   4  -1   20.01    6.97
   6   4   1   13.05    6.71
  -6  -4  -1   30.18    7.81
   6  -4   1    9.43    9.64
  -6  -4  -1   20.23    9.74
   6  -4   1   16.73    7.16
  -6   4  -1    9.01    7.45
   6   4   1    5.20    6.77
  -7  -4  -1   41.79    9.41
  -7  -4  -1   12.80   11.05
   7  -4   1   36.77   10.28
  -7   4  -1   38.66   13.02
   7  -4   1   26.80   13.90
   7   4   1   41.10   15.14
  -8  -4  -1  186.97   30.51
  -8   4  -1  141.57   23.30
   8  -4   1  195.58   22.30
   8  -4   1  182.74   31.17
   8   4   1  187.48   28.07
   9  -4   1   98.17   24.54
  -9   4  -1   89.26   20.55
   9   4   1  116.89   24.19
  -9  -4  -1  107.24   25.72
  10  -4   1   -3.29   10.74
 -10  -4  -1   -7.89   11.85
 -10   4  -1   -5.97    8.82
  10   4   1   -3.07    8.51
  11  -4   1  141.34   30.52
 -11   4  -1  123.33   24.80
  11   4   1  120.65   27.71
 -11  -4  -1   70.33   25.05
 -12  -4  -1   44.98   20.71
 -12   4  -1   27.37   15.35
  12  -4   1   27.32   17.36
  12   4   1   29.48   16.79
 -13   4  -1   23.27   13.40
 -13   5   1   69.95   22.83
 -12  -5   1   74.51   24.12
  12   5  -1   39.74   16.92
 -12   5   1   54.45   20.23
  12  -5  -1   28.36   20.46
  11   5  -1   25.05   15.35
  11  -5  -1   19.72   16.17
 -11   5   1   37.04   15.82
 -11  -5   1   54.17   20.67
  10  -5  -1   17.88   12.48
  10   5  -1   -3.59   10.18
 -10  -5   1   21.62   15.07
 -10   5   1    9.83   10.71
  -9  -5   1  272.58   40.31
   9   5  -1  313.99   39.18
   9  -5  -1  249.09   39.20
  -9   5   1  320.23   37.05
  -8   5   1  393.44   37.29
   8   5  -1  478.89   41.07
  -8  -5   1  482.63   46.28
   8  -5  -1  355.25   42.32
   7   5  -1  208.06   29.54
  -7   5   1  197.92   27.12
  -7  -5   1  158.85   27.21
   7  -5  -1  217.27   33.39
  -7  -5   1  202.25   20.97
  -6  -5   1   18.76    8.03
   6  -5  -1   29.07    8.19
   6   5  -1   43.75    9.72
   6   5  -1   29.20   12.09
  -6   5   1   26.95   10.02
   6  -5  -1   40.94   13.57
  -6  -5   1   23.20   11.00
  -6   5   1   48.49   10.15
  -5   5   1   18.14    8.08
   5  -5  -1   20.48    5.62
  -5  -5   1   12.74    9.55
  -5   5   1    8.72    6.09
   5   5  -1   11.57    6.46
   5  -5  -1    9.16    9.30
   5   5  -1    7.12    6.78
  -5  -5   1    5.84    6.14
   4   5  -1  317.20   20.36
  -4   5   1  329.56   23.86
   4  -5  -1  320.27   14.08
   4  -5  -1  327.84   31.56
  -4   5   1  323.01   21.00
   4   5  -1  306.91   25.32
  -4  -5   1  325.07   29.12
  -4  -5   1  329.77   20.01
   3   5  -1 1060.09   35.82
  -3  -5   1 1099.35   34.41
   3  -5  -1 1022.83   45.92
   3  -5  -1 1083.49   19.70
  -3   5   1 1050.94   35.83
   3  -5  -1 1084.08   39.82
   3   5  -1 1048.66   37.76
  -3  -5   1 1017.60   44.84
   2  -5  -1  354.23   26.47
   2   5  -1  374.16   21.67
   2   5  -1  385.10   20.15
  -2  -5   1  360.30   19.29
  -2  -5   1  403.71   26.58
  -2   5   1  352.47   21.42
  -1   5   1   32.71    8.66
   1  -5  -1   36.01    4.83
   1  -5  -1   54.70   12.99
   1   5  -1   46.58    7.70
  -1  -5   1   36.49   10.42
  -1  -5   1   42.94    8.48
   1   5  -1   32.11    8.82
   1  -5  -1   30.31    7.76
   0   5  -1   15.03    7.36
   0   5   1   10.33    6.30
   0  -5   1   12.55    5.24
   0   5  -1    5.10    2.84
   0  -5  -1   10.48    7.76
   0  -5  -1   13.16    4.90
   0  -5   1   14.33    8.60
   0   5   1   16.17    4.17
   1   5   1  508.68   25.03
  -1  -5  -1  523.45   29.94
   1   5   1  465.92   20.04
   1  -5   1  492.39   24.21
  -1   5  -1  490.71   25.66
  -1  -5  -1  476.27   19.51
   1  -5   1  472.08   29.01
  -2  -5  -1 1334.28   31.80
   2   5   1 1278.78   40.44
  -2   5  -1 1204.67   39.60
  -2  -5  -1 1268.03   48.56
   2   5   1 1269.20   37.22
   2  -5   1 1267.51   41.50
   2  -5   1 1285.88   48.97
  -3   5  -1  241.20   19.78
   3   5   1  243.13   17.66
   3   5   1  252.75   20.62
  -3  -5  -1  244.96   14.81
   3  -5   1  251.95   22.82
  -3  -5  -1  240.75   25.81
   3  -5   1  229.54   25.24
   4  -5   1   15.15    4.02
  -4   5  -1   22.49    8.44
   4   5   1   19.03    8.21
  -4  -5  -1   -1.37    6.16
   4   5   1    4.24    4.87
   4  -5   1   13.36    7.11
   4  -5   1    1.95    5.69
  -4  -5  -1    3.31    4.21
   5  -5   1    1.86    3.44
  -5  -5  -1    2.57    4.59
   5   5   1    3.53    5.89
   5  -5   1   -9.25    5.08
  -5   5  -1    6.44    6.02
   5   5   1    7.67    5.62
  -5   5  -1   -0.73    6.16
  -5  -5  -1  -11.09    4.48
  -6   5  -1  117.18   15.57
  -6  -5  -1  105.35   21.06
  -6   5  -1  107.17   19.60
  -6  -5  -1  118.81   14.16
   6  -5   1   90.70   20.78
   6   5   1  108.15   15.18
   6   5   1   94.34   19.27
  -7  -5  -1  508.54   45.22
  -7   5  -1  450.26   37.84
   7  -5   1  480.74   47.01
   7   5   1  430.95   39.31
   7   5   1  462.62   25.60
   8  -5   1  278.48   38.58
   8   5   1  292.01   35.65
  -8  -5  -1  276.29   37.42
  -8   5  -1  309.64   33.84
  -9   5  -1    3.95    9.63
   9  -5   1    4.73   10.47
   9   5   1   -4.30    9.33
  -9  -5  -1   -8.06    8.80
 -10  -5  -1   10.47   16.05
  10   5   1    7.24   12.78
  10  -5   1   22.87   13.48
 -10   5  -1   19.68   13.80
 -11   5  -1   59.49   19.01
  11  -5   1   31.98   17.40
 -11  -5  -1   -0.32   13.43
  11   5   1   54.71   20.14
  12  -5   1   20.57   19.70
  12   5   1   80.13   24.51
 -12  -5  -1   70.40   26.92
 -12   5  -1   91.20   24.25
 -13   5  -1   68.98   23.15
  12  -6  -1   36.42   20.82
 -12  -6   1   42.48   19.12
 -12   6   1   50.19   18.56
  12   6  -1   35.84   19.30
  11   6  -1  101.77   26.38
 -11  -6   1  112.18   28.21
  11  -6  -1   81.48   25.08
 -11   6   1   95.92   23.33
  10  -6  -1  213.24   40.45
 -10   6   1  209.50   32.53
  10   6  -1  157.99   31.45
 -10  -6   1  195.49   36.06
   9   6  -1  240.18   36.82
  -9  -6   1  156.53   30.79
   9  -6  -1  155.57   31.95
  -9   6   1  148.80   26.23
   8   6  -1  199.20   30.52
  -8   6   1  174.13   27.96
  -8  -6   1  281.62   39.86
   8  -6  -1  230.69   37.01
  -7   6   1  977.39   52.25
   7  -6  -1 1006.36   61.81
  -7  -6   1  931.43   54.75
   7   6  -1 1017.28   52.76
  -6  -6   1  518.96   39.15
  -6   6   1  494.97   28.57
   6   6  -1  486.21   27.69
  -6  -6   1  484.84   28.03
   6   6  -1  521.00   34.45
   6  -6  -1  489.53   44.23
  -6   6   1  493.30   34.57
   5   6  -1  116.52   16.25
  -5   6   1  105.65   18.71
  -5  -6   1  114.45   15.45
  -5   6   1  123.62   17.43
   5  -6  -1   83.81   20.42
  -5  -6   1  116.83   21.55
   5   6  -1  110.06   18.98
  -4  -6   1    1.21    6.21
   4   6  -1   23.56    8.00
   4   6  -1    6.47    7.31
  -4  -6   1   13.07    6.83
   4  -6  -1   15.22   10.92
  -4   6   1    9.77    7.91
  -4   6   1    9.49    8.06
  -3  -6   1   -8.04    3.65
   3   6  -1   -1.96    4.08
   3  -6  -1   -0.59    6.31
   3   6  -1   -0.70    5.76
  -3   6   1   -4.95    5.85
   3  -6  -1    2.06    5.17
  -3  -6   1    8.43    4.50
  -2  -6   1 1058.94   47.04
   2   6  -1 1099.54   40.88
   2   6  -1 1085.13   35.34
   2  -6  -1 1031.64   48.54
   2  -6  -1 1047.90   38.56
  -2  -6   1 1055.47   34.90
  -2   6   1 1051.81   39.40
   1  -6  -1 1802.94   47.78
   1  -6  -1 1756.95   28.47
   1  -6  -1 1731.04   60.92
  -1   6   1 1806.31   51.71
  -1  -6   1 1766.88   60.43
   1   6  -1 1769.75   38.83
  -1  -6   1 1775.96   46.36
   1   6  -1 1676.83   50.54
   0   6   1  807.58   23.07
   0  -6  -1  846.99   30.50
   0  -6  -1  855.96   42.86
   0   6  -1  809.62   35.90
   0   6  -1  850.63   21.44
   0  -6   1  827.04   32.29
   0  -6   1  804.27   39.68
   0   6   1  806.47   35.60
   1   6   1    2.73    3.41
   1  -6   1    6.50    5.16
  -1  -6  -1    7.14    4.48
  -1   6  -1    1.19    5.61
  -1  -6  -1    2.24    6.51
   1  -6   1    7.89    7.64
   1   6   1   -1.54    5.08
  -2  -6  -1  607.21   36.74
   2   6   1  581.25   26.73
  -2  -6  -1  593.77   23.98
   2  -6   1  572.93   35.64
   2  -6   1  580.79   30.42
   2   6   1  573.47   29.79
  -2   6  -1  618.71   31.71
   3  -6   1  797.10   43.58
  -3  -6  -1  892.83   46.04
   3  -6   1  820.88   38.17
   3   6   1  861.67   36.76
  -3   6  -1  839.69   36.61
   3   6   1  888.26   36.80
  -3  -6  -1  870.83   28.30
   4  -6   1  123.34   22.63
   4   6   1  130.76   18.96
   4   6   1  142.97   18.47
  -4   6  -1  123.71   17.40
  -4  -6  -1  138.60   13.89
  -4  -6  -1  155.90   23.81
   4  -6   1  119.66   19.95
  -5   6  -1  132.55   18.36
   5  -6   1   98.06   21.49
   5   6   1  166.97   22.61
  -5   6  -1  124.17   19.90
   5   6   1  117.74   17.25
  -5  -6  -1  150.36   25.97
   6   6   1   94.37   15.46
  -6  -6  -1   62.88   17.31
  -6   6  -1   89.34   19.00
   6   6   1  110.89   20.26
  -6   6  -1   79.80   14.99
   6  -6   1   59.93   17.54
  -7  -6  -1   57.24   17.37
   7   6   1   15.16   10.65
  -7   6  -1   32.85   13.52
   7  -6   1   49.83   17.66
   7   6   1   54.58   12.20
  -8   6  -1  875.03   50.78
   8   6   1  881.41   53.71
  -8  -6  -1  833.11   56.46
   8  -6   1  736.83   55.00
   9  -6   1  722.71   55.82
   9   6   1  586.76   52.78
  -9   6  -1  644.01   45.61
  -9  -6  -1  709.97   54.29
  10  -6   1   23.92   21.77
 -10  -6  -1   43.32   19.26
 -10   6  -1   32.07   15.99
  10   6   1   31.76   15.53
  11  -6   1  -16.49   13.25
 -11   6  -1   13.83   13.42
 -11  -6  -1   15.41   15.74
  11   6   1   12.14   14.11
  12   6   1   36.06   18.89
  12  -6   1   22.36   19.13
 -12  -6  -1   67.99   27.57
 -12   6  -1  -30.87    9.70
  12   7  -1   26.75   17.10
 -12   7   1   34.08   17.41
 -12  -7   1   29.35   20.75
 -11  -7   1   44.17   22.78
 -11   7   1   41.15   18.19
  11  -7  -1    8.57   16.53
  11   7  -1    8.69   14.70
 -10   7   1   60.35   21.02
  10  -7  -1   64.76   22.38
  10   7  -1   50.59   18.67
 -10  -7   1   90.86   27.03
  -9   7   1  135.91   26.77
   9  -7  -1  250.24   43.22
   9   7  -1  148.03   29.19
  -9  -7   1  179.72   32.90
   8  -7  -1   38.63   18.93
   8   7  -1   88.86   21.37
  -8  -7   1   84.35   22.06
  -8   7   1   92.55   22.26
   7  -7  -1   38.95   15.56
  -7  -7   1   32.89   14.23
   7   7  -1   39.26   15.69
  -7   7   1   28.42   13.36
   6   7  -1   19.32    8.59
   6  -7  -1   23.77   13.10
  -6   7   1   33.13   12.40
   6   7  -1    8.83   10.40
  -6   7   1   51.33   12.25
  -6  -7   1   22.33   12.60
   5  -7  -1  285.97   36.73
  -5   7   1  238.50   28.22
   5   7  -1  276.94   30.09
  -5  -7   1  231.14   32.33
  -5   7   1  289.65   25.31
   5   7  -1  241.26   24.05
   4  -7  -1 1093.08   57.29
  -4  -7   1  972.06   36.78
   4   7  -1 1006.42   42.83
   4   7  -1 1017.35   44.21
  -4   7   1 1036.69   42.68
  -4  -7   1  969.33   50.43
  -4   7   1  949.93   43.56
   3   7  -1  620.48   33.74
  -3   7   1  694.19   34.90
   3  -7  -1  714.17   43.68
  -3  -7   1  663.67   41.39
  -3  -7   1  628.66   29.31
   3   7  -1  662.64   32.17
   3  -7  -1  677.68   35.75
  -2  -7   1   -6.88    5.20
   2   7  -1   -3.62    5.05
   2   7  -1   -1.28    4.42
   2  -7  -1    0.86    5.20
  -2  -7   1   -3.34    4.88
   2  -7  -1    1.04    7.14
  -2   7   1   -0.72    5.55
  -1   7   1  270.50   26.25
   1   7  -1  234.43   15.01
   1  -7  -1  258.79   21.85
  -1  -7   1  264.73   21.99
   1   7  -1  265.77   25.23
  -1  -7   1  231.92   27.22
   1  -7  -1  243.64   29.27
   0   7   1  450.23   18.37
   0  -7  -1  446.28   24.13
   0  -7  -1  495.65   34.48
   0   7  -1  446.54   16.74
   0  -7   1  443.87   25.29
   0  -7   1  426.48   32.90
   0   7  -1  481.81   30.18
   0   7   1  448.64   28.89
   1   7   1  174.46   15.06
   1  -7   1  171.50   19.73
  -1   7  -1  194.80   23.06
  -1  -7  -1  187.79   16.86
  -1  -7  -1  190.72   26.27
   1  -7   1  179.14   25.96
   1   7   1  164.04   21.10
  -2  -7  -1  921.92   48.11
   2  -7   1  956.71   41.15
   2  -7   1  943.89   48.37
  -2  -7  -1  926.99   32.19
  -2   7  -1  870.75   40.59
   2   7   1  914.95   40.54
   2   7   1  889.83   34.75
   3   7   1  307.41   25.20
   3   7   1  326.34   26.41
   3  -7   1  313.09   34.76
  -3  -7  -1  293.28   18.05
   3  -7   1  322.03   28.54
  -3  -7  -1  358.98   34.42
  -3   7  -1  326.61   27.55
   4  -7   1  208.30   25.46
   4  -7   1  242.77   33.03
   4   7   1  213.85   23.16
  -4   7  -1  221.26   24.26
   4   7   1  232.11   24.92
  -4  -7  -1  219.28   30.09
   5  -7   1  903.07   53.07
   5   7   1 1012.52   43.30
  -5  -7  -1  799.82   50.50
  -5   7  -1  933.59   42.30
   5   7   1  898.08   45.04
   6   7   1  445.25   29.41
   6   7   1  423.52   36.79
   6  -7   1  474.28   46.45
  -6   7  -1  347.05   34.36
  -6   7  -1  448.06   29.79
  -6  -7  -1  471.54   44.31
   7   7   1  189.27   22.71
  -7   7  -1  192.40   28.85
  -7  -7  -1  187.33   31.08
   7  -7   1  162.54   31.34
   7   7   1  130.25   24.08
  -8  -7  -1   22.08   14.37
   8   7   1   22.08   12.46
   8  -7   1   28.04   14.44
  -8   7  -1   15.25   11.09
   9   7   1   24.78   14.91
  -9   7  -1   26.43   13.18
   9  -7   1   29.55   16.00
  -9  -7  -1   63.41   20.46
  10   7   1   87.23   24.25
 -10   7  -1   81.70   22.17
 -10  -7  -1   87.63   25.66
  10  -7   1   78.92   25.66
 -11  -7  -1  186.36   37.45
 -11   7  -1  192.20   34.65
  11   7   1  206.71   37.43
  11  -7   1  201.88   39.15
 -12   7  -1  117.99   28.11
  11  -8  -1   47.44   24.91
 -11  -8   1   80.16   25.67
 -11   8   1   12.49   13.55
  11   8  -1   55.25   19.05
  10   8  -1    6.84   11.83
 -10  -8   1   46.57   20.00
 -10   8   1   49.28   20.54
  10  -8  -1   15.72   18.32
   9   8  -1   49.78   18.80
  -9  -8   1   63.52   24.12
   9  -8  -1   31.00   19.68
  -9   8   1   36.84   16.74
  -8  -8   1    1.77   11.94
   8   8  -1    0.23    8.81
  -8   8   1   -6.91    9.74
   8  -8  -1  -16.89   10.54
   7   8  -1   37.95   15.30
  -7   8   1   49.95   15.95
  -7  -8   1   69.49   20.42
   7  -8  -1   59.29   20.83
  -6   8   1   57.16   15.69
  -6   8   1   55.43   15.56
   6   8  -1   66.89   17.52
   6   8  -1   62.02   14.12
  -6  -8   1   21.25   13.65
   6  -8  -1   84.12   23.47
   5  -8  -1  309.98   40.34
  -5   8   1  334.67   33.75
   5   8  -1  358.66   33.39
  -5  -8   1  320.33   37.47
   5   8  -1  302.38   28.03
  -5   8   1  244.49   26.70
  -4  -8   1  164.60   27.74
   4  -8  -1  205.22   33.22
   4   8  -1  157.13   21.70
   4   8  -1  197.95   24.73
  -4   8   1  150.93   22.89
  -4   8   1  176.45   23.74
   3   8  -1   19.73    8.79
   3  -8  -1   15.65   11.53
   3  -8  -1   22.85    9.95
  -3   8   1    8.12    8.48
   3   8  -1    6.18    6.51
  -3  -8   1   18.70    7.69
  -3  -8   1   12.70   10.89
   2  -8  -1   87.10   16.16
   2   8  -1   72.33   15.53
  -2  -8   1   80.93   19.27
  -2   8   1   80.71   16.84
   2   8  -1   75.69   13.01
   2  -8  -1   89.17   20.53
  -2  -8   1   73.59   14.09
  -1  -8   1  199.23   20.56
  -1   8   1  145.86   21.59
   1  -8  -1  184.64   21.03
   1  -8  -1  151.36   26.70
   1   8  -1  191.96   24.36
   1   8  -1  178.77   15.34
  -1  -8   1  182.75   28.09
   0  -8  -1  102.94   15.46
   0  -8  -1   98.36   21.95
   0  -8   1  123.08   22.54
   0  -8   1  101.40   16.36
   0   8  -1   96.95   17.71
   0   8   1  108.98   18.83
   1  -8   1  425.18   28.49
   1   8   1  422.37   22.45
   1  -8   1  401.65   37.73
   1   8   1  331.51   30.42
  -1   8  -1  428.24   31.06
  -1  -8  -1  424.34   40.20
  -1  -8  -1  405.28   23.74
  -2  -8  -1   51.27   16.43
  -2   8  -1  115.85   19.91
   2   8   1  105.29   18.99
   2  -8   1   76.07   18.43
   2  -8   1   63.59   14.36
   2   8   1   60.96   12.15
  -2  -8  -1   62.46   11.65
  -3  -8  -1  118.45   23.59
   3   8   1   87.82   16.20
   3   8   1   54.15   13.28
  -3   8  -1   75.70   16.69
   3  -8   1   55.98   16.59
   3  -8   1   86.11   17.51
   4   8   1  206.99   25.10
   4  -8   1  177.80   29.96
   4   8   1  209.76   25.67
  -4   8  -1  267.54   27.71
  -4  -8  -1  246.73   33.53
   4  -8   1  276.75   30.34
  -5   8  -1   21.54   11.35
   5  -8   1   36.28   15.71
   5   8   1   21.70   11.54
  -5  -8  -1    6.72    8.86
   5   8   1   33.73   11.28
  -6   8  -1    9.83    9.27
   6   8   1    9.91    9.91
  -6   8  -1    5.92    8.35
   6  -8   1   -1.17    9.05
   6   8   1   10.36    7.57
  -6  -8  -1    8.45   11.94
  -7   8  -1    0.87    7.32
   7   8   1    7.45    7.34
  -7  -8  -1   -5.16    7.57
   7  -8   1    1.22   12.55
   7   8   1    0.04    9.36
   8   8   1   70.94   20.63
  -8   8  -1   67.09   18.78
  -8  -8  -1   57.28   19.00
   8  -8   1   74.88   22.39
   9  -8   1   28.50   18.25
  -9   8  -1   40.62   18.01
   9   8   1   50.13   18.76
  -9  -8  -1   24.73   18.31
 -10  -8  -1    3.56   13.52
  10   8   1   70.60   22.22
  10  -8   1   57.10   24.89
 -10   8  -1   34.77   16.71
  11  -8   1   57.24   23.41
 -11  -8  -1   37.76   21.48
 -11   8  -1   40.62   18.48
  11   8   1   16.31   15.55
  11   9  -1  -30.05   12.77
 -11  -9   1  -15.47   14.77
  10   9  -1   65.10   23.76
  10  -9  -1   80.05   28.18
 -10   9   1   92.11   25.07
 -10  -9   1   72.01   26.32
   9  -9  -1   33.54   16.33
  -9   9   1    5.81   10.69
  -9  -9   1   38.85   16.89
   9   9  -1   17.08   14.27
   8  -9  -1   39.11   18.49
  -8   9   1   55.74   19.62
  -8  -9   1   17.32   15.69
   8   9  -1   31.40   14.78
   7   9  -1   -0.64   10.79
  -7   9   1   12.01    9.62
   7  -9  -1    7.78   13.07
  -7  -9   1   15.89   13.54
  -6   9   1   55.84   16.15
  -6  -9   1   65.20   19.96
   6  -9  -1   69.05   24.06
  -6   9   1   76.30   18.17
   6   9  -1   73.88   16.64
   6   9  -1   68.96   18.27
   5   9  -1   86.49   18.46
  -5   9   1   96.41   20.42
  -5   9   1  111.71   22.46
   5  -9  -1   80.12   23.07
  -5  -9   1  112.63   25.74
   5   9  -1  146.29   22.42
   4   9  -1  350.64   31.39
  -4   9   1  332.73   32.70
  -4   9   1  356.49   34.59
   4   9  -1  366.61   34.08
   4  -9  -1  256.80   37.53
  -4  -9   1  353.08   40.21
   3  -9  -1   -4.53    7.47
  -3   9   1   -0.99    8.37
   3   9  -1   -0.49    5.81
   3   9  -1    3.91    6.11
   3  -9  -1    2.90    8.31
  -3  -9   1  -16.92    7.94
  -2  -9   1   56.62   17.56
   2  -9  -1   93.32   17.01
  -2   9   1   75.73   17.75
   2   9  -1   27.20   11.65
  -2  -9   1   90.81   15.94
   2  -9  -1   67.17   18.72
  -1  -9   1   68.34   13.92
   1  -9  -1   53.88   12.56
  -1   9   1   47.40   14.84
   1  -9  -1   59.32   18.15
   1   9  -1   54.11   14.18
  -1  -9   1   53.01   16.84
   0  -9  -1   19.38   13.02
   0   9   1   26.49   12.57
   0   9  -1   30.22   12.61
   0  -9   1   30.93   12.63
   0  -9  -1   34.80   10.08
   0  -9   1   25.82   10.95
  -1   9  -1   -5.02    6.90
   1  -9   1    6.51    6.64
  -1  -9  -1    8.67    9.64
   1   9   1    7.64    7.31
   1  -9   1   13.31    9.17
  -1  -9  -1   14.22    5.74
   2  -9   1   34.76   13.67
  -2   9  -1   16.41   10.54
  -2  -9  -1   59.74   18.48
   2  -9   1   48.85   13.24
   2   9   1   35.14   11.83
   3   9   1   90.41   18.51
   3  -9   1   95.10   19.11
  -3   9  -1   65.40   17.09
   3  -9   1   96.15   21.91
  -3  -9  -1   68.60   19.77
   3   9   1   97.84   16.32
   4   9   1   42.28   13.06
  -4   9  -1   44.39   14.94
   4   9   1   32.44   12.32
  -4  -9  -1   47.88   17.62
   4  -9   1   32.68   15.02
   4  -9   1   68.71   17.55
  -5  -9  -1  390.52   44.35
   5   9   1  402.93   34.34
   5  -9   1  399.54   46.34
   5   9   1  392.60   37.01
  -5   9  -1  361.85   34.99
   6   9   1  181.86   28.37
  -6  -9  -1  149.11   30.43
  -6   9  -1  134.78   24.48
  -6   9  -1  193.86   27.63
   6   9   1  182.04   25.98
   6  -9   1  143.05   30.24
   7   9   1   29.18   12.07
  -7   9  -1   13.16   11.08
   7  -9   1   23.99   16.35
  -7  -9  -1   15.46   14.36
   7   9   1   19.42   13.37
   8  -9   1   -9.89   12.50
   8   9   1    5.38   11.20
  -8  -9  -1   39.86   17.96
  -8   9  -1    8.16   10.09
  -9  -9  -1    5.50   11.41
   9   9   1   -9.01    9.91
  -9   9  -1    8.60    9.74
   9  -9   1   32.64   16.71
 -10   9  -1   11.83   14.04
  10   9   1   21.73   15.11
 -10  -9  -1   21.30   14.31
  10  -9   1   13.66   16.36
  11   9   1   37.96   18.61
  10 -10  -1  300.91   52.60
  10  10  -1  277.24   43.91
 -10 -10   1  279.22   47.65
 -10  10   1  288.92   46.26
   9 -10  -1   81.89   26.37
  -9 -10   1   90.94   28.25
  -9  10   1  136.68   28.49
   9  10  -1   72.46   23.12
   8  10  -1   23.23   14.95
   8 -10  -1   -5.48   13.77
  -8  10   1   20.08   12.05
  -8 -10   1   30.37   17.66
   7  10  -1  216.72   33.60
  -7  10   1  170.44   30.57
  -7 -10   1  176.45   33.37
   7 -10  -1  172.78   35.08
   6 -10  -1  624.99   62.38
   6  10  -1  689.30   46.14
  -6  10   1  612.80   42.14
  -6 -10   1  610.28   56.11
  -6  10   1  603.71   44.38
   6  10  -1  696.97   43.16
   5  10  -1  369.95   35.60
   5 -10  -1  319.55   44.94
  -5 -10   1  327.98   44.83
  -5  10   1  385.30   38.05
  -5  10   1  398.18   39.93
   5  10  -1  352.18   34.35
  -4 -10   1  127.57   26.78
   4  10  -1  163.39   26.10
   4 -10  -1  104.42   26.78
  -4  10   1   93.88   21.18
  -4  10   1  103.76   20.68
  -3 -10   1   34.21   15.90
   3 -10  -1   36.27   15.06
   3  10  -1   54.32   15.84
  -3  10   1   34.30   13.88
   3 -10  -1   52.50   16.04
   2  10  -1  100.63   20.90
   2 -10  -1  104.16   20.32
   2 -10  -1  108.10   25.14
  -2  10   1  127.80   23.20
  -2 -10   1  114.90   25.07
   1 -10  -1 1094.95   65.36
   1 -10  -1 1202.45   50.46
   1  10  -1 1204.40   56.63
  -1  10   1 1154.13   56.61
  -1 -10   1 1244.74   66.75
  -1 -10   1 1176.08   48.26
   0  10   1 1172.75   58.45
   0  10  -1 1278.24   60.83
   0 -10  -1 1204.32   66.02
   0 -10  -1 1193.79   47.74
   0 -10   1 1140.12   48.99
   0 -10   1 1154.16   64.65
   1 -10   1   61.86   15.64
  -1 -10  -1   74.58   22.13
  -1  10  -1   49.31   16.40
   1 -10   1   35.65   15.72
   1  10   1   60.98   16.39
   2 -10   1   32.62   13.19
  -2 -10  -1    5.40   11.04
  -2  10  -1   16.04   12.82
   2  10   1   18.81   11.16
   2 -10   1   32.34   13.46
   3 -10   1  214.18   33.79
   3  10   1  230.36   30.55
  -3 -10  -1  310.55   41.55
   3 -10   1  259.04   30.59
  -3  10  -1  231.44   30.55
  -4 -10  -1  591.60   56.53
  -4  10  -1  522.03   41.79
   4  10   1  513.53   37.33
   4 -10   1  431.23   49.36
   4 -10   1  518.27   44.24
   5  10   1  527.52   37.53
   5  10   1  608.39   40.30
  -5  10  -1  597.80   42.94
   5 -10   1  624.34   58.82
  -5  10  -1  533.45   42.18
  -5 -10  -1  506.95   52.85
   6  10   1  124.01   24.16
  -6 -10  -1  192.12   35.50
  -6  10  -1  142.12   26.26
   6  10   1  164.08   26.44
   6 -10   1  180.59   35.11
  -6  10  -1  152.06   26.60
  -7  10  -1   -6.91    8.07
   7 -10   1    4.22   13.19
   7  10   1   -8.72    9.86
  -7 -10  -1  -11.44   11.87
   7  10   1   12.53   10.46
   8 -10   1  105.76   29.14
  -8  10  -1   73.52   23.13
  -8 -10  -1   83.18   24.05
   8  10   1   69.68   19.77
  -9 -10  -1  309.35   49.21
   9  10   1  273.23   42.06
  -9  10  -1  261.49   40.25
   9 -10   1  317.65   52.54
  10 -10   1  146.33   41.66
 -10 -10  -1   82.68   28.31
  10  10   1  139.83   30.25
  10  11  -1  -24.52   11.40
   9 -11  -1  183.93   41.41
  -9 -11   1  154.00   38.22
  -9  11   1  221.78   38.36
   9  11  -1  152.66   32.43
  -8  11   1  213.44   36.92
   8  11  -1  185.36   33.93
  -8 -11   1  193.69   38.89
   8 -11  -1  233.11   43.03
   7 -11  -1  210.13   40.39
  -7  11   1  201.38   32.31
  -7 -11   1  199.87   36.89
  -6  11   1  -11.82    9.25
   6 -11  -1  -27.20   11.71
  -6  11   1   10.68   10.07
   6  11  -1    7.64   10.09
  -6 -11   1  -23.73   11.15
  -5 -11   1  124.47   28.46
   5 -11  -1   90.90   28.31
   5  11  -1  147.63   27.44
  -5  11   1  184.46   29.90
  -5  11   1  221.33   32.59
  -4  11   1  196.11   29.73
   4  11  -1  222.82   31.43
  -4  11   1  265.35   34.26
  -4 -11   1  297.12   42.35
   4 -11  -1  237.58   39.47
   3  11  -1  347.71   39.26
   3 -11  -1  408.20   50.50
   3 -11  -1  421.42   40.31
  -3  11   1  337.74   38.28
  -3 -11   1  383.56   46.31
  -2 -11   1  334.51   44.70
   2 -11  -1  457.68   50.78
  -2  11   1  366.76   39.74
   2 -11  -1  396.07   36.78
   2  11  -1  422.32   40.63
   1  11  -1   78.68   20.60
   1 -11  -1   71.76   17.16
   1 -11  -1   32.83   17.60
  -1 -11   1   71.65   24.28
  -1  11   1   80.64   20.79
   0  11   1  374.35   41.66
   0 -11  -1  245.83   39.83
   0 -11   1  246.07   29.65
   0  11  -1  292.54   35.73
   0 -11   1  263.67   39.27
   1  11   1  632.51   45.35
   1 -11   1  693.55   52.33
  -1 -11  -1  727.72   55.52
  -1  11  -1  679.26   46.77
   1 -11   1  650.24   40.45
   2  11   1  204.35   30.50
   2 -11   1  235.42   31.02
  -2  11  -1  199.82   31.01
   2 -11   1  235.05   37.69
  -2 -11  -1  217.92   36.55
  -3 -11  -1   61.96   20.36
  -3  11  -1   73.62   19.85
   3  11   1   49.14   14.83
   3 -11   1   84.58   20.21
   3 -11   1   73.25   23.84
   4 -11   1   17.79   14.80
   4 -11   1   10.96   11.62
  -4  11  -1   30.87   14.21
  -4 -11  -1   29.10   14.69
   4  11   1   -2.84    7.74
  -5  11  -1   68.44   20.90
   5 -11   1   23.68   16.64
  -5 -11  -1   52.39   20.48
   5  11   1   73.51   18.59
  -5  11  -1   55.41   17.56
   6 -11   1  397.95   52.29
  -6  11  -1  351.03   43.47
  -6 -11  -1  369.60   49.91
   6  11   1  309.25   36.66
  -6  11  -1  343.26   40.01
  -7  11  -1  254.40   37.15
   7 -11   1  300.71   47.04
  -7 -11  -1  252.48   43.85
   8  11   1  110.56   26.70
   8 -11   1   90.19   28.08
  -8 -11  -1  126.55   31.62
  -8  11  -1  110.24   25.87
   9  11   1    9.74   15.71
  -9  11  -1   13.16   14.20
   9 -11   1    1.76   19.12
  -9 -11  -1   -3.86   18.59
   8 -12  -1   -5.21   17.24
  -8  12   1  -14.24   13.59
  -8 -12   1   32.95   18.62
   7 -12  -1   10.70   17.06
  -7  12   1   21.76   13.32
  -7 -12   1   -1.88   12.87
   6 -12  -1   91.20   28.36
   6  12  -1  229.96   33.09
  -6 -12   1  169.37   34.00
  -6  12   1  169.84   32.59
  -6  12   1  110.36   25.77
  -5 -12   1  164.43   34.24
  -5  12   1  152.18   28.37
  -5  12   1  136.86   27.50
   5 -12  -1  109.32   29.45
   5  12  -1  130.22   25.45
   4 -12  -1   12.63   15.15
   4  12  -1    4.26    9.84
  -4  12   1   -2.31    8.73
  -4 -12   1   22.05   13.17
  -4  12   1  -13.26   10.79
   3 -12  -1  109.15   29.84
  -3  12   1  115.85   25.42
   3  12  -1  112.14   23.47
  -3 -12   1  134.59   32.17
  -2 -12   1  129.06   28.68
  -2  12   1   84.17   23.09
   2 -12  -1   66.55   18.40
   2 -12  -1   64.58   21.86
   2  12  -1  104.07   21.92
   1 -12  -1    2.95   11.09
  -1  12   1    2.18   11.84
   1  12  -1   -7.26    8.64
  -1 -12   1    3.74    9.41
   0 -12   1   10.01   11.25
   0  12  -1   11.03   13.22
   0  12   1    1.56   11.31
   0 -12  -1    5.78   11.60
  -1  12  -1   20.64   13.17
   1 -12   1   22.88   13.57
   1 -12   1    7.07   10.24
   1  12   1   -7.77    9.27
   2 -12   1   11.33   13.36
  -2 -12  -1   -0.71   10.81
   2 -12   1    5.80   10.59
   2  12   1   -2.86    8.60
  -2  12  -1   -1.84   10.96
   3 -12   1   21.22   13.86
   3 -12   1   49.27   18.41
   3  12   1   19.49   12.25
  -3 -12  -1    7.56   11.29
  -3  12  -1   19.63   15.41
  -4  12  -1  188.95   32.12
  -4 -12  -1  191.64   36.67
   4 -12   1  207.09   33.81
   4  12   1  165.29   28.63
   4 -12   1  207.07   38.00
   5  12   1   33.45   15.67
  -5  12  -1   21.79   15.84
  -5 -12  -1   30.04   19.99
   5 -12   1   20.38   14.13
  -5  12  -1   50.74   18.08
  -6 -12  -1  107.42   27.86
   6  12   1  126.69   25.07
  -6  12  -1  108.49   25.85
  -6  12  -1  112.85   26.21
   6 -12   1  110.94   28.35
  -7 -12  -1  151.57   35.69
  -7  12  -1  157.05   30.24
   7 -12   1  147.79   33.89
  -8 -12  -1   28.40   18.56
  -8  12  -1    6.83   12.86
   8 -12   1  -16.60   16.00
  -7  13   1   -7.43   13.19
  -7 -13   1  -14.34   17.21
   6 -13  -1   23.37   17.59
  -6  13   1   17.86   16.98
   6  13  -1  -13.16    8.80
  -6  13   1   13.06   11.70
  -6 -13   1   -1.07   12.89
   5 -13  -1   10.44   17.69
  -5 -13   1   -2.36   13.27
   5  13  -1   -0.31    8.77
  -5  13   1   -4.42   10.92
  -5  13   1   12.15   15.51
  -4  13   1   -5.28   12.20
   4 -13  -1   13.19   15.89
   4  13  -1   18.09   12.31
  -4  13   1   28.06   14.38
  -4 -13   1   22.48   16.95
  -3  13   1   32.88   14.61
   3  13  -1   51.92   18.76
  -3 -13   1   48.09   18.84
   3 -13  -1   82.26   24.02
  -3  13   1   46.84   19.69
   2 -13  -1   10.02   13.89
  -2 -13   1   -1.17   14.61
  -2  13   1    8.00   13.80
   2  13  -1  -15.37    8.36
  -1 -13   1    3.97   12.32
   1  13  -1   21.55   12.14
  -1  13   1   -7.15   11.09
   1 -13  -1   -0.76   12.18
   0 -13  -1  -13.85   10.24
   0  13  -1    9.76   14.41
   0 -13   1   12.20   12.59
   0  13   1   -0.56   12.35
   1  13   1   15.36   11.81
   1 -13   1   25.96   14.70
  -1 -13  -1    9.83   14.11
  -1  13  -1   16.34   14.23
  -2  13  -1  144.13   31.50
   2 -13   1   86.56   26.79
   2 -13   1   98.47   24.03
  -2 -13  -1   54.71   22.60
   2  13   1   87.42   21.58
   3  13   1   20.67   12.22
  -3 -13  -1    9.74   13.70
   3 -13   1   21.89   14.36
  -3  13  -1   25.82   18.65
   3 -13   1   11.42   14.97
  -4  13  -1  -19.53   12.12
   4  13   1   -7.37   10.72
   4 -13   1  -20.45   11.85
  -4  13  -1    4.05   10.21
  -4 -13  -1  -25.24   12.42
  -5  13  -1   22.56   17.87
   5 -13   1    4.14   15.73
  -5 -13  -1   22.98   19.11
  -5  13  -1   18.93   10.83
   5  13   1   11.52   11.57
  -6  13  -1   17.97   12.09
   6  13   1    4.94   10.73
  -6 -13  -1   10.53   16.91
   6 -13   1    1.99   15.05
  -6  13  -1  -23.30   12.65
  -7  13  -1   14.10   16.57
   6  14  -1   79.54   24.50
  -6  14   1   26.22   18.53
  -5  14   1  111.85   26.65
  -5  14   1   61.45   22.55
  -5 -14   1   36.00   24.31
   5  14  -1   62.01   18.63
  -4  14   1   11.00   14.13
   4  14  -1  -32.83    8.62
   4 -14  -1   19.79   18.75
  -4 -14   1   -0.51   15.06
   3  14  -1  158.54   30.88
  -3  14   1  155.86   33.28
  -3 -14   1  111.16   33.70
   3 -14  -1   90.88   29.30
   2  14  -1  323.40   42.63
  -2  14   1  260.78   42.12
   2 -14  -1  257.73   45.42
  -2 -14   1  351.87   52.25
  -1  14   1   59.41   22.40
   1  14  -1  103.43   26.88
   1 -14  -1   80.17   26.52
  -1 -14   1   95.24   28.15
   0 -14  -1   -5.18   15.92
   0  14  -1   18.64   17.00
   0  14   1  -21.95   12.12
   0 -14   1   16.67   15.57
  -1  14  -1   48.58   21.42
   1  14   1   41.70   15.73
   1 -14   1    9.87   15.52
  -1 -14  -1   29.83   17.74
   2 -14   1   -5.35   14.72
  -2  14  -1    3.68   14.09
   2  14   1   -8.45   11.34
  -2 -14  -1   18.09   16.84
  -3  14  -1  232.94   39.82
   3 -14   1  261.74   44.98
  -3 -14  -1  242.57   43.43
   3  14   1  273.59   41.05
  -4 -14  -1  240.99   45.56
  -4  14  -1  187.85   33.85
   4  14   1  280.95   40.51
  -4  14  -1  242.86   40.37
   4 -14   1  268.56   49.43
   5  14   1   41.75   18.77
   5 -14   1   44.54   24.27
  -5  14  -1   40.76   19.86
  -5 -14  -1   -2.33   24.41
  -5  14  -1   32.02   16.88
   6  14   1   42.46   16.70
  -6  14  -1   10.04   16.74
  -2 -15   1  107.49   31.06
   1 -15  -1   30.62   18.59
  -1 -15   1   27.18   17.56
   0 -15   1   96.78   28.85
   0 -15  -1   60.13   28.99
  -1 -15  -1  335.13   54.98
   1 -15   1  189.29   41.61
   2 -15   1  216.21   45.15
  14   0  -2  -13.02   12.01
  13   0  -2  -22.08   10.88
 -13   0   2   -1.36   11.66
  12   0  -2  113.59   25.97
 -12   0   2  115.38   23.31
  12   0  -2  125.35   31.36
  11   0  -2  781.72   59.90
 -11   0   2  717.48   46.56
  11   0  -2  712.15   50.71
 -10   0   2  633.82   40.89
  10   0  -2  601.23   48.72
  10   0  -2  712.32   52.92
  -9   0   2   -8.13    6.12
   9   0  -2    4.22    8.76
   9   0  -2    0.45    6.71
  -8   0   2  422.42   29.41
   8   0  -2  547.83   41.85
   8   0  -2  494.72   33.67
   7   0  -2  933.29   48.73
  -7   0   2  965.22   40.64
   7   0  -2  910.67   42.85
   6   0  -2 1610.49   59.93
  -6   0   2 1630.49   48.60
   6   0  -2 1607.05   52.86
   5   0  -2   29.39    8.65
   5   0  -2   13.75    7.34
  -5   0   2   29.18    8.16
  -4   0   2  822.81   28.19
   4   0  -2  898.27   32.66
   4   0  -2  844.91   34.63
   3   0  -2 2209.27   47.38
  -3   0   2 2148.75   40.17
   3   0  -2 2196.89   44.78
   2   0  -2 1182.94   28.54
  -2   0   2 1182.96   25.45
   2   0  -2 1154.88   27.31
   1   0  -2 6100.70   51.62
  -1   0   2 6217.24   50.61
  -1   0   2 6005.84   46.43
   1   0  -2 6021.85   53.41
   0   0   2  598.91   12.44
   0   0  -2  572.09   13.50
   1   0   2 1151.27   21.64
   1   0   2 1173.69   21.56
   1   0   2 1188.29   20.48
   1   0   2 1180.71   17.98
   2   0   2  518.27   14.98
   2   0   2  519.54   15.04
   2   0   2  509.19   19.89
   2   0   2  507.49   18.03
  -3   0  -2 1071.87   25.86
   3   0   2 1103.13   24.31
   3   0   2 1066.84   35.50
   3   0   2 1111.89   31.32
   4   0   2  742.97   28.96
  -4   0  -2  756.25   25.39
   4   0   2  710.63   32.90
   4   0   2  766.76   21.94
  -5   0  -2  574.06   24.99
   5   0   2  605.56   21.13
   5   0   2  545.56   28.05
   5   0   2  605.15   33.65
  -6   0  -2  226.59   19.81
   6   0   2  153.69   23.95
   6   0   2  194.21   21.58
   6   0   2  216.61   13.54
   7   0   2  341.14   34.89
  -7   0  -2  341.77   22.81
   7   0   2  398.92   28.57
   8   0   2  712.42   47.68
   8   0   2  700.34   41.22
  -8   0  -2  709.56   35.85
   9   0   2  690.90   49.70
  -9   0  -2  680.15   37.58
   9   0   2  659.69   41.53
 -10   0  -2   16.90    9.68
  10   0   2    0.45   10.25
  10   0   2  -11.29    8.72
 -11   0  -2  104.86   21.40
  11   0   2  111.77   22.97
 -12   0  -2  -19.47   11.62
  12   0   2  -23.28    9.27
 -13   0  -2   -4.89   13.31
  13   0   2   15.25   13.85
  14  -1  -2   60.16   21.62
  13  -1  -2   80.60   24.22
  13  -1  -2  103.08   30.23
 -13  -1   2   91.81   26.80
  13   1  -2   99.89   27.20
 -13   1   2   89.90   23.00
 -12  -1   2    0.95   11.78
 -12   1   2    0.70   10.07
  12   1  -2    8.04   12.11
  12  -1  -2  -15.92   11.70
  12  -1  -2    9.17   11.20
 -11  -1   2  146.11   25.59
  11  -1  -2  119.29   28.37
 -11  -1   2  172.09   33.30
  11  -1  -2  135.60   27.27
  11   1  -2  149.85   28.63
 -11   1   2  141.83   26.37
 -10   1   2  314.78   34.73
  10  -1  -2  323.70   43.10
  10   1  -2  303.55   37.41
 -10  -1   2  330.54   33.02
  10  -1  -2  330.38   37.76
   9  -1  -2   61.09   18.75
  -9  -1   2  111.82   19.10
   9  -1  -2  126.72   21.64
  -9   1   2   81.86   17.34
   9   1  -2   86.92   22.88
   9   1  -2   75.97   17.28
  -8  -1   2  114.62   18.03
   8  -1  -2  116.37   20.82
   8  -1  -2   76.87   19.70
   8   1  -2   83.83   18.09
   8   1  -2   88.19   21.40
  -8   1   2  120.24   20.02
   7   1  -2  117.13   20.47
   7   1  -2  124.85   20.66
   7  -1  -2  151.42   24.76
  -7   1   2  135.26   19.54
  -7  -1   2  163.93   19.07
   7  -1  -2  143.96   20.53
   6  -1  -2  153.76   22.38
   6   1  -2  187.85   23.83
  -6  -1   2  203.87   18.97
   6   1  -2  177.96   22.64
  -6   1   2  183.82   19.69
   6  -1  -2  147.93   18.79
   5   1  -2 1701.79   52.09
   5  -1  -2 1727.48   48.46
   5   1  -2 1727.30   20.74
  -5   1   2 1796.12   48.59
   5  -1  -2 1786.99   56.81
  -5  -1   2 1675.62   43.48
  -4   1   2  914.64   31.51
   4  -1  -2  911.24   31.23
   4   1  -2  900.30   14.76
   4  -1  -2  886.99   36.23
   4   1  -2  913.71   33.94
  -4  -1   2  895.99   28.79
  -4   1   2  930.56   13.68
   4   1  -2  901.45   35.49
  -3  -1   2   83.68    9.50
  -3   1   2   96.19    4.80
   3  -1  -2  105.77   11.01
   3   1  -2   97.74    5.39
  -3   1   2   80.39   10.00
   3   1  -2   84.55   11.68
   3   1  -2   84.53   11.38
   3  -1  -2   87.60   12.73
   2   1  -2   39.07    7.12
  -2  -1   2   32.10    5.93
   2  -1  -2   33.25    5.83
   2   1  -2   36.29    3.91
  -2   1   2   41.68    3.91
  -2  -1   2   29.76    5.92
  -2   1   2   38.43    6.66
   2  -1  -2   36.84    7.35
   1   1  -2  947.54   17.64
   1   1  -2  983.49   21.49
   1  -1  -2  948.74   19.39
  -1   1   2  991.90   16.64
  -1  -1   2  985.37   19.37
  -1   1   2  958.82   19.30
  -1  -1   2  943.26   20.00
   1  -1  -2  995.01   23.06
   0  -1  -2 4550.32   43.44
   0  -1   2 4518.77   46.21
   0   1  -2 4671.37   42.09
   0  -1   2 4559.17   42.53
   0   1  -2 4582.89   46.13
   0   1   2 4579.01   36.88
   0  -1  -2 4494.82   47.73
   1  -1   2  871.87   15.92
   1  -1   2  861.36   20.54
   1  -1   2  916.81   20.36
   1   1   2  907.15   18.78
  -1  -1  -2  911.05   22.17
   1  -1   2  884.18   20.12
   1   1   2  892.40   20.79
  -2  -1  -2 1517.77   35.96
   2  -1   2 1516.82   27.92
   2   1   2 1456.33   26.04
   2  -1   2 1488.05   29.17
   2  -1   2 1464.80   34.81
   2   1   2 1486.22   32.72
  -2  -1  -2 1474.62   21.31
   3  -1   2   81.54    9.53
  -3  -1  -2   77.19    7.27
   3  -1   2   89.20    8.84
   3   1   2   76.85    7.56
   3   1   2   86.48   11.63
  -3  -1  -2   71.95   11.78
   3  -1   2   84.83   10.27
   3  -1   2   60.75   11.22
  -4  -1  -2  675.54   21.90
   4  -1   2  683.82   32.78
   4  -1   2  694.74   26.80
   4   1   2  697.16   20.36
   4   1   2  694.77   29.64
  -4   1  -2  653.73   25.38
   4  -1   2  691.93   22.60
  -5   1  -2 1451.14   43.30
   5   1   2 1479.60   47.96
   5   1   2 1423.21   31.24
   5  -1   2 1428.83   52.70
  -5  -1  -2 1466.99   37.57
   5  -1   2 1498.33   43.92
   5  -1   2 1469.89   33.90
  -6   1  -2  692.65   31.96
   6   1   2  696.60   23.50
   6  -1   2  668.83   32.97
   6   1   2  620.79   39.38
  -6  -1  -2  665.98   28.13
   6   1   2  654.15   34.81
   7  -1   2    0.28    6.12
   7  -1   2    6.16    8.84
  -7  -1  -2    1.30    5.26
   7   1   2   -0.02    6.18
   7   1   2   -0.24    7.62
  -7   1  -2    4.89    6.14
   8   1   2   17.34    9.25
   8  -1   2    2.88    8.11
  -8   1  -2    9.76    6.57
   8  -1   2   12.48    8.44
  -8  -1  -2   19.46    7.76
  -9  -1  -2   42.74   16.22
   9   1   2   67.28   17.22
  -9  -1  -2   60.10   14.56
   9  -1   2   32.88   14.48
   9  -1   2   58.85   15.65
  -9   1  -2   38.61   13.08
  10   1   2  486.78   45.19
 -10  -1  -2  509.32   52.88
  10  -1   2  537.80   54.33
  10  -1   2  562.69   46.06
 -10  -1  -2  487.34   34.00
 -10   1  -2  504.83   37.13
  11  -1   2  295.75   37.21
 -11  -1  -2  321.73   46.71
  11   1   2  312.55   39.69
 -11   1  -2  389.74   38.02
  11  -1   2  295.57   44.67
  12  -1   2   31.70   20.10
 -12   1  -2   42.95   16.24
 -12  -1  -2   71.01   26.06
  12   1   2    1.63   10.50
  12  -1   2    8.19   13.20
  13  -1   2    4.06   13.10
  13   1   2   -2.52   12.08
 -13  -1  -2   -1.66   15.14
 -14   2   2  -29.81   11.38
 -13   2   2   -7.79   10.15
  13  -2  -2    5.21   16.72
 -13  -2   2    2.95   15.96
  13   2  -2   20.46   16.58
  12  -2  -2   57.83   24.39
 -12  -2   2   71.35   24.41
  12  -2  -2   54.28   18.97
  12   2  -2   72.95   23.01
 -12   2   2   42.14   16.67
 -11   2   2  -11.65    8.43
  11   2  -2   -1.06    7.51
  11  -2  -2   -2.93   11.36
  11  -2  -2   13.36    9.07
 -11  -2   2   -3.78   12.67
 -10  -2   2  198.01   26.85
  10  -2  -2  172.48   26.34
  10  -2  -2  181.58   34.12
 -10   2   2  150.47   25.62
  10   2  -2  186.32   30.51
 -10  -2   2  186.66   33.13
  -9  -2   2  100.64   18.00
  -9  -2   2   80.72   21.04
   9   2  -2   85.54   21.18
  -9   2   2   68.03   16.00
   9  -2  -2   87.00   17.74
   9  -2  -2   82.52   20.95
  -8  -2   2  -11.29    5.52
   8  -2  -2    8.73    9.87
   8  -2  -2   -2.58    5.80
  -8   2   2   -3.99    6.16
   8   2  -2    0.12    6.37
  -8  -2   2    3.39    7.19
   7  -2  -2   25.44    9.28
  -7  -2   2   23.32   11.57
  -7  -2   2   28.45    9.01
  -7   2   2   37.33   10.74
   7  -2  -2   49.17   14.75
   7   2  -2   43.13   14.06
   6   2  -2  394.70   28.32
  -6  -2   2  335.77   30.37
   6   2  -2  400.29   13.78
  -6   2   2  363.34   24.73
  -6  -2   2  374.96   22.82
  -6   2   2  395.67   12.90
   6  -2  -2  378.79   23.36
   6  -2  -2  364.48   31.77
   5   2  -2   68.67   13.86
   5  -2  -2   76.15   15.28
   5  -2  -2   95.18   13.87
  -5   2   2  101.57   15.02
  -5  -2   2   91.85   15.96
  -5   2   2   74.94    6.63
   5   2  -2   83.70    7.31
  -5  -2   2   66.82   11.35
   4   2  -2  303.60   21.27
   4   2  -2  320.27   12.42
  -4  -2   2  335.97   23.10
  -4   2   2  290.28   18.91
   4  -2  -2  314.97   17.87
  -4  -2   2  326.30   17.86
  -4   2   2  319.68   11.81
   4  -2  -2  306.38   22.90
  -3   2   2 1389.24   36.10
  -3  -2   2 1320.43   37.93
  -3  -2   2 1333.43   31.76
   3  -2  -2 1434.64   31.99
   3  -2  -2 1370.80   40.94
   3   2  -2 1373.86   25.62
  -3   2   2 1397.59   24.85
   3   2  -2 1431.35   39.71
   2   2  -2    0.26    3.65
  -2  -2   2    3.39    3.80
  -2   2   2   -8.74    3.04
   2  -2  -2   -0.80    4.25
   2  -2  -2   -0.15    3.02
   2   2  -2    3.71    3.76
  -2   2   2    2.67    3.13
  -2  -2   2   -2.95    3.69
  -1  -2   2  141.07    9.93
  -1   2   2  126.28    8.12
   1  -2  -2  130.04    7.78
  -1  -2   2  125.42    9.83
   1   2  -2  127.32    9.25
   1   2  -2  118.63    8.92
  -1   2   2  140.81    8.87
   1  -2  -2  112.02   11.58
   0   2  -2  151.33   10.04
   0  -2  -2  137.42   11.59
   0   2   2  138.07    7.96
   0   2   2  129.57    8.51
   0  -2   2  142.77    9.93
   0  -2  -2  144.54    6.58
   0   2  -2  135.85    6.65
   0  -2   2  126.97    9.29
  -1   2  -2  647.09   12.38
   1   2   2  647.92   19.47
  -1  -2  -2  646.52   10.44
  -1  -2  -2  645.98   22.99
   1  -2   2  631.43   20.95
  -1   2  -2  661.01   20.82
   1  -2   2  639.94   21.82
   1   2   2  645.97   19.13
  -2  -2  -2   17.74    6.35
  -2  -2  -2   13.08    2.64
  -2   2  -2    8.13    4.70
   2  -2   2    9.99    5.39
   2   2   2    9.30    4.63
   2  -2   2   13.92    3.74
   2   2   2   14.92    4.53
   2  -2   2    4.81    4.33
   3   2   2  705.70   21.68
   3  -2   2  674.49   25.48
  -3  -2  -2  670.73   17.16
   3  -2   2  705.95   20.94
   3  -2   2  679.22   30.10
   3   2   2  651.40   26.29
  -3   2  -2  656.01   23.09
  -3  -2  -2  739.28   31.17
   4  -2   2  528.34   22.07
   4  -2   2  497.89   28.73
   4   2   2  529.66   19.40
  -4  -2  -2  517.00   29.20
  -4   2  -2  485.35   20.49
  -4  -2  -2  520.39   18.42
   4   2   2  562.59   27.31
   5   2   2  168.38   20.73
  -5  -2  -2  136.37   12.48
   5  -2   2  149.66   15.57
  -5   2  -2  135.34   15.74
  -5   2  -2  131.27   12.51
   5   2   2  134.23   12.05
   5  -2   2  118.53   19.73
  -5  -2  -2  132.02   19.83
   6   2   2  518.72   32.48
  -6   2  -2  605.12   24.38
   6  -2   2  579.70   37.07
   6  -2   2  619.73   30.19
  -6  -2  -2  571.84   37.91
  -6   2  -2  623.45   31.57
   6   2   2  623.40   23.04
  -6  -2  -2  639.29   26.61
  -7  -2  -2  303.61   34.92
   7   2   2  231.27   26.95
   7  -2   2  281.90   32.51
   7  -2   2  265.40   25.26
  -7   2  -2  282.35   26.74
  -7  -2  -2  260.27   19.27
  -8  -2  -2   16.03    6.74
   8  -2   2    0.79    5.91
  -8  -2  -2    9.29   11.91
   8  -2   2   12.56    8.88
  -8   2  -2   13.21    8.46
   8   2   2    8.95    8.43
  -9  -2  -2   10.33   13.79
   9   2   2   28.98   12.82
   9  -2   2    9.57    9.60
   9  -2   2   29.53   14.56
  -9  -2  -2   10.95    8.78
  -9   2  -2   35.40   13.58
 -10   2  -2   74.10   18.66
  10  -2   2   89.09   25.31
 -10  -2  -2   60.96   20.51
  10   2   2   58.93   18.12
  10  -2   2   55.02   16.17
  11  -2   2    1.20   11.21
  11   2   2    1.41   10.26
 -11  -2  -2   12.42   14.42
  11  -2   2   42.36   16.40
 -11   2  -2   -5.09    9.19
 -12   2  -2   54.47   17.73
  12  -2   2   94.62   23.24
 -12  -2  -2   17.65   16.75
  12   2   2   68.76   19.52
  12  -2   2   45.42   21.93
 -13  -2  -2   32.26   20.70
  13  -2   2    8.11   19.46
  13   2   2    8.39   13.47
 -13  -3   2   41.60   23.95
  13  -3  -2   29.57   21.71
  13   3  -2   53.00   20.20
 -13   3   2   58.71   21.01
  12   3  -2   17.88   12.02
 -12   3   2   33.09   14.65
  12  -3  -2   15.67   15.86
 -12  -3   2   21.24   14.86
 -11  -3   2  162.49   32.86
  11   3  -2  185.38   32.28
  11  -3  -2  165.00   26.49
  11  -3  -2  148.59   33.20
 -11   3   2  170.38   29.28
  10  -3  -2  125.60   28.49
  10  -3  -2  189.57   27.93
 -10  -3   2  155.13   31.09
  10   3  -2  121.73   24.78
 -10   3   2  159.46   27.33
  -9   3   2   74.09   17.55
   9   3  -2   65.32   18.61
   9  -3  -2   33.31   16.97
  -9  -3   2   83.78   17.07
   9  -3  -2   60.72   15.16
  -9  -3   2   50.55   17.21
  -8  -3   2   82.83   20.10
  -8  -3   2   71.98   14.77
   8   3  -2   31.80   12.11
  -8   3   2   51.83   14.28
   8  -3  -2   74.17   20.94
   8  -3  -2   65.59   14.31
   7  -3  -2   41.08   14.94
   7   3  -2   33.38   11.93
  -7  -3   2   11.13    9.19
  -7   3   2   34.86   10.98
   7  -3  -2   29.43    9.34
  -7  -3   2   33.86    9.29
   6  -3  -2   53.57   14.99
  -6  -3   2   67.92   12.14
  -6   3   2   59.39    8.04
   6  -3  -2   66.02   12.28
   6   3  -2   71.27   15.37
  -6   3   2   38.03   11.23
   6   3  -2   61.90    8.58
  -6  -3   2   68.62   15.77
  -5  -3   2  935.89   33.13
  -5  -3   2  970.71   42.68
   5  -3  -2  969.99   33.71
   5  -3  -2 1003.03   45.39
  -5   3   2  968.10   38.86
   5   3  -2  937.69   25.60
   5   3  -2 1036.48   42.57
  -5   3   2  938.82   25.36
   4   3  -2 1626.53   34.85
   4  -3  -2 1637.05   38.93
   4  -3  -2 1582.54   53.06
  -4   3   2 1693.09   46.74
  -4  -3   2 1615.96   49.89
   4   3  -2 1612.27   48.62
  -4  -3   2 1613.22   39.83
  -4   3   2 1667.80   33.96
   3  -3  -2  183.37   19.32
  -3  -3   2  184.27   14.28
  -3   3   2  164.42   15.39
  -3  -3   2  177.50   17.05
  -3   3   2  174.53   11.71
   3  -3  -2  200.23   12.20
   3   3  -2  197.68   12.42
   3   3  -2  167.19   16.20
  -2  -3   2  711.29   23.39
   2   3  -2  699.24   25.43
  -2   3   2  660.19   23.90
   2  -3  -2  671.47   29.62
  -2  -3   2  670.39   27.29
   2   3  -2  687.18   22.68
  -2   3   2  686.17   21.97
   2  -3  -2  696.20   18.18
  -1   3   2  822.09   24.28
  -1  -3   2  817.42   25.45
   1  -3  -2  801.56   18.94
   1   3  -2  805.45   25.28
   1   3  -2  840.56   22.82
  -1  -3   2  781.19   27.26
   1  -3  -2  813.05   22.92
   1  -3  -2  755.31   29.91
   0  -3   2   -5.91    3.81
   0  -3  -2   11.73    6.12
   0   3   2    9.40    3.37
   0   3  -2    8.07    5.55
   0  -3  -2    3.77    2.88
   0  -3   2    1.33    4.43
   0   3  -2    4.42    2.62
   0   3   2    4.55    4.25
  -1  -3  -2  465.76   23.34
   1   3   2  489.52   18.76
  -1  -3  -2  486.46   13.06
   1  -3   2  498.20   22.90
   1   3   2  494.58   19.54
   1  -3   2  471.71   20.52
  -1   3  -2  480.24   21.07
   2  -3   2 1128.00   17.97
  -2   3  -2 1138.05   32.82
   2   3   2 1043.37   30.95
   2   3   2 1109.65   30.32
   2  -3   2 1031.84   35.14
   2  -3   2 1091.81   33.47
  -2  -3  -2 1110.28   20.06
  -3   3  -2   35.67    8.06
   3   3   2   25.98    7.60
   3   3   2   24.93    6.80
  -3  -3  -2   36.74    5.01
   3  -3   2   25.39    5.11
  -3  -3  -2   25.45    9.90
   3  -3   2   23.73    8.29
   3  -3   2   39.08    9.38
   4   3   2 1166.52   41.52
   4  -3   2 1193.35   40.51
   4   3   2 1146.85   31.93
  -4  -3  -2 1226.36   27.01
  -4   3  -2 1227.34   34.91
   4  -3   2 1264.48   47.72
   4  -3   2 1214.10   30.37
  -4  -3  -2 1196.21   46.70
  -5  -3  -2 1163.58   30.80
   5   3   2 1172.63   45.68
  -5   3  -2 1214.99   35.66
  -5   3  -2 1195.56   42.77
  -5  -3  -2 1185.87   50.08
   5   3   2 1202.66   34.08
   5  -3   2 1199.83   50.13
   5  -3   2 1202.77   35.24
   6  -3   2  318.20   32.96
  -6   3  -2  388.27   27.10
  -6   3  -2  350.08   19.97
   6   3   2  383.85   31.83
   6   3   2  385.93   19.81
   6  -3   2  328.53   20.88
  -6  -3  -2  324.41   18.76
  -6  -3  -2  323.45   32.85
  -7   3  -2   13.48    8.69
   7   3   2   25.65   10.62
   7  -3   2   19.02   11.22
  -7  -3  -2   34.34    8.42
   7  -3   2   35.81   10.28
  -7  -3  -2   45.23   14.82
   8  -3   2   19.58   11.56
   8   3   2   21.96   10.43
  -8   3  -2   14.80    9.43
   8  -3   2   14.07    8.29
  -8  -3  -2    4.92    9.18
   9  -3   2   31.72   14.56
   9   3   2   25.61   13.93
  -9  -3  -2   25.90   13.80
  -9   3  -2   28.41   12.93
   9  -3   2   33.89   11.78
  10  -3   2   44.40   16.46
  10   3   2   22.80   12.65
 -10   3  -2   54.76   16.98
  10  -3   2   26.16   12.76
 -10  -3  -2   61.68   21.43
 -11   3  -2  242.74   34.41
  11  -3   2  152.33   33.55
  11   3   2  236.90   37.48
 -11  -3  -2  165.17   35.91
 -12  -3  -2   69.59   23.35
  12   3   2   76.30   24.26
  12  -3   2   71.02   24.09
 -12   3  -2   71.95   21.52
  13  -3   2   49.89   22.23
  13   3   2   18.19   19.05
 -13  -3  -2  -15.47   14.32
 -13   3  -2   11.50   14.26
  13   4  -2  167.31   33.94
 -13   4   2  242.24   37.15
  13  -4  -2  251.55   47.30
 -13  -4   2  218.77   44.16
 -12  -4   2  318.36   50.48
  12  -4  -2  357.63   53.02
 -12   4   2  342.38   43.16
  12   4  -2  290.00   43.34
  11  -4  -2  221.57   39.51
  11   4  -2  177.84   32.36
 -11  -4   2  263.82   43.86
 -11   4   2  204.53   32.54
  10   4  -2   13.46   12.19
  10  -4  -2   38.66   19.28
 -10  -4   2   28.80   16.02
 -10   4   2   54.75   16.83
  -9  -4   2   29.23   15.33
   9  -4  -2   35.10   16.68
  -9   4   2   53.27   16.00
   9  -4  -2   16.90    9.61
   9   4  -2   34.85   15.00
   8  -4  -2  753.45   38.26
   8  -4  -2  666.57   49.50
  -8   4   2  755.80   43.38
  -8  -4   2  677.10   47.28
  -8  -4   2  777.90   38.52
   8   4  -2  760.45   47.66
   7  -4  -2  843.45   51.94
  -7   4   2  871.94   44.28
   7  -4  -2  894.35   37.26
   7   4  -2  909.68   47.53
  -7  -4   2  900.17   37.53
  -7  -4   2  915.80   50.41
   6  -4  -2  472.04   34.97
  -6   4   2  435.80   20.30
   6   4  -2  390.47   32.88
  -6  -4   2  359.18   22.76
  -6  -4   2  393.87   34.82
   6  -4  -2  418.28   23.76
   6   4  -2  433.73   21.05
  -6   4   2  397.00   28.11
   5  -4  -2   21.55    8.74
  -5   4   2   46.38   11.37
   5  -4  -2   32.18    8.22
  -5   4   2   17.44    6.29
  -5  -4   2   26.99    9.81
   5   4  -2   43.59   11.55
   5   4  -2   19.64    6.33
  -5  -4   2   21.53    7.59
  -4   4   2  397.19   24.52
  -4  -4   2  408.23   26.61
   4   4  -2  391.99   24.99
   4  -4  -2  450.69   31.04
   4   4  -2  400.73   20.45
  -4  -4   2  399.56   21.21
   4  -4  -2  389.40   17.78
  -4   4   2  410.90   19.07
  -3  -4   2 2267.81   48.14
   3   4  -2 2264.60   46.90
  -3   4   2 2248.97   45.90
  -3  -4   2 2266.04   58.11
  -3   4   2 2252.70   52.50
   3  -4  -2 2252.68   36.19
   3  -4  -2 2270.39   64.21
   3   4  -2 2314.25   54.64
   2  -4  -2 3182.13   38.56
  -2  -4   2 3143.21   65.26
   2   4  -2 3206.90   58.09
   2  -4  -2 3277.80   73.10
  -2   4   2 3084.59   54.39
   2   4  -2 3213.04   56.37
  -2  -4   2 3171.87   56.97
  -2   4   2 3255.46   56.62
   1  -4  -2  738.10   33.18
   1   4  -2  789.42   28.36
  -1   4   2  773.32   26.82
  -1  -4   2  749.81   26.84
   1  -4  -2  767.70   19.06
   1  -4  -2  776.50   24.46
  -1  -4   2  738.22   30.78
   1   4  -2  749.85   22.51
   0  -4  -2  179.02   18.76
   0   4   2  195.53   10.72
   0   4  -2  193.09    9.04
   0   4   2  182.02   15.21
   0  -4   2  171.91   16.93
   0  -4   2  178.10   15.59
   0  -4  -2  200.05   11.78
   0   4  -2  215.33   16.82
  -1   4  -2  585.08   25.86
  -1  -4  -2  529.83   28.13
   1   4   2  532.13   23.47
   1  -4   2  571.38   24.70
  -1  -4  -2  573.29   17.30
   1  -4   2  513.51   26.29
   1   4   2  569.75   21.40
   2  -4   2 3636.09   65.29
   2  -4   2 3665.46   74.45
  -2   4  -2 3686.10   64.74
  -2  -4  -2 3696.21   73.93
   2   4   2 3733.78   62.92
  -2  -4  -2 3676.85   43.00
   2   4   2 3556.56   60.71
  -3  -4  -2 3939.63   47.49
   3  -4   2 4017.89   82.68
   3   4   2 3966.40   71.56
  -3  -4  -2 3868.11   82.91
   3  -4   2 3936.41   73.97
   3   4   2 3989.74   65.51
   3  -4   2 4009.50   41.58
  -3   4  -2 3932.43   67.69
  -4   4  -2 1074.29   36.04
   4   4   2 1033.70   40.32
   4  -4   2 1085.15   27.37
   4   4   2 1054.35   34.95
  -4  -4  -2  962.49   43.31
   4  -4   2  999.85   44.62
  -4  -4  -2 1047.09   26.33
  -5   4  -2   -0.88    5.42
  -5  -4  -2    0.75    5.43
  -5   4  -2   -8.12    4.12
   5   4   2   -4.61    4.63
   5  -4   2    3.62    3.96
   5  -4   2    0.66    6.34
  -5  -4  -2   -3.01    3.46
   5   4   2    1.65    5.32
  -6   4  -2  319.28   20.75
   6   4   2  298.60   19.77
  -6   4  -2  319.36   28.64
   6  -4   2  295.00   19.34
   6   4   2  249.81   27.33
  -6  -4  -2  298.86   32.76
   6  -4   2  350.53   35.88
  -6  -4  -2  286.45   17.16
   7  -4   2 1162.70   41.77
  -7  -4  -2 1207.38   59.97
   7  -4   2 1172.65   58.87
  -7   4  -2 1146.55   51.31
   7   4   2 1242.31   55.50
   7   4   2 1213.10   38.54
   8  -4   2 1062.83   62.19
  -8  -4  -2 1200.45   64.52
   8   4   2 1070.87   55.98
   8  -4   2 1159.27   45.94
  -8   4  -2 1185.40   53.38
   9   4   2  326.60   40.09
  -9  -4  -2  283.41   40.09
   9  -4   2  211.08   36.41
  -9   4  -2  263.58   33.46
  10  -4   2    3.74   12.14
 -10   4  -2   14.06    9.97
 -10  -4  -2    2.22   10.08
  10   4   2    2.11   10.38
 -11   4  -2  112.89   24.62
  11  -4   2  118.61   29.57
 -11  -4  -2  111.67   28.39
  11   4   2   86.11   22.18
 -12   4  -2  301.78   40.47
  12  -4   2  297.91   51.25
  12   4   2  331.22   47.64
 -12  -4  -2  275.43   47.71
 -13   4  -2  248.53   38.39
 -13   5   2   29.30   17.08
 -12   5   2  -15.44   10.22
  12   5  -2   -4.27   12.65
 -12  -5   2   39.30   21.39
  12  -5  -2   -9.19   13.87
 -11   5   2  -18.01    9.49
  11  -5  -2   -1.51   14.16
  11   5  -2    1.04   11.84
 -11  -5   2   -3.46   10.59
  10  -5  -2  128.88   30.61
 -10  -5   2  113.06   28.43
  10   5  -2  133.36   26.79
 -10   5   2  115.74   24.86
   9   5  -2  570.37   49.85
  -9   5   2  572.37   47.48
   9  -5  -2  492.70   53.00
  -9  -5   2  630.80   55.35
   8  -5  -2  440.66   47.40
   8   5  -2  315.84   35.67
  -8   5   2  358.32   37.04
  -8  -5   2  399.22   42.55
  -7  -5   2   24.47    9.20
  -7   5   2   22.96   11.59
   7  -5  -2   12.51   12.30
  -7  -5   2   15.28   10.88
   7   5  -2   33.79   13.21
  -6   5   2  219.77   18.20
   6  -5  -2  186.63   28.95
  -6  -5   2  264.70   22.52
   6   5  -2  206.42   26.13
   6  -5  -2  189.62   17.09
  -6  -5   2  236.26   29.82
   6   5  -2  213.74   18.09
  -6   5   2  197.55   24.85
  -5  -5   2  206.65   25.27
   5  -5  -2  213.52   28.51
   5   5  -2  206.48   24.57
  -5  -5   2  208.53   19.13
  -5   5   2  202.09   17.63
   5   5  -2  237.63   19.21
  -5   5   2  253.39   25.62
   5  -5  -2  204.40   14.21
   4  -5  -2  216.77   12.40
  -4   5   2  213.31   18.02
   4  -5  -2  165.08   24.57
  -4  -5   2  195.74   23.64
  -4   5   2  207.56   21.28
  -4  -5   2  198.52   18.00
   4   5  -2  225.32   22.18
   4   5  -2  195.56   17.86
  -3  -5   2 1103.25   45.34
   3   5  -2  978.63   35.02
   3   5  -2 1041.95   38.20
  -3   5   2 1054.63   38.15
  -3   5   2 1025.67   34.90
   3  -5  -2 1013.56   46.15
   3  -5  -2 1075.08   22.74
  -3  -5   2 1089.45   36.16
  -2  -5   2  522.15   24.79
   2  -5  -2  540.22   26.03
  -2   5   2  569.44   26.61
   2  -5  -2  503.97   31.84
   2   5  -2  538.05   26.77
  -2  -5   2  532.71   30.26
   2   5  -2  516.66   23.88
   2  -5  -2  529.15   14.89
   1  -5  -2  467.18   29.75
  -1   5   2  426.55   23.45
   1   5  -2  388.28   17.37
   1   5  -2  386.95   22.69
   1  -5  -2  393.90   19.65
  -1  -5   2  399.74   26.51
  -1  -5   2  409.23   21.76
   1  -5  -2  406.85   14.83
   0  -5  -2 1836.56   58.27
   0  -5  -2 1849.30   39.27
   0   5  -2 1866.54   29.51
   0  -5   2 1886.24   47.88
   0   5  -2 1834.21   48.92
   0   5   2 1917.59   48.57
   0   5   2 1879.13   35.71
   0  -5   2 1851.74   54.17
  -1   5  -2 1198.70   39.82
   1  -5   2 1196.23   44.70
   1   5   2 1266.39   33.69
   1  -5   2 1228.39   39.15
  -1  -5  -2 1261.99   47.78
  -1  -5  -2 1269.05   29.74
   1   5   2 1190.25   38.62
  -2  -5  -2  122.52   10.32
   2  -5   2   87.28   16.23
   2  -5   2  102.61   14.96
  -2  -5  -2   89.18   16.30
   2   5   2  103.68   13.13
   2   5   2   99.64   14.59
  -2   5  -2  115.32   15.68
   3   5   2  166.52   18.31
  -3  -5  -2  133.87   20.92
  -3   5  -2  161.76   18.32
  -3  -5  -2  140.06   10.09
   3  -5   2  136.33   18.05
   3   5   2  143.66   17.08
   3  -5   2  105.27   18.95
   4  -5   2  126.66   17.95
   4  -5   2  139.92    8.58
   4  -5   2  125.15   21.16
   4   5   2  136.10   16.56
   4   5   2  145.59   19.26
  -4  -5  -2  139.88   11.80
  -4  -5  -2  137.11   21.01
  -4   5  -2  140.55   16.87
  -5   5  -2  121.65   16.10
   5  -5   2  145.00   12.41
   5  -5   2  129.86   22.51
   5   5   2  141.02   17.11
  -5  -5  -2  119.53   21.95
  -5  -5  -2  126.16   12.33
   5   5   2   89.19   17.14
   5  -5   2   99.27   18.30
  -6  -5  -2  767.40   47.47
   6   5   2  744.02   42.11
   6   5   2  751.78   31.85
  -6   5  -2  805.09   41.46
  -6   5  -2  752.48   33.36
   6  -5   2  802.87   47.68
   7   5   2  748.95   46.09
  -7   5  -2  664.57   41.57
  -7  -5  -2  745.51   50.31
   7  -5   2  730.73   49.88
   7   5   2  740.01   33.00
  -8  -5  -2   20.82   13.40
   8  -5   2   -5.12    8.48
   8   5   2    6.97   11.60
  -8   5  -2   13.07   10.27
   9   5   2  187.68   31.02
   9  -5   2  216.34   36.42
  -9   5  -2  221.52   30.84
  -9  -5  -2  265.63   41.39
 -10  -5  -2  159.34   33.49
 -10   5  -2  226.62   33.80
  10   5   2  220.19   35.89
  10  -5   2  193.75   37.13
  11   5   2   37.82   17.25
 -11   5  -2   25.92   14.64
  11  -5   2   47.18   20.97
 -11  -5  -2   43.69   22.34
 -12   5  -2   11.98   14.05
  12  -5   2   -0.16   13.29
  12   5   2   38.24   18.21
 -12  -5  -2   14.95   21.37
 -13   5  -2   -6.39   13.96
 -12  -6   2  106.81   26.90
  12  -6  -2   61.67   26.30
  12   6  -2   49.63   19.80
 -12   6   2   64.82   20.73
 -11  -6   2   33.32   18.57
 -11   6   2   36.58   16.03
  11  -6  -2   47.08   22.69
  11   6  -2   29.88   17.41
  10  -6  -2    9.31   15.37
  10   6  -2   60.43   21.33
 -10   6   2   14.10   12.72
 -10  -6   2   14.51   13.51
  -9   6   2  145.02   27.31
  -9  -6   2  146.21   31.26
   9  -6  -2  167.34   33.53
   9   6  -2  175.23   30.60
   8  -6  -2   23.85   15.51
  -8   6   2   43.70   14.97
   8   6  -2   37.99   14.88
  -8  -6   2   51.71   17.68
   7  -6  -2    8.70   10.57
  -7   6   2    0.10    7.24
  -7  -6   2   -9.46    7.28
   7   6  -2   -0.21    7.40
  -6   6   2  144.24   22.63
  -6  -6   2  153.07   26.47
  -6  -6   2  146.39   18.78
   6  -6  -2  144.13   26.60
   6   6  -2  133.91   17.53
   6   6  -2  116.39   21.09
  -6   6   2  167.34   19.21
   5   6  -2  392.90   32.03
  -5  -6   2  359.09   23.35
  -5   6   2  378.72   24.43
  -5  -6   2  353.85   33.78
  -5   6   2  392.24   28.18
   5   6  -2  360.55   23.91
   4  -6  -2  108.13   21.78
  -4  -6   2  120.30   20.66
  -4   6   2  101.01   16.83
   4   6  -2  103.34   15.83
   4   6  -2  115.09   17.84
  -4  -6   2  118.96   15.98
  -4   6   2  121.87   16.88
   3  -6  -2   49.31   15.39
  -3  -6   2   62.69   11.51
   3   6  -2   77.53   13.52
   3  -6  -2   66.61    5.98
  -3  -6   2   50.39   13.09
  -3   6   2   46.82   11.23
  -3   6   2   71.23   13.16
   3   6  -2   56.02   12.02
   2  -6  -2   25.44   10.22
  -2   6   2   19.63    8.28
   2  -6  -2   15.44    3.67
   2   6  -2   10.32    7.03
   2   6  -2   11.70    5.90
   2  -6  -2   26.79    8.72
  -2  -6   2   29.36   10.13
  -2  -6   2   19.46    7.19
  -1  -6   2    9.48    7.20
   1   6  -2    5.08    6.60
  -1   6   2   21.41    7.88
   1   6  -2   20.14    5.76
   1  -6  -2    6.20    7.46
   1  -6  -2   21.38    7.81
  -1  -6   2   10.29    6.68
   1  -6  -2   18.83    4.26
   0   6   2   15.06    4.43
   0  -6  -2    3.28    7.37
   0   6  -2   11.02    3.87
   0   6  -2    5.76    6.90
   0  -6   2    9.71    7.10
   0  -6  -2   14.01    5.72
   0   6   2    4.62    6.02
   0  -6   2    5.38    5.73
  -1   6  -2  531.57   29.11
   1   6   2  520.05   23.15
  -1  -6  -2  526.58   34.26
   1  -6   2  524.20   27.89
   1  -6   2  565.06   35.03
   1   6   2  532.63   28.94
  -1  -6  -2  545.24   22.50
  -2  -6  -2   46.36    7.76
   2   6   2   45.38   11.10
   2  -6   2   53.01   11.97
  -2   6  -2   33.87   10.70
   2   6   2   40.13    9.54
  -2  -6  -2   38.10   12.18
   2  -6   2   53.10   13.35
   3  -6   2  116.78   17.47
   3   6   2  103.02   15.56
  -3  -6  -2  129.01   22.40
   3  -6   2  129.52   20.73
  -3   6  -2  157.53   19.80
  -3  -6  -2  132.68   11.61
   3   6   2  154.31   18.57
   4  -6   2  169.24   21.64
  -4   6  -2  188.99   20.90
  -4  -6  -2  178.74   26.47
  -4  -6  -2  174.46   13.59
   4  -6   2  160.44   24.80
   4   6   2  166.75   20.94
   4   6   2  168.62   19.85
   5   6   2   15.97    8.69
  -5   6  -2   13.91    7.72
   5  -6   2    5.18    7.56
  -5  -6  -2   27.99   12.99
   5   6   2   16.92    9.31
   5  -6   2   53.89   15.79
  -6   6  -2   19.91    9.10
  -6   6  -2   -2.69    6.78
   6  -6   2    0.81    8.57
  -6  -6  -2   23.11   12.08
   6   6   2    2.72    6.87
   6   6   2   21.35   10.87
  -7  -6  -2   -0.28    8.67
  -7   6  -2   -0.63    8.49
   7   6   2   -6.06    8.34
   7   6   2   -6.08    5.78
   7  -6   2   -7.98    8.98
   8  -6   2   35.94   17.43
   8   6   2    9.84   11.03
  -8   6  -2    6.66    9.78
  -8  -6  -2   14.33   13.20
   9  -6   2   16.82   11.58
   9   6   2  -10.36    6.61
  -9   6  -2   22.54   10.81
  -9  -6  -2   23.59   13.44
 -10   6  -2   22.62   12.49
  10   6   2  -10.81   10.26
 -10  -6  -2   -5.72   10.68
  10  -6   2    5.80   12.97
 -11   6  -2   25.58   12.58
  11   6   2   28.49   15.06
  11  -6   2   54.99   19.60
 -11  -6  -2   34.65   19.42
  12   6   2  -15.74    9.47
  12  -6   2   -7.77   14.59
 -12   6  -2    7.47   12.23
 -12  -6  -2  -43.01   13.59
 -12   7   2  -13.41   10.36
  12   7  -2   -9.82   11.15
 -12  -7   2   11.22   20.32
 -11   7   2   24.93   16.47
  11   7  -2  -11.63   10.06
 -11  -7   2   -6.41   11.58
  11  -7  -2   18.73   17.29
 -10  -7   2   38.32   17.28
  10   7  -2   74.10   23.38
  10  -7  -2   80.49   24.71
 -10   7   2   75.05   23.34
   9  -7  -2   51.40   21.26
   9   7  -2   67.28   22.34
  -9  -7   2   69.62   21.38
  -9   7   2  101.23   24.40
  -8   7   2   88.03   21.70
  -8  -7   2   50.41   18.04
   8   7  -2   42.86   15.07
   8  -7  -2   85.06   23.80
   7  -7  -2   77.19   22.42
  -7   7   2  105.51   21.89
  -7  -7   2   74.87   20.46
   7   7  -2   69.43   17.48
  -6  -7   2   20.60   10.90
   6  -7  -2   39.42   16.49
   6   7  -2   20.51    8.37
   6   7  -2   21.44   10.97
  -6   7   2   26.24    9.76
  -6   7   2   26.26   10.78
  -5  -7   2    0.33   10.19
   5   7  -2   33.12   11.01
  -5   7   2   19.42    8.58
   5  -7  -2   11.08   11.22
   5   7  -2   14.72    8.51
  -5   7   2   12.33    8.12
  -5  -7   2   30.43    9.98
  -4  -7   2   21.75    8.91
  -4  -7   2   14.54    8.64
   4   7  -2   23.44    9.66
  -4   7   2   19.45    9.15
  -4   7   2   26.71   10.33
   4   7  -2   30.10   11.13
   4  -7  -2   33.00   14.27
  -3  -7   2  188.80   26.71
  -3  -7   2  171.41   19.69
   3   7  -2  224.51   23.66
   3   7  -2  192.28   20.45
  -3   7   2  190.85   22.69
   3  -7  -2  202.46   30.02
   2  -7  -2  315.22   34.49
  -2   7   2  317.78   26.76
   2   7  -2  330.94   20.51
  -2  -7   2  316.94   22.73
  -2  -7   2  392.17   35.10
   2  -7  -2  345.07   24.30
   2   7  -2  326.06   26.97
   1   7  -2   22.30    6.26
  -1   7   2   25.73    9.96
  -1  -7   2   13.85    8.40
   1  -7  -2   20.66   10.68
   1  -7  -2   29.50    9.16
  -1  -7   2   16.60    7.48
   1  -7  -2   10.94    4.06
   1   7  -2   19.00    9.89
   0   7   2  292.06   27.16
   0  -7   2  292.76   24.02
   0   7  -2  293.79   26.69
   0   7  -2  314.30   13.86
   0   7   2  304.24   16.66
   0  -7  -2  327.41   20.07
   0  -7   2  296.10   29.82
   0  -7  -2  273.27   30.65
   1   7   2  291.59   18.31
   1  -7   2  270.96   24.09
  -1  -7  -2  282.13   30.55
  -1  -7  -2  277.97   17.46
   1   7   2  269.80   25.64
   1  -7   2  309.49   31.69
  -1   7  -2  274.28   26.11
  -2   7  -2    5.23    7.46
   2  -7   2    1.73    6.94
   2  -7   2    1.37    7.20
   2   7   2    0.12    6.71
   2   7   2    0.29    5.08
  -2  -7  -2   -3.76    7.61
  -2  -7  -2    5.95    4.90
  -3  -7  -2   21.23    9.12
   3  -7   2    2.10    5.89
   3   7   2   -1.23    6.40
   3   7   2   19.45    7.60
  -3  -7  -2    7.21    5.32
  -3   7  -2   -0.34    5.62
   3  -7   2   11.94    8.22
  -4  -7  -2  104.32   21.85
   4   7   2  100.55   17.10
   4  -7   2   72.82   18.83
   4   7   2   52.59   13.13
   4  -7   2   82.15   17.66
  -4   7  -2   70.62   15.12
   5   7   2  -11.09    5.42
  -5  -7  -2   -7.95    8.73
   5  -7   2   -2.92    7.84
   5  -7   2    1.29    7.10
  -5   7  -2    0.84    6.35
   5   7   2   -1.03    6.94
   6   7   2   38.36   13.80
   6   7   2   44.91   11.96
  -6   7  -2   49.89   13.13
  -6   7  -2   37.14   13.51
  -6  -7  -2   39.28   14.94
   6  -7   2   27.68   12.97
   7   7   2   80.68   14.78
   7  -7   2   74.63   22.59
   7   7   2   45.55   16.21
  -7  -7  -2   51.41   18.63
  -7   7  -2   72.33   18.57
   8   7   2   15.52   11.64
   8  -7   2   15.13   14.46
  -8  -7  -2   38.27   15.40
  -8   7  -2   24.72   13.98
   9   7   2    3.03   11.02
   9  -7   2   17.21   14.32
  -9  -7  -2   18.37   15.92
  -9   7  -2    3.00   11.57
  10   7   2   57.50   21.83
  10  -7   2   20.18   18.60
 -10  -7  -2   65.56   23.04
 -10   7  -2   40.06   15.95
 -11   7  -2   24.16   15.15
 -11  -7  -2    5.10   14.72
  11  -7   2    5.22   17.39
  11   7   2   37.56   17.78
 -11  -8   2   63.30   25.37
  11  -8  -2  109.49   32.13
 -11   8   2   75.05   22.64
  11   8  -2   67.68   23.23
  10  -8  -2   23.26   14.13
 -10  -8   2   -2.54   12.57
  10   8  -2   -8.85   12.47
 -10   8   2    8.64   12.96
  -9   8   2    1.74    9.18
   9  -8  -2   10.82   13.45
  -9  -8   2   -3.48   10.64
   9   8  -2    6.07   11.22
  -8  -8   2   15.63   12.31
   8   8  -2   22.39   12.88
  -8   8   2   -5.68    8.06
   8  -8  -2   15.98   14.24
   7  -8  -2  375.12   48.33
  -7   8   2  357.19   39.78
   7   8  -2  292.54   36.87
  -7  -8   2  276.79   38.80
   6   8  -2  722.20   45.37
  -6   8   2  740.78   38.55
  -6  -8   2  757.24   50.14
  -6   8   2  732.98   45.30
   6   8  -2  736.71   39.01
   6  -8  -2  762.48   54.61
   5   8  -2  394.36   35.49
   5  -8  -2  406.90   45.94
  -5   8   2  374.01   34.47
  -5  -8   2  400.21   41.15
  -5   8   2  433.85   31.20
   5   8  -2  435.58   30.81
  -4  -8   2  107.95   22.80
   4   8  -2   68.50   14.93
  -4   8   2  106.72   19.56
  -4   8   2   96.03   17.75
   4   8  -2   82.15   15.60
  -4  -8   2   93.44   16.55
   4  -8  -2   76.76   20.77
   3   8  -2  787.43   39.71
  -3  -8   2  707.58   34.47
   3   8  -2  790.33   36.28
  -3  -8   2  755.37   46.62
   3  -8  -2  728.83   48.49
  -3   8   2  797.84   41.03
  -2  -8   2  494.19   36.87
   2  -8  -2  395.71   27.13
   2   8  -2  434.49   24.44
  -2  -8   2  451.10   27.96
  -2   8   2  489.65   32.00
   2  -8  -2  453.88   41.67
   2   8  -2  515.36   33.04
  -1   8   2   55.37   14.74
   1   8  -2   48.55   13.79
  -1  -8   2   57.65   16.70
   1  -8  -2   35.90   10.51
   1  -8  -2   39.90   15.46
  -1  -8   2   72.66   14.63
   0  -8   2   39.25   14.60
   0   8   2   31.37   11.22
   0  -8   2   62.02   13.51
   0  -8  -2   50.50   17.31
   0   8  -2   63.77   14.84
   0  -8  -2   53.30   11.17
  -1  -8  -2   46.28   15.49
   1  -8   2   33.77   12.52
  -1   8  -2   65.63   15.57
   1   8   2   75.44   16.05
   1   8   2   43.38    9.92
   1  -8   2   47.92   13.14
  -1  -8  -2   52.11   10.63
   2  -8   2  132.93   24.12
   2  -8   2  125.38   20.60
   2   8   2  130.71   16.99
   2   8   2  131.55   19.91
  -2  -8  -2  102.47   22.41
  -2  -8  -2  123.23   14.51
  -2   8  -2  112.74   20.09
  -3  -8  -2  971.37   54.70
  -3   8  -2  937.87   45.19
   3  -8   2  957.15   55.34
   3  -8   2  893.29   44.83
   3   8   2  964.77   41.31
   3   8   2  928.06   42.91
  -4   8  -2 1052.23   48.49
   4   8   2  980.08   45.38
   4   8   2  922.90   43.75
   4  -8   2 1000.00   49.96
   4  -8   2  909.19   53.50
  -4  -8  -2  919.62   54.19
   5   8   2   28.81   10.72
   5   8   2   34.62   13.38
   5  -8   2    9.88   10.85
  -5  -8  -2   19.66   13.25
   5  -8   2   36.62   13.79
  -5   8  -2   28.35   11.82
  -6   8  -2  377.02   32.66
   6   8   2  320.27   29.99
  -6  -8  -2  328.49   40.95
   6  -8   2  325.96   42.57
  -6   8  -2  300.85   34.47
   6   8   2  325.46   35.00
   7  -8   2  287.64   41.95
  -7  -8  -2  242.56   38.09
   7   8   2  210.54   31.76
  -7   8  -2  238.72   33.48
   7   8   2  211.17   24.78
  -8  -8  -2   59.80   21.23
   8   8   2   71.75   20.70
  -8   8  -2   44.64   16.55
   8  -8   2   86.69   24.70
   9   8   2   70.35   21.80
   9  -8   2   44.96   23.16
  -9   8  -2   82.07   23.69
  -9  -8  -2   61.77   21.71
 -10   8  -2   80.48   22.96
  10   8   2   77.92   23.82
 -10  -8  -2  111.56   30.70
  10  -8   2  135.04   31.00
  11   8   2   -8.85   11.75
 -11   8  -2   -3.88   10.30
 -11  -8  -2  -15.32   17.87
  11  -8   2   -7.55   16.50
 -11  -9   2  142.33   34.74
  11   9  -2   76.82   24.86
 -10   9   2  237.88   39.50
  10  -9  -2  299.24   51.42
  10   9  -2  282.69   42.80
 -10  -9   2  270.37   44.28
   9   9  -2  303.71   42.41
  -9   9   2  275.17   39.58
  -9  -9   2  274.95   43.92
   9  -9  -2  317.96   50.34
   8  -9  -2  125.06   32.23
  -8   9   2   65.76   19.70
   8   9  -2   69.90   20.77
  -8  -9   2   64.92   21.33
  -7   9   2   16.00   10.70
  -7  -9   2   19.84   13.86
   7  -9  -2   17.00   13.89
   7   9  -2    3.41    9.80
  -6   9   2  323.92   36.80
  -6   9   2  307.45   31.33
  -6  -9   2  316.10   40.60
   6   9  -2  373.17   37.34
   6   9  -2  360.97   33.26
   6  -9  -2  320.09   44.72
  -5  -9   2  657.92   48.76
  -5   9   2  650.42   40.48
   5  -9  -2  654.57   57.51
  -5   9   2  672.16   43.19
   5   9  -2  605.59   37.87
   5   9  -2  562.71   37.17
   4   9  -2  381.86   31.89
  -4   9   2  351.58   32.69
  -4  -9   2  391.12   41.42
  -4   9   2  393.71   34.57
   4   9  -2  415.76   36.59
   4  -9  -2  397.59   45.43
  -3   9   2  120.68   22.00
  -3  -9   2  123.72   18.60
   3   9  -2  111.00   17.45
   3   9  -2  109.44   19.26
  -3  -9   2  102.45   21.96
   3  -9  -2   86.31   21.97
   2  -9  -2   15.36   12.14
  -2  -9   2   15.76    8.60
  -2   9   2   15.39   10.69
  -2  -9   2   20.58   12.57
   2   9  -2    5.02    7.48
   2  -9  -2   27.55    9.38
   1  -9  -2  601.56   33.10
  -1  -9   2  549.79   41.32
  -1   9   2  659.94   41.42
   1  -9  -2  647.51   45.92
  -1  -9   2  644.90   35.09
   1   9  -2  571.76   36.87
   0  -9   2 1154.94   59.69
   0  -9   2 1099.07   47.08
   0  -9  -2 1175.51   43.50
   0   9  -2 1098.40   51.45
   0   9   2 1099.84   53.01
   0  -9  -2 1109.29   61.47
   1  -9   2  935.56   54.47
  -1   9  -2  942.33   49.11
  -1  -9  -2  925.70   56.52
   1  -9   2  982.81   44.99
   1   9   2  977.19   49.65
  -1  -9  -2  922.51   37.43
  -2   9  -2   50.15   15.63
  -2  -9  -2   72.39   20.34
   2  -9   2   68.45   19.63
   2   9   2   78.71   16.31
   2  -9   2   83.42   17.80
  -3  -9  -2   10.74   10.43
   3   9   2   18.59    8.11
  -3   9  -2    4.23    8.93
   3  -9   2    7.32    7.52
   3   9   2    0.92    6.36
   3  -9   2    4.94    7.96
   4  -9   2  436.52   44.96
   4   9   2  423.41   31.02
  -4  -9  -2  420.69   45.58
  -4   9  -2  416.47   36.80
   4  -9   2  403.20   37.43
   4   9   2  386.95   35.36
   5   9   2  664.29   41.59
   5   9   2  715.48   42.48
  -5  -9  -2  717.28   51.74
  -5   9  -2  666.28   41.97
   5  -9   2  723.08   53.01
   5  -9   2  670.85   46.03
  -6   9  -2  384.06   36.56
   6  -9   2  373.32   47.91
  -6  -9  -2  433.99   50.13
   6   9   2  397.03   39.18
  -6   9  -2  435.46   41.87
   6   9   2  457.09   36.60
   7  -9   2   90.23   26.30
   7   9   2   43.63   16.13
   7   9   2   32.70   13.09
  -7  -9  -2   15.25   15.87
  -7   9  -2   39.45   14.21
   8  -9   2   24.92   18.68
  -8  -9  -2   68.78   23.13
   8   9   2   32.56   14.81
  -8   9  -2   11.34   10.25
  -9   9  -2  196.54   35.34
   9  -9   2  163.91   36.22
   9   9   2  244.28   38.45
  -9  -9  -2  233.51   41.94
 -10  -9  -2  254.43   44.62
 -10   9  -2  328.22   46.34
  10  -9   2  312.91   50.05
  10   9   2  309.75   45.88
  10 -10  -2   38.14   24.93
 -10 -10   2   -3.43   14.35
  10  10  -2   47.69   17.81
 -10  10   2   53.98   21.88
   9  10  -2   32.82   17.07
  -9 -10   2    0.82   15.07
   9 -10  -2   78.96   30.85
  -9  10   2   54.88   19.43
   8  10  -2  124.54   26.69
   8 -10  -2  163.01   35.71
  -8 -10   2  168.57   34.72
  -8  10   2  134.64   28.17
  -7 -10   2   88.29   24.45
   7  10  -2  152.82   28.09
  -7  10   2  116.25   25.08
   7 -10  -2  117.71   30.50
   6  10  -2    9.31   11.65
   6  10  -2  -13.45    6.62
  -6  10   2    7.80   12.20
  -6  10   2    8.29    9.45
  -6 -10   2   27.57   15.13
   6 -10  -2   18.91   14.70
   5  10  -2   24.82   12.23
  -5  10   2   13.04   13.58
  -5  10   2   18.39   11.94
   5 -10  -2   23.99   17.25
  -5 -10   2   -0.54   11.51
   4 -10  -2    2.85   10.78
  -4  10   2    6.46    8.66
  -4  10   2    1.79   10.21
  -4 -10   2    5.11   11.04
   4  10  -2   10.09    9.87
   3  10  -2   15.79    9.80
  -3  10   2    4.16    8.93
   3 -10  -2    5.75   10.60
  -3 -10   2    7.96   10.44
  -3  10   2   -7.21    6.89
   2 -10  -2  105.19   19.62
  -2 -10   2  124.90   25.14
   2 -10  -2  112.40   25.25
  -2  10   2  132.29   24.76
   2  10  -2  152.07   24.00
  -2 -10   2  132.67   20.25
  -1  10   2  385.90   37.63
   1 -10  -2  383.34   30.51
  -1 -10   2  342.18   29.97
  -1 -10   2  391.89   43.65
   1 -10  -2  389.74   44.87
   1  10  -2  374.68   37.18
   0  10   2   44.73   15.65
   0 -10  -2   38.05   15.18
   0  10  -2   31.81   13.77
   0 -10   2   60.76   17.78
   0 -10   2   45.94   13.45
   0 -10  -2   24.06    9.96
   1 -10   2  331.65   32.13
   1 -10   2  322.25   39.80
  -1 -10  -2  330.34   42.11
  -1  10  -2  341.06   35.37
   1  10   2  355.82   36.57
  -2 -10  -2  519.75   50.76
   2 -10   2  520.14   36.91
  -2  10  -2  537.74   44.08
   2  10   2  440.79   38.85
   2 -10   2  546.43   49.72
  -3 -10  -2   17.87   12.30
  -3  10  -2   32.27   14.32
   3 -10   2   25.67   14.59
   3  10   2   37.79   13.43
   3 -10   2   26.77   12.50
  -4 -10  -2   13.99   13.05
   4  10   2    2.84    8.55
  -4  10  -2   12.62   13.18
   4 -10   2    0.52   10.85
   4 -10   2    6.90   11.32
  -5 -10  -2    7.96   10.85
   5 -10   2    0.00   10.21
   5  10   2    4.79    9.98
   5  10   2   18.18   10.87
   5 -10   2   16.06   12.21
  -5  10  -2   10.42   10.90
   6 -10   2    5.30   12.29
  -6  10  -2   -4.33    9.34
   6  10   2   -5.51    8.88
   6  10   2   15.43   10.96
  -6  10  -2   17.77   13.14
  -6 -10  -2    1.41   11.35
   7 -10   2   23.73   18.62
   7  10   2   55.93   18.45
  -7 -10  -2   24.48   18.35
   7  10   2   60.73   16.16
  -7  10  -2   97.23   23.31
  -8 -10  -2  253.85   42.56
   8  10   2  306.28   41.11
  -8  10  -2  265.59   38.03
   8 -10   2  323.14   49.96
  -9  10  -2   77.13   24.76
   9 -10   2  123.93   33.58
  -9 -10  -2  121.71   31.69
   9  10   2   58.93   21.11
  10 -10   2    7.21   17.29
  10  10   2   26.96   14.96
  10  11  -2   47.60   19.58
   9 -11  -2   57.55   27.11
   9  11  -2   40.57   19.64
  -9 -11   2   37.72   20.23
  -9  11   2   96.12   27.61
  -8  11   2    1.27   12.57
  -8 -11   2   -8.37   12.07
   8 -11  -2  -22.30   13.50
   7 -11  -2   42.20   22.53
  -7 -11   2   52.46   20.01
  -7  11   2   40.47   17.78
  -6 -11   2  135.85   30.02
  -6  11   2  106.54   24.11
   6  11  -2  159.44   27.20
   6 -11  -2  179.79   38.96
  -6  11   2  145.71   27.97
  -5  11   2   30.07   12.70
  -5 -11   2   61.03   18.33
   5 -11  -2   49.45   18.67
   5  11  -2   54.08   17.73
  -5  11   2   56.38   17.82
  -4  11   2    3.74   10.54
   4 -11  -2   -0.33   12.22
   4  11  -2    7.86   11.41
  -4  11   2   19.05   10.46
  -4 -11   2   12.69   15.01
  -3  11   2    4.62    8.76
  -3  11   2   -0.06   10.93
   3 -11  -2   30.51   16.05
   3  11  -2   16.92   10.87
  -3 -11   2    2.20   12.14
   2 -11  -2   -1.35    8.85
   2 -11  -2  -24.51    9.19
   2  11  -2    6.06    8.78
  -2 -11   2   23.35   14.79
  -2  11   2    6.35   10.00
   1 -11  -2   76.16   22.48
  -1 -11   2   28.93   14.28
   1 -11  -2   65.76   16.32
  -1 -11   2   79.56   22.32
  -1  11   2   84.78   22.34
   1  11  -2   43.40   16.53
   0 -11   2  370.17   44.14
   0 -11  -2  329.05   46.44
   0  11   2  335.98   39.20
   0 -11   2  352.42   33.62
   0  11  -2  350.40   39.85
   1  11   2  133.99   24.49
  -1  11  -2   72.53   19.87
   1 -11   2   99.96   25.34
   1 -11   2  124.37   23.27
  -1 -11  -2  100.36   28.06
  -2 -11  -2   21.23   15.22
   2 -11   2   19.42   12.44
   2 -11   2    6.62   13.71
  -2  11  -2   44.47   15.65
   2  11   2   17.60    9.43
   3  11   2  146.74   25.70
  -3  11  -2   97.15   23.09
   3 -11   2  108.79   23.36
  -3 -11  -2  153.35   33.02
   3 -11   2  122.39   26.69
   4 -11   2   50.04   18.96
  -4 -11  -2   54.88   20.52
   4 -11   2   71.50   19.74
   4  11   2   45.44   15.37
  -4  11  -2   42.82   16.66
  -5 -11  -2   51.48   20.40
   5 -11   2   42.20   17.03
   5  11   2   77.99   18.94
   5 -11   2   27.30   15.86
  -5  11  -2   71.56   20.42
  -6 -11  -2  120.57   29.66
  -6  11  -2  113.34   24.52
   6 -11   2  126.69   30.34
  -6  11  -2  111.30   24.63
   6  11   2   72.17   18.52
  -7  11  -2   36.01   15.21
   7  11   2   43.96   16.27
  -7 -11  -2   42.62   21.95
   7 -11   2   31.42   18.30
   8  11   2   -7.51   12.01
  -8 -11  -2   -3.34   15.27
   8 -11   2    5.68   15.18
  -8  11  -2   10.26   12.19
  -9  11  -2    6.40   16.49
  -9 -11  -2   54.42   25.33
   9  11   2   57.58   21.12
   9 -11   2   20.54   22.38
  -8 -12   2   82.80   26.18
  -8  12   2   68.44   23.71
   8 -12  -2   80.19   33.39
  -7 -12   2  175.34   37.76
  -7  12   2  189.39   33.96
   7 -12  -2  246.15   46.92
  -6 -12   2  132.59   34.13
   6 -12  -2  162.17   34.55
   6  12  -2  151.43   28.25
  -6  12   2  113.18   25.61
  -6  12   2  101.27   23.63
  -5  12   2   -0.34   11.13
  -5 -12   2   -2.02   14.97
   5  12  -2   -5.68    9.81
  -5  12   2    3.18    9.97
   5 -12  -2   20.57   14.70
  -4  12   2   48.91   18.35
   4 -12  -2   62.95   23.68
  -4  12   2   56.08   17.01
   4  12  -2   35.75   15.60
  -4 -12   2   72.48   23.23
  -3  12   2  154.59   29.33
  -3 -12   2  174.35   36.34
   3  12  -2  158.89   28.69
  -3  12   2  162.27   25.43
   3 -12  -2  157.76   34.00
   2 -12  -2  505.61   56.87
   2  12  -2  536.95   49.03
  -2  12   2  456.66   46.71
  -2 -12   2  520.17   54.99
  -1  12   2  472.68   47.67
  -1 -12   2  460.52   52.52
   1  12  -2  416.14   44.32
   1 -12  -2  325.85   47.56
   0  12  -2   39.84   17.56
   0 -12   2    9.83   12.22
   0 -12  -2   55.77   20.58
   0  12   2   70.12   20.93
   1  12   2  162.46   28.65
   1 -12   2  207.86   37.54
   1 -12   2  150.59   24.70
  -1 -12  -2  178.25   36.28
  -1  12  -2  175.88   31.00
  -2  12  -2  298.68   39.76
   2 -12   2  243.20   40.82
   2 -12   2  276.83   35.52
   2  12   2  272.55   35.91
  -2 -12  -2  340.37   49.71
   3  12   2  261.58   37.08
  -3  12  -2  235.66   36.43
   3 -12   2  253.24   40.60
   3 -12   2  249.53   35.02
  -3 -12  -2  277.11   44.78
  -4  12  -2  134.48   27.07
   4  12   2  159.79   28.91
   4 -12   2  193.54   37.58
   4 -12   2  140.98   27.91
  -4 -12  -2  113.19   28.12
  -5  12  -2   36.21   17.07
  -5 -12  -2   12.95   16.36
   5 -12   2   31.97   18.54
   5  12   2   18.85   10.51
   6  12   2   46.23   15.50
  -6  12  -2   35.91   16.13
  -6  12  -2   22.58   16.21
  -6 -12  -2    1.06   12.96
   6 -12   2    5.22   15.69
  -7  12  -2  165.22   31.59
   7 -12   2  165.56   38.46
  -7 -12  -2  130.33   33.64
  -8  12  -2  211.25   39.04
   8 -12   2  237.28   43.87
  -8 -12  -2  202.30   43.80
  -7 -13   2   83.16   29.42
  -7  13   2  154.06   32.12
  -6 -13   2    9.39   18.11
   6  13  -2    2.19   10.83
  -6  13   2   10.26   11.78
   6 -13  -2   33.11   21.41
  -6  13   2    7.96   16.61
   5 -13  -2  258.20   44.42
  -5 -13   2  268.47   44.54
  -5  13   2  238.57   34.59
  -5  13   2  229.51   37.30
   5  13  -2  303.29   39.96
   4  13  -2  378.29   45.54
  -4 -13   2  344.37   50.74
  -4  13   2  380.52   46.70
  -4  13   2  352.28   41.79
   4 -13  -2  382.89   54.18
  -3 -13   2   85.27   27.94
   3  13  -2  164.86   31.14
   3 -13  -2   90.97   27.98
  -3  13   2  126.92   29.14
   2 -13  -2   -2.19   12.55
  -2 -13   2  -17.12   13.05
   2  13  -2   16.44   10.30
  -2  13   2   -5.49   11.49
   1 -13  -2  -11.42   11.67
  -1  13   2   19.64   15.02
   1  13  -2   36.16   14.17
  -1 -13   2   30.89   17.97
   0 -13  -2   38.27   18.47
   0  13  -2   67.99   21.85
   0 -13   2   29.00   17.80
   0  13   2   35.99   18.43
  -1 -13  -2  144.09   34.05
   1  13   2  162.41   29.53
  -1  13  -2  152.31   31.38
   1 -13   2  133.42   31.64
   2 -13   2  247.65   41.64
  -2  13  -2  151.03   31.07
   2  13   2  156.36   29.79
  -2 -13  -2  209.14   40.80
   2 -13   2  190.26   31.66
   3 -13   2   44.93   20.45
  -3  13  -2   68.02   24.63
   3 -13   2  139.48   27.41
   3  13   2   90.03   22.14
  -3 -13  -2   79.86   23.51
   4  13   2   78.27   22.60
  -4 -13  -2   27.83   19.19
  -4  13  -2   78.96   24.97
   4 -13   2   71.18   24.72
   4 -13   2  100.46   25.32
   5  13   2  338.00   42.23
   5 -13   2  235.66   42.03
  -5 -13  -2  316.47   51.00
  -5  13  -2  279.11   40.60
  -5  13  -2  323.34   42.35
   6 -13   2  143.53   35.74
   6  13   2  126.03   26.33
  -6 -13  -2  125.86   33.67
  -6  13  -2  150.74   32.01
  -6  13  -2  121.24   27.65
   6  14  -2   41.39   17.85
  -6  14   2   31.36   19.16
  -5 -14   2   51.70   22.72
  -5  14   2  -22.15   11.85
   5  14  -2  -11.39   10.62
  -5  14   2   -7.83   12.36
  -4  14   2    1.67   12.18
   4  14  -2    5.14   12.13
  -4 -14   2    0.35   15.09
   4 -14  -2  -36.73   14.65
  -3  14   2   14.41   16.36
  -3 -14   2   34.93   18.50
   3 -14  -2   25.06   17.26
   3  14  -2   37.40   15.10
  -2  14   2   44.36   21.10
  -2 -14   2   80.44   27.86
   2 -14  -2   58.63   26.80
   2  14  -2   72.86   22.83
   1  14  -2  132.02   28.41
   1 -14  -2  122.24   33.05
  -1 -14   2  111.56   29.85
  -1  14   2  106.78   29.25
   0  14  -2    5.52   15.58
   0 -14   2  -34.48   11.98
   0  14   2   14.50   17.68
   0 -14  -2   10.32   18.29
   1  14   2  109.86   26.25
  -1  14  -2   87.02   28.21
   1 -14   2  119.82   28.20
   2  14   2   76.45   22.28
   2 -14   2   61.47   21.46
  -2  14  -2   61.52   24.47
  -2 -14  -2   87.09   30.29
  -3  14  -2   30.84   20.30
   3 -14   2   70.55   21.62
   3 -14   2   23.69   17.36
  -3 -14  -2   89.40   26.10
   3  14   2   64.11   19.99
   4 -14   2   66.65   24.49
  -4  14  -2   44.63   18.28
   4  14   2   36.44   15.97
  -4 -14  -2   45.78   21.75
  -5  14  -2    2.97   16.19
   5 -14   2   22.51   17.84
  -5  14  -2   27.97   13.87
   5  14   2    7.88   12.57
   6  14   2  -17.31   11.11
  -6  14  -2    3.65   17.82
  -2 -15   2    5.03   14.87
  -1 -15   2   17.67   17.28
   0 -15  -2   23.63   19.64
   0 -15   2   15.60   20.29
   1 -15   2   11.10   18.94
   2 -15   2   63.11   25.09
  14   0  -3  -10.40   12.85
 -13   0   3   22.76   13.66
  13   0  -3  -11.30   12.06
 -13   0   3  -13.45   11.91
 -12   0   3    2.32   11.79
  12   0  -3   -6.82   13.44
  12   0  -3   19.36   13.21
  11   0  -3    6.63   12.22
  11   0  -3   10.79   10.25
 -11   0   3    0.71    9.41
 -10   0   3   -8.93    6.77
  10   0  -3   -5.56   11.18
  10   0  -3    2.46   10.54
   9   0  -3    7.99    9.18
  -9   0   3    8.59    7.85
   9   0  -3    2.78    7.98
   8   0  -3   -0.18    8.48
   8   0  -3   12.36    8.59
  -8   0   3    3.47    5.54
   7   0  -3    9.99    7.43
  -7   0   3    4.84    5.99
   7   0  -3    6.36    7.11
  -6   0   3   -1.64    4.14
   6   0  -3   -0.35    5.53
   6   0  -3    0.33    4.81
   5   0  -3   -2.40    4.67
   5   0  -3   -2.08    4.57
  -5   0   3   -4.17    3.41
   4   0  -3   -2.29    4.47
  -4   0   3   -2.50    3.47
   4   0  -3   -8.90    2.90
   3   0  -3   -4.42    3.80
  -3   0   3    1.11    4.17
   3   0  -3   -2.83    3.98
  -2   0   3    2.68    3.44
  -2   0   3    0.24    1.69
   2   0  -3   -1.77    2.91
   2   0  -3   -2.95    2.90
   1   0  -3   -4.29    1.86
  -1   0   3   -3.81    2.10
  -1   0   3   -4.31    1.57
   1   0  -3   -0.57    2.89
   0   0   3   -7.67    2.12
   0   0  -3   -3.95    2.59
   0   0   3   -9.35    1.65
   1   0   3    0.99    2.71
   1   0   3    2.42    2.90
   1   0   3   -1.81    2.28
   1   0   3   -1.51    1.96
   2   0   3   -3.04    2.67
   2   0   3    1.07    3.01
   2   0   3    1.63    3.71
   2   0   3    1.45    3.69
   3   0   3    0.99    4.16
  -3   0  -3   -3.28    2.45
   3   0   3   -3.61    3.91
   3   0   3    0.88    3.23
   4   0   3    3.79    3.85
   4   0   3   -8.40    3.97
  -4   0  -3   -0.47    3.01
   4   0   3   -6.24    3.25
   5   0   3    7.05    6.91
   5   0   3    2.86    3.80
   5   0   3    0.60    4.79
  -5   0  -3    1.70    4.26
   6   0   3    7.99    6.62
   6   0   3    3.35    4.79
   6   0   3   -3.92    3.53
  -6   0  -3    4.30    4.93
   7   0   3   -7.61    5.62
  -7   0  -3   -0.71    4.25
   7   0   3    2.54    7.78
   8   0   3   -1.48    6.53
   8   0   3    1.42    7.24
  -8   0  -3    6.92    6.19
  -9   0  -3    7.20    8.35
   9   0   3   16.23   11.73
   9   0   3   -2.29    7.67
 -10   0  -3    0.30    8.61
  10   0   3   11.90   12.22
  10   0   3    0.88    8.78
  11   0   3  -10.34    7.62
  12   0   3    8.74   12.21
 -12   0  -3   -7.97   12.37
  13   0   3   -8.69   10.21
 -13   0  -3  -10.19   13.18
  14  -1  -3   -4.18   14.33
  13  -1  -3    5.55   12.94
 -13   1   3   -3.14   12.07
  13  -1  -3   -5.79   14.79
 -13  -1   3   24.97   15.68
  13   1  -3   -8.02   12.14
 -12   1   3   26.91   14.40
 -12  -1   3   50.04   17.76
  12  -1  -3   40.87   16.27
  12  -1  -3   61.44   22.49
  12   1  -3    5.70   13.75
 -12  -1   3   22.83   15.60
 -11  -1   3  118.83   26.92
 -11   1   3  106.58   22.22
  11  -1  -3  104.89   24.18
 -11  -1   3  125.38   23.48
  11  -1  -3  128.53   30.39
  11   1  -3   57.20   19.86
 -10   1   3  518.18   42.54
 -10  -1   3  565.81   38.44
  10   1  -3  573.71   42.67
  10  -1  -3  581.40   41.02
  10  -1  -3  604.46   54.32
   9   1  -3  697.31   50.07
   9  -1  -3  570.09   50.09
  -9  -1   3  625.11   37.93
  -9   1   3  590.43   38.48
   9   1  -3  619.59   41.90
   9  -1  -3  599.43   40.26
   8  -1  -3   -3.30    5.93
   8   1  -3    6.64   10.05
   8   1  -3    0.25    6.35
  -8  -1   3    3.10    6.60
   8  -1  -3   -4.84    7.54
  -8   1   3    4.04    5.63
   7  -1  -3  720.49   41.58
  -7   1   3  701.41   36.16
   7   1  -3  709.46   39.80
   7   1  -3  672.29   41.45
   7  -1  -3  762.02   37.44
  -7  -1   3  768.36   36.26
  -6   1   3 1125.01   41.46
   6  -1  -3 1142.55   42.51
   6   1  -3 1161.00   46.76
   6   1  -3 1147.22   48.83
  -6  -1   3 1148.55   40.66
   6  -1  -3 1192.27   52.17
  -5   1   3 1099.08   38.00
  -5  -1   3 1105.64   36.75
   5   1  -3 1103.92   43.77
   5  -1  -3 1066.35   38.45
   5   1  -3 1010.75   40.57
   4  -1  -3  951.66   36.78
   4   1  -3  907.88   35.23
   4  -1  -3  967.46   32.94
   4   1  -3  970.44   35.23
  -4   1   3  929.50   31.94
  -4  -1   3  913.10   30.32
   4   1  -3  991.14   14.81
   3   1  -3   28.80    7.21
   3   1  -3   34.87    3.94
  -3   1   3   32.73    7.14
  -3  -1   3   36.25    7.48
  -3   1   3   37.57    3.65
   3  -1  -3   36.56    7.84
   3  -1  -3   27.61    7.81
   3   1  -3   34.43    8.18
   2   1  -3  631.75   22.80
   2  -1  -3  627.79   21.98
  -2   1   3  645.35   13.81
   2   1  -3  635.13   20.45
   2  -1  -3  682.80   21.32
  -2  -1   3  633.47   19.73
  -2   1   3  629.49   20.78
   2   1  -3  641.67   15.46
  -1   1   3 4390.15   45.34
   1   1  -3 4318.39   50.71
  -1  -1   3 4259.44   48.85
  -1   1   3 4330.60   41.05
   1  -1  -3 4344.36   50.67
   1   1  -3 4324.18   45.57
  -1  -1   3 4270.86   41.46
   1  -1  -3 4371.76   50.70
   0  -1  -3 2709.36   37.55
   0  -1  -3 2692.39   37.33
   0   1   3 2671.63   33.95
   0  -1   3 2672.68   38.43
   0   1   3 2664.32   26.82
   0  -1   3 2704.66   29.49
   0   1  -3 2766.24   35.76
   0  -1   3 2640.35   38.11
   1  -1   3 1044.97   24.69
   1  -1   3 1005.17   20.15
   1  -1   3 1001.72   21.52
   1   1   3 1030.91   22.35
  -1  -1  -3 1021.67   24.58
   1   1   3  993.58   23.97
   1   1   3  994.36   13.58
   2  -1   3   13.21    4.61
   2  -1   3   18.88    6.19
  -2  -1  -3   11.99    5.34
  -2  -1  -3   15.22    3.02
   2   1   3   24.04    5.53
   2   1   3   12.98    5.03
   2  -1   3   18.01    4.80
   2  -1   3   14.29    5.06
   3  -1   3  579.57   26.81
   3   1   3  644.68   20.42
  -3  -1  -3  622.49   17.54
   3  -1   3  627.16   22.80
   3   1   3  622.94   25.36
   3  -1   3  581.17   22.04
  -3  -1  -3  605.58   27.43
   3  -1   3  631.99   21.82
   4   1   3  581.64   26.68
  -4  -1  -3  634.80   21.27
  -4   1  -3  592.01   24.37
   4  -1   3  645.19   32.19
   4  -1   3  589.59   22.36
   4   1   3  601.13   21.18
   4  -1   3  588.80   25.42
  -5  -1  -3 1210.00   33.63
   5  -1   3 1161.93   47.89
  -5   1  -3 1124.58   37.04
   5   1   3 1188.50   42.70
   5   1   3 1206.65   30.76
   5  -1   3 1154.32   39.07
   5  -1   3 1205.40   32.98
   6  -1   3 1535.98   59.55
  -6  -1  -3 1543.18   42.67
   6   1   3 1541.59   53.24
   6   1   3 1513.85   37.15
   6  -1   3 1498.63   49.35
  -6   1  -3 1537.27   47.21
   6  -1   3 1528.43   40.16
   7  -1   3   25.54   12.83
  -7  -1  -3   34.06    9.05
   7  -1   3   23.63   10.29
  -7   1  -3   21.83    8.79
   7   1   3   31.64   11.01
  -8  -1  -3  408.26   25.93
   8  -1   3  400.02   40.20
  -8   1  -3  404.65   28.63
  -8  -1  -3  447.09   40.36
   8   1   3  439.44   37.72
   8  -1   3  440.19   30.56
  -9  -1  -3  882.43   41.16
  -9   1  -3  826.96   43.32
  -9  -1  -3  913.47   57.53
   9   1   3  861.46   48.92
   9  -1   3  872.18   55.50
   9  -1   3  831.78   46.92
  10   1   3  461.46   44.32
 -10  -1  -3  426.00   47.96
 -10   1  -3  487.70   35.18
  10  -1   3  426.73   39.61
  10  -1   3  376.61   46.98
  11   1   3   33.05   15.02
 -11   1  -3   11.97   10.45
  11  -1   3   31.28   16.47
  11  -1   3   -0.68    9.05
 -11  -1  -3   22.68   18.27
 -12  -1  -3    3.02   15.55
  12   1   3   -9.84    9.85
  12  -1   3   -7.74    8.51
  12  -1   3  -12.05   11.86
  13   1   3   -7.09   12.04
 -13   1  -3   15.12   16.30
  13  -1   3    8.21   10.22
 -13  -1  -3   -9.41   11.09
 -14   2   3   49.48   18.34
 -13   2   3  224.95   35.17
 -13  -2   3  140.30   35.03
  13  -2  -3  218.72   42.69
  13   2  -3  244.97   40.94
  12   2  -3  222.83   35.22
  12  -2  -3  229.09   42.44
 -12  -2   3  237.25   39.90
  12  -2  -3  276.38   35.78
 -12   2   3  282.41   37.85
 -11   2   3   17.50   11.81
  11  -2  -3   34.66   15.70
 -11  -2   3   15.01   14.35
  11   2  -3   48.08   17.35
  11  -2  -3    1.17   12.10
 -11  -2   3   17.62   10.01
 -10  -2   3   69.63   16.87
  10  -2  -3   65.37   17.15
  10   2  -3   68.31   20.34
 -10  -2   3   79.89   22.02
 -10   2   3   55.32   15.84
  10  -2  -3   44.94   19.67
   9  -2  -3  232.88   35.50
   9   2  -3  229.80   32.33
  -9   2   3  194.24   26.90
   9  -2  -3  184.95   26.12
  -9  -2   3  152.82   23.01
  -9  -2   3  197.24   31.87
   8   2  -3  335.86   34.87
  -8   2   3  249.84   28.32
   8  -2  -3  275.63   35.20
  -8  -2   3  255.41   32.35
  -8  -2   3  317.26   27.19
   8  -2  -3  246.46   27.45
   7  -2  -3  353.70   25.73
   7   2  -3  320.88   31.37
  -7  -2   3  341.74   33.55
   7  -2  -3  360.50   35.39
  -7  -2   3  345.45   24.12
  -7   2   3  342.41   29.10
   6   2  -3  266.67   10.70
   6   2  -3  276.17   26.09
   6  -2  -3  261.67   28.47
  -6   2   3  241.59    9.43
  -6   2   3  211.48   23.21
  -6  -2   3  243.66   26.46
  -6  -2   3  242.62   21.53
   6  -2  -3  260.68   22.63
   5  -2  -3  270.40   26.65
   5   2  -3  283.62   24.88
  -5  -2   3  318.23   24.35
   5   2  -3  312.00   12.30
  -5   2   3  303.86   21.11
   5  -2  -3  319.15   20.47
  -5  -2   3  250.62   17.77
  -5   2   3  300.01   11.32
  -4  -2   3 2063.52   46.07
  -4  -2   3 2173.69   55.09
  -4   2   3 2208.61   31.31
   4   2  -3 2139.44   32.02
   4   2  -3 2186.13   55.52
  -4   2   3 2086.32   50.93
   4  -2  -3 2161.45   47.65
   4  -2  -3 2147.21   59.34
  -3  -2   3 3939.50   64.59
   3   2  -3 4230.21   48.06
  -3  -2   3 4164.45   60.71
   3  -2  -3 4251.50   59.73
  -3   2   3 4188.85   45.46
   3   2  -3 4198.24   68.91
   3  -2  -3 4163.83   73.51
  -3   2   3 4132.82   63.83
  -2  -2   3 1832.92   37.24
  -2   2   3 1883.23   37.48
  -2  -2   3 1872.50   38.53
   2  -2  -3 1818.31   33.82
   2  -2  -3 1840.88   43.81
   2   2  -3 1807.34   39.84
   2   2  -3 1911.56   33.33
  -2   2   3 1910.20   30.68
  -1  -2   3    1.51    4.25
   1   2  -3    3.18    4.27
   1  -2  -3    3.95    4.78
   1  -2  -3    4.09    3.55
  -1   2   3    0.34    2.97
  -1  -2   3    4.48    4.31
   1   2  -3    5.07    4.19
  -1   2   3    0.63    2.88
   0  -2  -3   32.37    7.25
   0   2   3   30.46    5.74
   0   2   3   36.30    4.10
   0  -2   3   30.08    5.74
   0   2  -3   39.89    7.35
   0   2  -3   28.54    4.83
   0  -2   3   32.51    6.94
   0  -2  -3   30.58    5.73
  -1   2  -3  905.62   26.33
   1   2   3  884.31   24.69
   1  -2   3  896.65   25.88
   1  -2   3  923.38   24.92
  -1   2  -3  912.97   18.06
  -1  -2  -3  917.92   28.36
   1   2   3  908.31   23.91
   2  -2   3 3801.39   43.65
  -2  -2  -3 3772.63   63.53
   2   2   3 3705.96   51.17
  -2   2  -3 3752.07   56.11
   2  -2   3 3785.17   59.35
  -2  -2  -3 3667.05   31.68
   2   2   3 3752.49   58.03
   2  -2   3 3802.46   58.27
  -3  -2  -3 3749.91   39.57
  -3   2  -3 3700.05   59.54
   3  -2   3 3681.36   68.78
   3  -2   3 3807.02   52.69
   3   2   3 3728.91   53.65
   3   2   3 3694.62   64.91
  -3  -2  -3 3721.14   70.50
  -4   2  -3  281.73   17.48
   4   2   3  269.53   15.35
   4  -2   3  270.43   23.40
  -4  -2  -3  281.41   13.36
   4   2   3  281.12   20.29
   4  -2   3  302.66   19.72
  -4  -2  -3  241.72   22.52
   4  -2   3  283.87   16.92
  -5   2  -3  296.39   20.34
   5  -2   3  292.62   19.32
  -5   2  -3  294.65   17.98
   5   2   3  277.22   24.62
   5   2   3  262.68   15.99
  -5  -2  -3  292.43   16.00
  -5  -2  -3  278.86   26.84
   5  -2   3  279.56   26.40
  -6   2  -3  982.95   39.66
   6  -2   3  957.18   37.35
  -6  -2  -3  988.82   48.79
  -6   2  -3  944.66   33.22
  -6  -2  -3  961.55   31.62
   6   2   3  930.11   42.76
   6   2   3  933.45   29.95
   6  -2   3  932.43   48.41
  -7   2  -3  515.67   31.32
   7   2   3  537.42   35.66
  -7  -2  -3  545.69   40.79
   7  -2   3  512.58   30.17
   7   2   3  524.10   23.70
  -7  -2  -3  490.42   26.14
   7  -2   3  532.78   38.83
  -8   2  -3  140.08   22.18
  -8  -2  -3  127.55   25.94
   8  -2   3  147.43   27.11
  -8  -2  -3  149.92   18.44
   8  -2   3  132.20   20.71
   8   2   3  145.21   25.35
   9   2   3   58.05   16.22
   9  -2   3   75.96   17.14
  -9   2  -3   46.88   14.15
  -9  -2  -3   29.07   15.16
   9  -2   3   46.08   17.54
  10   2   3   19.76   11.82
 -10  -2  -3   11.84   15.25
  10  -2   3   17.08   12.90
  10  -2   3    5.42    9.28
 -10   2  -3   23.89   11.56
 -11   2  -3  230.33   32.23
  11  -2   3  237.59   41.51
  11   2   3  173.87   31.55
  11  -2   3  243.26   33.53
 -11  -2  -3  279.92   44.39
 -12  -2  -3  298.02   48.41
  12   2   3  221.34   36.60
 -12   2  -3  317.83   37.35
  12  -2   3  322.99   40.57
  12  -2   3  279.82   47.66
  13   2   3  103.60   28.16
 -13  -2  -3  136.73   35.60
  13  -2   3  163.48   39.79
  13  -3  -3  -16.90   12.91
  13   3  -3   18.91   15.96
 -13  -3   3   30.24   19.83
 -13   3   3   48.24   18.47
  12  -3  -3    9.13   15.45
 -12  -3   3   25.83   18.63
 -12   3   3   10.75   13.90
  12   3  -3    8.52   11.93
  11  -3  -3  109.66   27.54
  11   3  -3   94.16   23.77
 -11  -3   3   88.90   24.33
  11  -3  -3  107.92   22.58
 -11   3   3   61.45   19.07
 -10  -3   3  103.66   26.05
 -10  -3   3  102.22   19.43
 -10   3   3  139.54   24.34
  10  -3  -3  114.08   21.76
  10  -3  -3   67.69   23.48
  10   3  -3  104.80   23.02
  -9   3   3    0.94    9.04
  -9  -3   3   11.35    9.25
   9   3  -3   12.15   10.96
  -9  -3   3   10.91    9.11
   9  -3  -3   -0.54    7.15
   9  -3  -3   -3.94   12.54
   8  -3  -3   54.95   13.35
  -8  -3   3   74.00   15.19
   8   3  -3   46.91   14.56
  -8   3   3   70.52   17.00
  -8  -3   3   63.56   17.57
   8  -3  -3   49.78   17.05
   7  -3  -3   -8.68    5.37
   7   3  -3   11.40    8.78
  -7  -3   3   -2.75    7.33
  -7   3   3   -9.61    4.93
   7  -3  -3    9.95    5.98
  -7  -3   3    1.01    5.66
   6   3  -3  146.97   11.27
  -6  -3   3  146.33   22.66
  -6  -3   3  158.29   18.01
  -6   3   3  152.15   20.63
  -6   3   3  153.12   10.52
   6  -3  -3  168.13   18.60
   6   3  -3  169.50   22.97
   6  -3  -3  134.19   23.00
  -5   3   3  257.42   13.69
   5  -3  -3  233.47   26.25
  -5  -3   3  276.43   18.57
  -5   3   3  218.33   21.68
  -5  -3   3  250.88   24.03
   5   3  -3  244.48   13.69
   5  -3  -3  254.23   17.69
   5   3  -3  234.50   24.33
  -4   3   3  222.99   19.98
   4   3  -3  257.27   14.23
  -4  -3   3  285.02   21.58
  -4  -3   3  273.28   17.97
   4  -3  -3  294.40   17.17
   4  -3  -3  287.71   22.52
   4   3  -3  261.47   22.66
  -4   3   3  269.34   14.14
  -3  -3   3    3.22    3.91
   3   3  -3    0.13    4.13
  -3   3   3    0.55    4.02
   3  -3  -3    3.13    4.85
  -3   3   3   -3.66    2.73
   3   3  -3    3.58    3.72
  -3  -3   3    4.58    5.21
   3  -3  -3   11.33    4.35
   2  -3  -3   36.47    9.92
  -2   3   3   24.31    6.77
  -2   3   3   56.51    8.19
   2  -3  -3   36.26    6.42
   2   3  -3   52.65    8.61
  -2  -3   3   35.51    7.96
  -2  -3   3   53.07    9.24
   2   3  -3   50.11    9.44
   1  -3  -3  474.48   24.13
   1  -3  -3  482.46   17.38
  -1   3   3  496.93   17.53
  -1  -3   3  454.50   20.56
  -1  -3   3  472.22   21.14
  -1   3   3  470.25   19.13
   1   3  -3  484.12   20.32
   1   3  -3  492.32   17.81
   0   3  -3   34.31    7.78
   0   3  -3   37.18    5.33
   0   3   3   34.02    6.22
   0   3   3   41.58    5.37
   0  -3  -3   26.46    7.68
   0  -3   3   38.11    7.97
   0   3   3   43.94    7.81
   0  -3   3   41.01    8.27
  -1   3  -3  255.87    9.00
  -1   3  -3  245.35   16.40
  -1  -3  -3  252.01    8.01
   1   3   3  240.67   14.29
   1   3   3  233.00   14.47
  -1  -3  -3  249.71   17.73
   1  -3   3  243.32   16.00
   1  -3   3  247.87   16.42
   2  -3   3   70.97    5.91
  -2  -3  -3   41.07    9.69
   2   3   3   62.25    9.81
   2   3   3   69.29   10.44
   2  -3   3   49.76   10.36
  -2  -3  -3   66.05    4.24
  -2   3  -3   59.38    9.96
   2  -3   3   59.37   10.61
   3  -3   3  165.64   18.73
   3   3   3  206.34   18.69
   3   3   3  137.88   13.34
  -3  -3  -3  162.47   18.30
  -3   3  -3  171.51   15.34
  -3  -3  -3  169.17    8.12
   3  -3   3  181.20   10.81
   3  -3   3  142.34   15.98
  -4   3  -3  759.06   29.29
   4  -3   3  801.61   26.14
   4   3   3  779.52   27.64
   4  -3   3  805.58   33.23
  -4  -3  -3  785.41   38.25
  -4  -3  -3  759.93   19.78
   4   3   3  771.90   34.09
   4  -3   3  788.45   37.75
   5  -3   3   64.23   10.99
   5   3   3   68.47   13.66
  -5  -3  -3   77.88   15.92
  -5  -3  -3   67.80    8.87
   5  -3   3   36.21   12.25
   5   3   3   79.51   11.69
  -5   3  -3   67.68   11.55
   6  -3   3   39.10    9.46
  -6  -3  -3   45.06   13.97
  -6  -3  -3   44.07    8.55
  -6   3  -3   50.30   12.48
   6   3   3   40.36   12.60
   6  -3   3   60.84   15.27
  -6   3  -3   29.75    8.02
   6   3   3   47.55    9.41
  -7   3  -3  147.18   21.96
   7   3   3  103.51   20.62
  -7  -3  -3  112.44   22.02
   7  -3   3  130.84   25.13
   7  -3   3  125.01   17.57
   7   3   3  114.48   14.40
  -7  -3  -3  140.17   15.39
   8  -3   3   43.36   11.54
  -8  -3  -3   30.67   13.01
  -8   3  -3   69.03   15.47
   8   3   3   30.93   12.46
   8  -3   3   38.35   15.27
   9  -3   3  128.39   20.77
   9  -3   3  107.32   24.57
   9   3   3  130.10   25.43
  -9   3  -3  105.34   20.68
  -9  -3  -3  116.42   26.47
  10   3   3  103.36   23.02
 -10   3  -3   86.33   19.35
  10  -3   3  104.15   26.98
  10  -3   3  119.91   21.75
 -10  -3  -3   94.00   25.82
  11   3   3   -2.57    8.24
  11  -3   3    5.87   12.10
 -11  -3  -3    1.48   14.50
 -11   3  -3  -13.98    9.06
  12   3   3   16.28   13.25
  12  -3   3   39.84   18.61
 -12  -3  -3   44.36   17.61
 -12   3  -3   32.67   15.10
  13   3   3   63.44   25.11
 -13   3  -3   88.97   21.27
  13  -3   3   71.90   29.20
 -13  -3  -3   53.02   27.79
 -13   4   3  -33.50   10.29
  13  -4  -3  -24.20   12.36
 -13  -4   3   32.07   17.57
  13   4  -3   -9.08   14.43
  12  -4  -3   17.92   18.47
 -12   4   3   -0.76   12.68
  12   4  -3    9.20   12.36
 -12  -4   3   -4.25   13.69
 -11   4   3   53.30   17.70
  11   4  -3    4.37   10.80
 -11  -4   3   16.12   13.96
  11  -4  -3   30.22   20.13
 -10  -4   3    5.11   12.52
  10   4  -3    2.41    9.83
 -10   4   3   21.25   13.35
  10  -4  -3   30.56   18.99
   9  -4  -3   47.80   13.77
   9   4  -3   59.30   19.35
  -9   4   3   82.88   20.53
   9  -4  -3   64.69   22.03
  -9  -4   3   88.75   17.51
  -9  -4   3   73.82   21.92
  -8   4   3  167.56   25.31
   8   4  -3  165.71   27.76
   8  -4  -3  158.04   29.13
  -8  -4   3  153.52   27.71
   8  -4  -3  169.63   22.42
  -8  -4   3  137.51   20.55
  -7   4   3   15.47    8.51
   7  -4  -3   15.92   12.60
  -7  -4   3   55.19   12.78
   7  -4  -3   29.41    8.80
  -7  -4   3   21.39   11.12
   7   4  -3   22.82   11.16
   6   4  -3   58.35    9.70
  -6  -4   3   57.54   12.66
  -6   4   3   50.88   12.83
  -6   4   3   48.33    8.77
   6  -4  -3   41.66   13.95
   6  -4  -3   51.72   10.72
  -6  -4   3   47.66   13.31
   6   4  -3   53.62   13.58
  -5  -4   3  221.63   24.72
   5  -4  -3  179.63   25.36
  -5   4   3  206.72   14.48
  -5   4   3  257.54   23.75
   5  -4  -3  207.45   15.38
   5   4  -3  207.05   23.42
  -5  -4   3  207.85   19.08
   5   4  -3  230.71   15.71
  -4  -4   3   -3.34    3.94
   4   4  -3    2.12    5.01
  -4   4   3    5.81    4.18
   4   4  -3    0.46    4.24
   4  -4  -3    6.07    6.48
  -4   4   3    1.75    4.60
   4  -4  -3    6.35    4.02
  -4  -4   3    6.27    5.44
  -3  -4   3  115.26   13.95
   3   4  -3  119.54   15.16
   3   4  -3  130.51   13.96
   3  -4  -3  115.30   10.28
  -3  -4   3  113.05   15.78
  -3   4   3   89.16   13.21
   3  -4  -3   97.49   17.24
  -3   4   3   98.53   12.11
   2  -4  -3  733.30   20.93
  -2  -4   3  733.65   30.73
   2  -4  -3  704.17   34.44
  -2   4   3  721.45   27.14
   2   4  -3  722.21   27.20
  -2   4   3  747.26   26.94
  -2  -4   3  719.85   28.68
   2   4  -3  718.78   27.41
   1  -4  -3 1289.96   45.28
   1   4  -3 1297.94   31.10
  -1   4   3 1298.90   31.48
  -1  -4   3 1312.24   39.62
  -1   4   3 1291.12   35.60
   1   4  -3 1290.62   36.98
  -1  -4   3 1211.41   36.25
   1  -4  -3 1271.60   28.39
   0   4   3  620.77   21.44
   0  -4  -3  638.67   19.57
   0  -4   3  622.18   25.55
   0  -4   3  635.97   27.75
   0   4  -3  617.12   26.88
   0   4  -3  641.94   17.53
   0   4   3  609.19   24.99
   1   4   3 1016.08   32.14
  -1  -4  -3 1103.13   21.92
   1  -4   3 1031.21   37.48
  -1  -4  -3 1045.86   40.27
   1   4   3 1068.69   30.98
   1  -4   3 1090.84   35.42
  -1   4  -3 1073.59   35.78
  -1   4  -3 1132.03   17.46
   2   4   3  355.19   20.34
  -2  -4  -3  351.00   24.27
  -2   4  -3  366.39   10.09
   2  -4   3  373.99   24.23
  -2   4  -3  380.76   22.32
  -2  -4  -3  360.49   11.21
   2  -4   3  372.69   22.17
   2   4   3  346.34   20.26
   3  -4   3    3.98    6.35
  -3  -4  -3    5.70    2.68
  -3   4  -3   -2.90    5.59
   3   4   3    1.00    4.26
   3  -4   3    1.52    2.44
   3  -4   3   -1.89    4.42
   3   4   3    2.79    5.59
  -3  -4  -3    8.54    6.36
   4  -4   3   87.83   14.62
  -4  -4  -3   84.90   16.22
   4  -4   3  117.00   10.74
   4   4   3  118.71   17.20
   4   4   3  114.96   14.25
   4  -4   3  111.26   17.93
  -4   4  -3   89.19   14.09
  -4  -4  -3  115.65    9.14
   5   4   3  157.36   16.72
  -5   4  -3  154.41   17.81
   5   4   3  156.74   21.25
   5  -4   3  183.14   22.87
  -5  -4  -3  121.40   21.03
   5  -4   3  158.49   23.92
  -5  -4  -3  156.01   12.41
   5  -4   3  136.42   13.22
  -6   4  -3   10.21    7.01
  -6   4  -3   -7.28    3.99
  -6  -4  -3    1.10    7.88
   6  -4   3    5.63    5.77
   6  -4   3    3.59    8.22
  -6  -4  -3  -14.00    3.58
   6   4   3    3.98    7.35
   6   4   3    1.32    5.43
   7   4   3  370.88   23.19
   7  -4   3  396.38   25.09
  -7  -4  -3  306.80   36.79
   7  -4   3  315.81   36.77
  -7   4  -3  372.72   23.90
  -7   4  -3  367.83   32.41
   7   4   3  368.48   35.09
   8   4   3  196.36   30.23
   8  -4   3  220.30   23.75
  -8   4  -3  213.53   29.45
   8  -4   3  223.62   33.86
  -8  -4  -3  208.61   33.96
   9  -4   3   23.57   14.80
  -9  -4  -3    5.75   11.71
  -9   4  -3    3.41    7.09
   9   4   3   -3.76    8.38
 -10   4  -3   91.01   21.77
 -10  -4  -3   45.00   19.03
  10  -4   3   92.80   26.58
  10   4   3   67.01   19.03
  11   4   3   43.88   17.79
  11  -4   3   47.95   18.68
 -11   4  -3    8.79   12.56
 -11  -4  -3    5.58   12.01
  12   4   3    3.71   11.60
 -12   4  -3   30.34   14.10
 -12  -4  -3  -12.82   14.02
  12  -4   3  -20.06   13.04
 -13   4  -3    7.57   14.58
  12  -5  -3  -30.32   14.42
 -12  -5   3   44.53   21.39
 -12   5   3  -22.23   10.05
  12   5  -3  -13.73   10.62
  11   5  -3    7.47   13.38
 -11  -5   3   12.68   13.80
 -11   5   3  -23.69    7.45
  11  -5  -3    5.80   18.13
  10   5  -3   34.88   15.97
 -10  -5   3   41.29   17.90
  10  -5  -3   45.13   19.34
 -10   5   3   29.63   15.15
   9  -5  -3   64.55   23.77
   9   5  -3   51.02   17.76
  -9   5   3   48.88   16.09
  -9  -5   3   51.41   18.34
  -8   5   3   13.48   10.69
  -8  -5   3    7.21    9.45
   8   5  -3   13.68   11.25
   8  -5  -3   33.24   17.40
  -8  -5   3    2.91   10.30
   7  -5  -3   81.97   21.42
  -7   5   3   80.13   18.01
  -7  -5   3  108.81   17.68
  -7  -5   3  108.40   21.67
   7   5  -3   84.53   20.13
   6   5  -3   11.54    6.94
  -6  -5   3   26.37    9.57
  -6   5   3   16.95    8.45
  -6  -5   3   16.93   11.41
   6   5  -3   -0.06    6.09
   6  -5  -3   18.91   11.08
   6  -5  -3   19.51    6.96
  -6   5   3   15.32    7.23
   5   5  -3   11.95    6.88
  -5  -5   3   13.44    8.75
  -5   5   3   17.61    9.00
  -5  -5   3   35.17    9.59
  -5   5   3   24.53    8.10
   5  -5  -3    9.81    4.93
   5  -5  -3   21.55   10.10
   5   5  -3    1.79    7.13
   4   5  -3   84.18   13.09
   4  -5  -3   69.29    9.43
  -4   5   3   47.48    9.65
   4   5  -3   79.52   14.09
  -4  -5   3   59.98   12.10
  -4   5   3   66.73   13.50
  -4  -5   3   67.56   14.61
   4  -5  -3   78.89   17.32
  -3   5   3    0.36    4.02
   3   5  -3   12.21    6.26
   3  -5  -3    4.27    3.53
  -3   5   3   -0.88    4.60
  -3  -5   3    9.22    5.72
   3  -5  -3    5.93    7.47
  -3  -5   3    0.25    5.48
   3   5  -3   17.39    6.80
  -2  -5   3  654.68   29.63
   2  -5  -3  589.49   34.10
  -2   5   3  613.95   27.72
   2   5  -3  586.19   27.70
   2  -5  -3  648.90   19.50
  -2   5   3  608.79   26.41
  -2  -5   3  671.04   33.61
   2   5  -3  635.30   26.01
   1  -5  -3   34.71   10.66
   1  -5  -3   23.50    6.36
  -1  -5   3   13.44    7.87
   1   5  -3   18.62    7.76
   1   5  -3   12.34    5.01
  -1   5   3   26.30    8.45
  -1  -5   3   12.65    6.48
   1  -5  -3   22.17    5.39
   0  -5  -3   63.77   13.76
   0  -5  -3   52.25    7.85
   0   5  -3   41.28    9.77
   0  -5   3   49.14   11.69
   0   5   3   51.00   10.65
   0   5  -3   52.05    6.55
   0   5   3   49.72    8.39
   0  -5   3   47.63   10.24
  -1   5  -3   40.25   10.63
  -1  -5  -3   35.90    6.19
   1  -5   3   33.46    9.05
   1   5   3   35.14    9.24
  -1  -5  -3   27.75   10.63
   1  -5   3   37.53   10.61
   1   5   3   39.24    8.31
   2   5   3   21.08    6.71
  -2  -5  -3   19.48    4.26
   2  -5   3   31.69    9.46
   2   5   3   29.11    8.56
  -2   5  -3   26.62    9.13
  -2  -5  -3   23.50    9.70
   2  -5   3   31.48    9.96
  -3  -5  -3  256.50   11.56
   3   5   3  250.58   20.59
   3   5   3  253.03   22.03
   3  -5   3  258.60   26.78
   3  -5   3  272.39   24.28
  -3  -5  -3  285.94   28.69
  -3   5  -3  269.62    8.82
  -3   5  -3  287.23   20.88
   4  -5   3   24.99   10.18
   4  -5   3   17.81    8.88
   4  -5   3   16.31    3.97
  -4  -5  -3   16.14    9.22
  -4  -5  -3   24.33    5.43
   4   5   3   16.18    7.93
  -4   5  -3   14.11    7.85
   4   5   3   21.30    8.55
  -5   5  -3   21.83    8.69
   5  -5   3    7.00    9.19
  -5  -5  -3   18.62   10.04
   5   5   3   13.01    7.14
   5  -5   3   12.93    8.56
   5  -5   3   25.02    5.69
   5   5   3    9.15    7.22
   6   5   3    8.00    7.00
  -6   5  -3    9.02    6.98
  -6  -5  -3   10.68    9.02
   6   5   3   -2.11    5.42
  -6   5  -3   -0.05    6.55
   6  -5   3   20.90   11.17
  -7  -5  -3    0.99    7.77
   7   5   3    5.81    8.11
   7  -5   3    8.76    8.69
  -7   5  -3    6.29    8.72
  -7   5  -3    1.81    7.21
   7   5   3   14.11    6.76
   8  -5   3  118.19   26.30
  -8  -5  -3  125.34   26.71
  -8   5  -3  106.56   22.44
   8   5   3   84.28   20.61
  -9   5  -3  140.42   24.27
  -9  -5  -3  112.69   26.49
   9  -5   3  152.00   30.47
   9   5   3  114.93   24.87
 -10   5  -3   -0.69    9.96
 -10  -5  -3    1.18   12.62
  10  -5   3   10.41   12.67
  10   5   3   -7.13    8.55
 -11   5  -3    3.52   10.83
 -11  -5  -3  -13.43   11.70
  11  -5   3   -0.83   12.68
  11   5   3  -12.56    8.74
 -12   5  -3   15.32   13.25
  12  -5   3  -18.74   12.21
  12   5   3    8.47   15.17
 -12  -5  -3   -8.33   13.32
 -13   5  -3   18.39   14.60
 -12  -6   3   64.64   22.10
  12  -6  -3   75.28   26.81
  12   6  -3   62.90   22.38
 -12   6   3   85.11   23.05
 -11   6   3   96.69   24.10
  11   6  -3  119.06   30.30
  11  -6  -3   85.35   27.39
 -11  -6   3   93.27   25.68
 -10  -6   3    1.24    9.90
  10  -6  -3    7.77   14.75
  10   6  -3    2.19    9.52
 -10   6   3   -9.88   10.79
   9   6  -3  473.37   47.15
  -9  -6   3  440.06   49.04
   9  -6  -3  511.08   55.12
  -9   6   3  442.35   44.24
   8   6  -3 1379.05   67.50
  -8   6   3 1364.56   64.59
  -8  -6   3 1260.31   68.52
   8  -6  -3 1461.24   78.32
  -7  -6   3  328.49   28.52
   7  -6  -3  301.36   40.39
  -7   6   3  346.93   35.57
  -7  -6   3  319.65   35.93
   7   6  -3  312.56   35.73
  -6  -6   3    3.45    7.21
  -6  -6   3   -7.63    5.62
   6   6  -3    9.58    8.56
   6  -6  -3    1.77   11.07
   6   6  -3    6.71    5.99
  -6   6   3   14.11    8.61
  -6   6   3   13.91    7.44
  -5   6   3   54.97   12.27
  -5  -6   3   50.79   11.20
   5   6  -3   51.27   11.08
   5   6  -3   41.98   13.19
   5  -6  -3   69.42   18.70
  -5  -6   3   82.63   17.96
  -5   6   3   47.34   13.48
   4   6  -3  559.45   31.30
  -4  -6   3  569.12   36.45
   4   6  -3  579.36   29.71
   4  -6  -3  565.56   40.06
  -4   6   3  621.30   30.50
  -4  -6   3  586.05   29.78
  -4   6   3  566.56   32.33
   3  -6  -3 1599.73   29.87
   3   6  -3 1583.71   48.55
  -3   6   3 1574.99   47.37
  -3   6   3 1591.87   50.24
  -3  -6   3 1620.65   49.96
   3   6  -3 1613.53   48.68
   3  -6  -3 1535.10   61.00
  -3  -6   3 1598.01   55.27
   2  -6  -3 2701.97   80.29
  -2  -6   3 2699.52   72.62
   2   6  -3 2759.34   66.96
   2  -6  -3 2709.33   41.01
  -2  -6   3 2710.41   64.27
   2   6  -3 2700.25   55.76
  -2   6   3 2816.96   61.26
  -2   6   3 2691.09   63.14
   1   6  -3  246.95   14.55
   1  -6  -3  196.54   26.49
   1  -6  -3  225.59   16.34
  -1  -6   3  209.22   23.27
   1  -6  -3  229.97   13.33
  -1   6   3  227.76   21.45
   1   6  -3  190.01   20.87
  -1  -6   3  257.75   22.35
   0   6   3  123.34   17.63
   0  -6   3  104.96   18.08
   0  -6   3  137.22   17.58
   0   6  -3  137.24   18.53
   0  -6  -3  120.02   12.47
   0   6   3  118.88   11.95
   0  -6  -3  101.32   18.75
   0   6  -3  117.74    8.52
   1  -6   3 2689.56   72.07
   1   6   3 2636.76   53.42
  -1   6  -3 2690.30   65.91
  -1  -6  -3 2602.34   76.54
  -1  -6  -3 2700.90   46.22
   1  -6   3 2666.71   64.68
   1   6   3 2624.38   62.72
  -2   6  -3 2143.11   59.26
   2  -6   3 2268.01   61.81
  -2  -6  -3 2188.89   69.44
   2   6   3 2191.58   53.09
   2   6   3 2159.01   56.76
  -2  -6  -3 2201.45   38.48
   2  -6   3 2293.09   67.78
  -3   6  -3  540.08   30.94
  -3  -6  -3  575.42   38.81
   3  -6   3  614.54   34.11
   3   6   3  603.15   31.01
   3  -6   3  613.32   37.13
  -3  -6  -3  578.09   19.67
   3   6   3  560.12   30.42
   4  -6   3    6.02    6.96
   4   6   3   -1.46    5.54
   4   6   3   10.29    6.86
  -4   6  -3    3.26    6.88
   4  -6   3   -7.86    5.16
  -4  -6  -3   11.84    8.99
  -5   6  -3    9.62    7.70
   5   6   3    8.08    8.20
   5  -6   3    8.70    7.68
   5  -6   3    6.98    7.99
   5   6   3    7.98    7.24
  -5  -6  -3    5.32    8.41
   6   6   3  443.91   27.86
  -6   6  -3  462.93   28.42
   6   6   3  463.84   37.40
   6  -6   3  384.01   40.89
  -6  -6  -3  404.29   39.37
  -6   6  -3  398.78   34.50
  -7   6  -3 1294.51   60.16
   7   6   3 1232.57   60.02
   7   6   3 1291.13   47.72
  -7  -6  -3 1120.08   63.12
  -7   6  -3 1293.94   49.32
   7  -6   3 1258.23   67.38
   8   6   3  646.39   46.75
  -8  -6  -3  780.21   56.56
   8  -6   3  638.07   56.00
  -8   6  -3  754.64   46.58
  -9   6  -3   -1.73    9.25
   9   6   3   -7.31    8.62
  -9  -6  -3   17.99   13.56
   9  -6   3    3.59    9.16
  10   6   3  163.60   32.44
  10  -6   3  202.88   39.17
 -10  -6  -3  130.61   31.04
 -10   6  -3  199.89   32.19
 -11  -6  -3  136.53   34.22
 -11   6  -3  189.12   33.46
  11  -6   3  175.56   40.52
  11   6   3  145.54   32.11
  12  -6   3  184.74   40.51
 -12  -6  -3  214.99   43.49
  12   6   3  167.19   33.67
 -12   6  -3  118.20   26.84
  12   7  -3   64.45   24.84
 -12  -7   3   84.71   26.76
 -11  -7   3  288.03   46.13
  11   7  -3  239.66   39.66
 -11   7   3  212.16   36.58
  11  -7  -3  353.82   55.70
  10  -7  -3  255.69   44.81
 -10   7   3  251.96   38.12
  10   7  -3  210.60   37.28
 -10  -7   3  225.03   37.75
  -9  -7   3  104.83   25.78
  -9   7   3  131.69   26.84
   9  -7  -3  137.26   32.29
   9   7  -3   96.37   22.56
   8   7  -3   10.84   11.27
  -8   7   3   -5.52    8.68
   8  -7  -3   -7.69   11.69
  -8  -7   3    2.99   10.01
  -7   7   3  137.99   24.75
  -7  -7   3  152.79   27.91
   7  -7  -3  134.10   30.88
   7   7  -3  131.45   24.09
  -6  -7   3  693.30   45.96
   6   7  -3  736.59   45.45
  -6   7   3  735.27   36.16
   6  -7  -3  742.41   53.30
   6   7  -3  744.88   36.67
  -6   7   3  667.67   41.47
  -5   7   3 1398.48   49.62
  -5   7   3 1428.74   57.57
   5   7  -3 1352.13   55.12
   5  -7  -3 1419.85   68.24
   5   7  -3 1386.09   50.67
  -5  -7   3 1411.75   61.89
  -5  -7   3 1338.71   50.10
  -4  -7   3  774.32   36.56
  -4   7   3  818.25   37.70
  -4  -7   3  780.30   46.71
  -4   7   3  749.73   37.34
   4  -7  -3  792.68   49.94
   4   7  -3  734.79   37.60
   4   7  -3  737.34   37.07
  -3  -7   3   -7.06    5.66
  -3  -7   3    9.71    8.07
   3   7  -3   11.23    6.28
   3  -7  -3    7.72    7.75
  -3   7   3   17.72    8.64
  -3   7   3    0.92    5.55
   3   7  -3   16.81    7.91
  -2   7   3 1119.57   45.56
  -2  -7   3 1189.69   43.62
   2   7  -3 1116.57   45.86
   2  -7  -3 1002.23   52.56
   2   7  -3 1168.66   38.50
  -2  -7   3 1125.20   50.18
  -1  -7   3 1062.29   41.95
   1   7  -3 1062.58   43.99
  -1   7   3 1046.77   44.31
  -1  -7   3 1002.17   47.69
   1  -7  -3 1084.64   30.05
   1   7  -3 1065.59   31.17
   1  -7  -3  979.27   50.59
   1  -7  -3 1038.93   37.35
   0  -7   3  515.87   34.85
   0  -7   3  509.83   29.60
   0   7   3  476.37   30.22
   0   7  -3  518.45   17.35
   0   7   3  524.57   23.33
   0  -7  -3  514.37   36.50
   0   7  -3  524.35   32.12
   0  -7  -3  514.82   24.24
   1   7   3 1316.14   39.84
  -1   7  -3 1416.50   51.59
  -1  -7  -3 1418.73   59.85
   1  -7   3 1267.15   48.10
  -1  -7  -3 1321.13   35.93
   1   7   3 1326.49   48.91
   1  -7   3 1358.92   55.56
  -2   7  -3  129.65   19.63
  -2  -7  -3  136.06   12.39
   2  -7   3  159.69   21.17
   2  -7   3  166.34   24.35
  -2  -7  -3  177.79   25.89
   2   7   3  151.75   17.59
   2   7   3  186.20   21.91
   3  -7   3  563.77   34.68
   3   7   3  594.37   32.19
   3   7   3  569.47   32.27
   3  -7   3  639.12   40.73
  -3   7  -3  644.32   35.90
  -3  -7  -3  495.59   36.95
  -4  -7  -3 1749.12   71.44
   4   7   3 1749.36   59.03
   4  -7   3 1823.11   73.24
   4  -7   3 1787.76   64.06
  -4   7  -3 1759.70   59.86
   4   7   3 1742.07   57.08
   5   7   3  761.06   41.96
   5   7   3  748.24   38.27
   5  -7   3  776.30   44.28
  -5   7  -3  790.27   40.76
  -5  -7  -3  730.87   48.42
   5  -7   3  768.53   49.94
   6  -7   3  102.58   23.39
  -6  -7  -3   42.68   15.92
   6   7   3   61.62   16.52
  -6   7  -3   69.52   15.74
   6   7   3   89.71   16.41
   7   7   3   11.39    7.60
   7  -7   3  -11.44    9.81
  -7   7  -3    2.06   10.39
  -7   7  -3   -1.41    8.53
  -7  -7  -3   15.44   11.82
   7   7   3   -7.94    8.62
   8  -7   3  214.05   36.68
  -8   7  -3  189.90   31.05
  -8  -7  -3  193.28   34.86
   8   7   3  167.90   30.02
   9   7   3  303.98   40.53
   9  -7   3  356.57   49.62
  -9   7  -3  355.89   42.52
  -9  -7  -3  323.03   47.28
  10  -7   3  231.57   42.63
  10   7   3  200.75   36.18
 -10   7  -3  221.44   35.89
 -10  -7  -3  224.60   41.18
  11   7   3  179.62   34.32
 -11  -7  -3  229.44   44.42
  11  -7   3  236.54   43.64
 -11   7  -3  184.32   33.96
 -11  -8   3  -12.14   13.47
  11   8  -3  -12.25   10.78
  11  -8  -3    6.53   18.93
 -11   8   3    3.73   13.93
 -10   8   3   41.11   15.00
 -10  -8   3   -1.78   12.90
  10   8  -3   10.05   13.92
  10  -8  -3    2.02   14.06
   9   8  -3   -3.66   11.51
  -9  -8   3    4.33   11.98
   9  -8  -3  -20.14   10.79
  -9   8   3   16.51   12.10
  -8   8   3    6.84   10.94
   8  -8  -3  -20.63   11.13
  -8  -8   3    5.95   10.01
   8   8  -3    3.05    9.87
  -7  -8   3   12.77   11.93
   7   8  -3   -9.20    9.09
  -7   8   3    0.44    8.42
   7  -8  -3   -8.84    8.09
  -6   8   3   11.51   10.63
  -6  -8   3    0.99    7.86
   6  -8  -3  -13.64   11.18
   6   8  -3   -7.72    6.56
   6   8  -3    1.41    8.63
  -6   8   3    1.61    8.52
   5   8  -3   14.69    9.49
  -5   8   3   15.34    8.91
  -5  -8   3   13.27   11.71
   5   8  -3    9.35    7.36
  -5   8   3   11.78    9.33
   5  -8  -3    8.62   11.42
  -4   8   3   68.59   15.57
  -4  -8   3   71.03   17.37
  -4   8   3   82.29   15.99
   4  -8  -3   43.99   17.64
   4   8  -3   46.45   14.24
   4   8  -3   71.59   15.74
  -4  -8   3   43.48   12.77
  -3   8   3  101.14   17.23
  -3   8   3  120.11   20.58
  -3  -8   3  164.22   26.06
   3  -8  -3  115.04   23.99
   3   8  -3  120.41   16.86
   3   8  -3  108.63   18.79
  -3  -8   3   92.27   16.82
   2   8  -3   -6.83    4.71
   2   8  -3   17.98    7.06
   2  -8  -3   10.37    9.16
  -2  -8   3   -0.88    4.93
  -2   8   3   -4.52    6.61
  -2  -8   3  -16.39    6.11
   1  -8  -3   66.00   19.59
  -1  -8   3   54.72   15.64
  -1  -8   3   53.19   13.03
  -1   8   3   71.57   15.88
   1   8  -3   76.26   15.96
   1  -8  -3   65.73   12.56
   0  -8   3   -6.29    5.84
   0   8   3   -3.48    6.24
   0  -8  -3   -4.74    8.12
   0  -8  -3   -0.70    4.89
   0  -8   3   -8.97    5.64
   0   8  -3    3.53    5.77
  -1   8  -3   11.22    9.09
  -1  -8  -3   29.43    7.67
   1   8   3   20.73    7.30
   1  -8   3   21.48   10.61
  -1  -8  -3   31.98   13.12
   1   8   3    2.93    6.57
   1  -8   3    9.56    7.58
   2  -8   3   58.23   14.30
  -2   8  -3   77.65   17.08
   2   8   3   69.07   14.45
   2  -8   3   61.93   16.49
  -2  -8  -3   95.69   21.79
   2   8   3   78.57   14.06
   3   8   3   19.98    9.33
   3  -8   3   41.74   13.50
  -3   8  -3   48.23   14.69
  -3  -8  -3   23.18   12.64
   3   8   3   41.63   11.52
   3  -8   3   44.22   14.27
  -4   8  -3   -0.40    7.79
  -4  -8  -3    0.33    9.36
   4  -8   3   14.68    9.20
   4   8   3   19.61    8.85
   4   8   3    3.37    7.37
   4  -8   3   16.11    9.75
   5  -8   3   -4.37    6.20
  -5  -8  -3   -3.61    7.52
  -5   8  -3    2.81    7.90
   5   8   3   -0.05    7.80
   5  -8   3    2.85   10.74
   5   8   3   -0.68    5.97
   6   8   3   -0.52    6.80
  -6  -8  -3    4.56   10.95
   6  -8   3   -4.97    9.22
  -6   8  -3    1.76    9.17
   6   8   3    9.21    8.52
  -7   8  -3    7.42    9.12
  -7   8  -3    2.07    8.79
   7   8   3   -6.14    7.23
   7   8   3   -0.11    9.17
  -7  -8  -3    2.39   11.57
   7  -8   3    0.27   11.33
  -8   8  -3    9.05   11.38
  -8  -8  -3    6.50   11.61
   8  -8   3    3.80   12.76
   8   8   3   21.10   11.13
   9  -8   3   11.54   15.18
  -9  -8  -3   26.03   18.04
   9   8   3   28.10   15.57
  -9   8  -3   21.34   11.81
 -10   8  -3   27.02   14.17
 -10  -8  -3   19.88   17.29
  10   8   3   22.94   16.46
  10  -8   3   16.62   17.12
  11   8   3    8.94   16.04
 -11   8  -3   15.89   13.30
 -11  -8  -3  -22.05   16.33
  11  -8   3   49.48   20.39
  11   9  -3   89.57   28.69
 -11  -9   3  133.58   33.97
  10  -9  -3   58.82   25.39
  10   9  -3   10.70   14.13
 -10   9   3   70.13   21.92
 -10  -9   3   45.49   19.92
   9   9  -3   21.26   12.32
  -9  -9   3   18.17   14.57
   9  -9  -3   14.80   15.92
  -9   9   3   14.71   12.86
  -8   9   3    9.05   11.42
   8  -9  -3   -1.15   14.23
  -8  -9   3   21.61   13.36
   8   9  -3   35.61   15.48
  -7  -9   3   -9.65    9.39
   7   9  -3    9.63   13.31
  -7   9   3   -1.36    7.52
   7  -9  -3    6.27   11.58
   6   9  -3  273.23   30.45
  -6   9   3  299.47   31.56
   6  -9  -3  256.61   42.22
  -6   9   3  265.91   34.12
   6   9  -3  251.19   32.94
  -6  -9   3  318.49   38.76
   5  -9  -3  354.77   47.11
  -5   9   3  430.10   34.92
  -5   9   3  444.28   38.43
  -5  -9   3  426.74   43.37
   5   9  -3  468.11   37.56
   5   9  -3  486.14   39.55
  -4   9   3   63.62   16.06
  -4  -9   3   56.55   18.85
   4   9  -3   87.23   17.09
  -4   9   3   72.33   16.50
   4  -9  -3   65.13   19.95
   4   9  -3   89.96   18.06
   3  -9  -3   43.63   16.23
  -3  -9   3   34.91   11.70
   3   9  -3   43.77   13.02
  -3   9   3   55.46   13.22
  -3  -9   3   43.17   16.83
  -3   9   3   50.41   14.65
   2   9  -3  357.23   33.43
  -2  -9   3  381.63   37.38
  -2  -9   3  357.02   29.34
   2  -9  -3  377.49   41.77
  -2   9   3  317.03   33.16
  -1  -9   3  105.03   18.98
   1   9  -3   83.11   18.08
  -1   9   3  104.67   20.00
  -1  -9   3  108.77   23.40
   1  -9  -3  100.87   16.50
   1  -9  -3   88.24   22.91
   0  -9   3  182.36   28.67
   0  -9  -3  218.55   20.67
   0   9  -3  214.79   28.33
   0   9   3  166.60   24.87
   0  -9   3  171.96   22.46
   0  -9  -3  221.19   33.57
   1   9   3  101.34   19.85
  -1   9  -3   88.09   20.12
  -1  -9  -3   96.78   23.69
   1  -9   3   93.27   18.24
   1  -9   3   56.75   16.94
  -2  -9  -3  184.84   32.05
   2  -9   3  180.03   28.74
   2  -9   3  236.48   27.91
   2   9   3  163.76   23.41
  -2   9  -3  145.00   23.64
   3  -9   3   33.66   13.96
  -3   9  -3   45.26   14.92
   3   9   3   13.76   10.13
   3   9   3   33.06   12.07
   3  -9   3   51.52   14.45
  -3  -9  -3   28.43   14.48
  -4  -9  -3  835.78   56.20
  -4   9  -3  693.20   42.98
   4  -9   3  754.62   45.72
   4   9   3  663.65   41.02
   4  -9   3  829.03   54.38
   4   9   3  716.02   39.72
  -5  -9  -3  312.12   41.75
  -5   9  -3  383.15   36.20
   5  -9   3  354.22   44.87
   5   9   3  414.58   35.83
   5   9   3  456.74   39.54
   5  -9   3  463.55   43.76
   6   9   3    3.87    9.81
  -6  -9  -3    2.96    9.08
   6  -9   3   -0.26   10.72
  -6   9  -3    1.34    9.84
   6   9   3    0.84    7.48
   7   9   3   -4.05    7.63
  -7   9  -3   -1.15    7.64
   7   9   3   -5.15    9.40
  -7  -9  -3   -3.60   10.49
   7  -9   3   -3.30   12.18
   8  -9   3    9.65   13.48
  -8  -9  -3   20.63   16.18
  -8   9  -3   10.40   11.05
   8   9   3   12.80   10.15
  -9   9  -3   16.96   14.28
  -9  -9  -3   18.03   14.11
   9   9   3   22.94   15.68
   9  -9   3   46.41   20.25
 -10  -9  -3   87.99   29.68
  10  -9   3  149.77   34.93
 -10   9  -3  144.47   30.93
  10   9   3   92.48   25.29
 -10  10   3   -1.49   15.66
 -10 -10   3    8.67   13.26
  10  10  -3    0.22   14.18
  10 -10  -3   -4.87   15.89
  -9  10   3   81.17   24.30
   9  10  -3   52.85   21.05
   9 -10  -3   81.10   29.49
  -9 -10   3   51.39   22.57
   8  10  -3  108.89   26.15
   8 -10  -3   90.69   25.56
  -8  10   3  118.92   26.38
  -8 -10   3  151.71   33.12
   7 -10  -3  156.24   36.93
   7  10  -3  197.62   31.56
  -7 -10   3  169.96   33.84
  -7  10   3  148.74   27.32
   6  10  -3    4.75    9.90
  -6 -10   3    1.89   10.81
  -6  10   3   18.13   12.48
   6 -10  -3    4.25   11.74
   6  10  -3   19.51   10.35
  -6  10   3   -3.85   10.09
  -5  10   3   39.77   15.43
  -5  10   3   43.80   14.60
   5  10  -3   50.08   15.66
   5 -10  -3   48.53   18.28
  -5 -10   3   59.58   19.02
  -4 -10   3   58.08   20.67
  -4  10   3   71.78   18.90
   4  10  -3   28.60   12.73
   4 -10  -3   63.99   20.37
  -4  10   3   85.56   19.18
  -3  10   3   77.77   16.46
  -3 -10   3  128.74   26.78
   3  10  -3  108.70   20.44
   3 -10  -3   57.48   21.30
  -3  10   3   65.25   18.51
  -2 -10   3  227.47   26.76
   2  10  -3  252.56   31.39
  -2 -10   3  248.76   37.05
  -2  10   3  246.39   26.63
  -2  10   3  309.58   34.86
   2 -10  -3  265.58   39.97
  -1  10   3   28.05   13.04
   1 -10  -3   28.58   16.10
  -1 -10   3   42.78   13.65
   1  10  -3   53.29   16.00
  -1 -10   3   35.40   15.57
   1 -10  -3   20.52   11.17
   0 -10  -3   25.46   15.47
   0 -10   3   50.06   14.48
   0  10  -3   33.28   13.70
   0  10   3   57.42   17.33
   0 -10   3   37.09   16.34
  -1  10  -3  551.93   44.52
   1  10   3  431.21   39.48
   1 -10   3  519.74   46.94
  -1 -10  -3  525.22   50.85
   1 -10   3  494.37   34.64
   2  10   3   52.80   15.43
  -2 -10  -3   66.32   21.28
   2 -10   3   42.43   16.21
   2 -10   3   34.28   13.64
  -2  10  -3   54.82   16.97
   3 -10   3   22.35   11.61
   3 -10   3   33.70   14.41
   3  10   3   54.31   15.85
  -3  10  -3   40.76   15.62
  -3 -10  -3   42.21   18.24
   4 -10   3   -1.47   11.02
  -4  10  -3   -2.74    8.07
  -4 -10  -3    9.53   11.25
   4 -10   3   22.11   12.49
   4  10   3    1.20    8.89
   5  10   3   15.57   10.56
   5  10   3   34.44   13.20
   5 -10   3    5.37    8.46
  -5 -10  -3   12.39   12.87
  -5  10  -3   34.35   15.50
   5 -10   3   30.27   15.73
  -6  10  -3  138.11   25.07
   6  10   3  217.09   30.24
   6  10   3  178.24   29.82
   6 -10   3  167.59   34.25
  -6 -10  -3  155.47   33.02
   7 -10   3  116.82   26.33
   7  10   3  113.23   21.81
  -7 -10  -3  141.06   32.98
   7  10   3   98.51   24.37
  -7  10  -3  108.12   24.79
   8 -10   3   78.44   26.02
  -8  10  -3   96.83   23.84
  -8 -10  -3  100.74   27.37
   8  10   3  119.84   26.66
  -9  10  -3   -9.56   10.25
  -9 -10  -3   -5.36   16.15
   9 -10   3  -15.27   15.44
   9  10   3   15.70   12.60
  10  10   3   67.67   23.36
  10 -10   3  125.09   35.96
  10  11  -3  180.80   35.81
  -9  11   3   36.69   20.50
  -9 -11   3   61.18   22.36
   9 -11  -3   38.28   25.48
   9  11  -3   57.42   20.95
  -8  11   3   23.85   14.49
  -8 -11   3    8.64   12.20
   8 -11  -3    8.40   14.66
  -7  11   3  116.82   25.26
   7 -11  -3  109.40   31.37
  -7 -11   3   70.60   22.54
  -6  11   3  229.01   33.05
  -6 -11   3  305.11   44.45
   6  11  -3  221.56   30.61
   6 -11  -3  225.63   40.64
  -6  11   3  260.92   35.99
  -5 -11   3  151.22   31.74
   5 -11  -3  152.58   36.01
  -5  11   3  143.14   26.86
  -5  11   3  183.32   29.67
   5  11  -3  180.05   28.76
   4 -11  -3   34.71   16.36
  -4  11   3   12.10   11.81
  -4  11   3   33.17   15.76
  -4 -11   3   40.25   17.21
   4  11  -3   27.31   13.96
  -3 -11   3   18.46   15.32
   3 -11  -3   -2.60   11.25
  -3  11   3   -2.40   10.75
  -3  11   3   29.47   12.53
   3  11  -3   11.14   10.66
   2 -11  -3   48.12   18.00
   2  11  -3   52.69   17.09
  -2 -11   3   81.66   22.48
  -2  11   3   49.45   18.42
  -2  11   3   58.54   15.52
  -1  11   3  531.26   45.78
   1  11  -3  493.56   44.36
  -1 -11   3  518.90   36.89
   1 -11  -3  497.64   53.02
  -1 -11   3  494.96   50.94
   0 -11  -3  791.07   59.07
   0  11   3  747.96   49.43
   0 -11   3  729.55   43.74
   0 -11   3  776.52   54.44
   0  11  -3  688.68   46.48
  -1  11  -3   39.68   16.11
   1 -11   3   48.23   18.77
  -1 -11  -3   37.67   20.12
   1 -11   3   33.35   13.18
   1  11   3   47.78   15.93
   2  11   3   47.43   15.95
   2 -11   3   26.43   15.78
  -2 -11  -3   28.67   16.99
  -2  11  -3   59.03   18.34
   2 -11   3   68.74   18.84
   3 -11   3  100.99   21.92
  -3  11  -3  101.23   23.77
   3  11   3  108.84   22.65
   3 -11   3  130.00   28.23
  -3 -11  -3   91.20   25.04
   4  11   3  190.02   28.97
  -4 -11  -3  201.93   37.85
  -4  11  -3  197.00   31.79
   4 -11   3  214.74   36.96
   4 -11   3  183.77   29.72
  -5  11  -3  324.99   39.53
   5  11   3  322.14   37.77
  -5 -11  -3  322.33   46.32
   5 -11   3  291.83   43.84
   5 -11   3  252.15   36.13
  -6  11  -3   90.12   22.57
   6 -11   3  104.94   27.34
  -6 -11  -3   48.09   21.19
   6  11   3   61.01   17.83
  -6  11  -3  104.33   25.22
  -7 -11  -3    4.40   16.34
  -7  11  -3    3.44   12.49
   7  11   3   13.04    9.54
   7 -11   3   14.60   14.28
   8  11   3  103.25   25.64
  -8 -11  -3   78.02   27.53
  -8  11  -3   97.35   23.90
   8 -11   3  114.33   30.78
   9 -11   3  266.33   51.18
   9  11   3  212.82   36.46
  -8 -12   3   18.13   15.46
  -8  12   3   -1.47   11.98
   8 -12  -3   33.90   21.91
  -7  12   3  131.49   28.13
  -7 -12   3  134.22   33.42
   7 -12  -3  147.50   34.49
   6  12  -3  140.93   26.49
   6 -12  -3   76.87   27.58
  -6  12   3   52.57   17.80
  -6 -12   3   90.02   26.00
  -6  12   3  118.96   25.91
   5 -12  -3   13.27   15.52
  -5  12   3   54.88   20.16
  -5  12   3   43.29   16.25
   5  12  -3   65.69   18.17
  -5 -12   3   63.72   19.94
  -4  12   3  361.53   38.28
  -4  12   3  306.04   40.00
  -4 -12   3  295.34   43.82
   4 -12  -3  243.06   42.13
   4  12  -3  385.72   44.06
  -3  12   3  267.09   33.47
   3  12  -3  301.37   37.72
  -3  12   3  291.96   39.19
  -3 -12   3  406.93   51.06
   3 -12  -3  338.07   48.87
  -2 -12   3   74.12   25.26
   2  12  -3   61.07   18.70
  -2  12   3   96.19   23.52
   2 -12  -3   58.08   21.03
  -1  12   3    9.09   14.08
   1 -12  -3  -13.80   11.92
   1  12  -3    5.09    9.88
  -1 -12   3   22.03   15.54
   0  12   3    7.65   11.66
   0 -12  -3   -0.71   11.78
   0  12  -3    5.50    9.58
   0 -12   3   -1.77   11.43
   0 -12   3    1.07   10.72
   1  12   3   31.49   14.17
  -1  12  -3   88.05   23.89
   1 -12   3   64.04   22.10
  -1 -12  -3   35.77   21.43
   1 -12   3   82.12   20.52
   2 -12   3  211.72   36.68
  -2  12  -3  133.69   27.56
   2  12   3  165.71   29.33
  -2 -12  -3  133.78   32.02
   2 -12   3  121.44   24.84
   3  12   3  369.00   41.25
   3 -12   3  390.38   41.97
   3 -12   3  416.98   51.68
  -3  12  -3  391.39   43.75
  -3 -12  -3  422.41   54.69
  -4  12  -3   69.58   21.07
   4  12   3   69.55   19.92
  -4 -12  -3   44.29   21.22
   4 -12   3   77.76   21.33
   4 -12   3   55.58   21.94
  -5 -12  -3   93.02   27.63
   5  12   3  105.76   21.64
  -5  12  -3   76.76   23.67
   5 -12   3   99.51   28.13
   5 -12   3   65.63   20.89
  -6  12  -3  205.16   34.79
  -6 -12  -3  237.58   42.28
   6 -12   3  243.00   41.02
  -6  12  -3  158.33   29.71
   6  12   3  248.68   35.78
  -7 -12  -3   46.25   23.07
  -7  12  -3   12.75   16.58
   7  12   3   22.08   13.12
   7 -12   3   49.64   23.22
   8 -12   3    5.74   16.51
  -7  13   3   17.44   17.32
  -7 -13   3   25.90   17.56
  -6  13   3   10.19   13.96
   6  13  -3   14.54   10.67
   6 -13  -3  -12.60   14.18
  -6 -13   3    7.36   17.37
  -5  13   3    4.30   15.37
  -5  13   3   32.93   13.72
   5 -13  -3  -19.39   13.64
  -5 -13   3   25.78   16.64
   5  13  -3    8.52   10.14
   4 -13  -3   57.71   21.21
   4  13  -3   26.52   15.36
  -4 -13   3    4.97   13.74
  -4  13   3    2.31   12.48
  -4  13   3   -4.71   11.47
   3 -13  -3    3.63   15.26
  -3  13   3   -3.27   13.98
  -3 -13   3  -20.67   12.01
   3  13  -3    0.31    8.65
   2  13  -3   -0.65    9.46
  -2 -13   3   20.09   15.53
   2 -13  -3   33.53   19.47
  -2  13   3   15.32   16.54
   1  13  -3  -17.38    7.86
  -1  13   3   15.25   12.56
  -1 -13   3    4.98   11.35
   1 -13  -3    4.08   13.93
   0  13   3   -9.18   12.43
   0  13  -3    2.83    9.46
   0 -13   3    3.84   13.92
   0 -13  -3    5.38   12.18
  -1 -13  -3    2.52   16.21
   1 -13   3    7.71   11.52
   1  13   3   26.59   14.70
   1 -13   3   29.78   15.79
  -1  13  -3   15.15   16.26
  -2  13  -3   18.78   14.72
  -2 -13  -3  -12.94   14.15
   2  13   3   21.39   11.53
   2 -13   3   25.77   15.38
   2 -13   3  -27.40    9.58
  -3  13  -3   13.22   15.67
   3 -13   3   12.54   14.36
  -3 -13  -3   22.69   15.91
   3  13   3   22.84   12.71
   3 -13   3   -6.57   11.23
  -4  13  -3    2.26   12.26
  -4 -13  -3    3.52   16.82
   4 -13   3  -24.08   13.97
   4  13   3   19.68   12.89
   4 -13   3    1.06   11.91
  -5  13  -3  -16.70   12.73
  -5 -13  -3   -2.05   14.89
   5 -13   3    0.09   11.73
   5  13   3   11.36   11.22
  -6 -13  -3    3.21   16.47
   6 -13   3   20.68   17.00
  -6  13  -3   13.23   11.55
   6  13   3  -13.44   10.51
  -6  13  -3   11.89   16.27
  -6  14   3   93.28   26.99
   6  14  -3  103.06   25.62
   5  14  -3    3.33   13.82
  -5  14   3    7.19   14.34
  -5 -14   3    3.75   17.72
   4  14  -3  316.07   43.05
  -4 -14   3  390.50   55.34
  -4  14   3  166.52   31.68
   4 -14  -3  204.86   44.34
  -3  14   3  345.32   45.95
  -3 -14   3  465.70   59.35
   3  14  -3  430.67   50.53
   3 -14  -3  382.88   56.15
   2  14  -3   89.93   22.76
  -2 -14   3   46.80   23.18
   2 -14  -3  146.16   33.70
  -2  14   3   95.25   26.04
   1  14  -3    3.65   11.82
  -1  14   3    3.33   15.51
   1 -14  -3    9.36   18.60
  -1 -14   3    9.52   14.40
   0 -14  -3   22.66   18.82
   0  14   3   17.88   17.56
   0 -14   3  -27.77   11.80
   0  14  -3   -3.92    9.22
  -1 -14  -3  116.50   31.82
   1 -14   3   45.28   22.45
  -1  14  -3   52.94   21.77
   1  14   3   78.70   20.88
  -2 -14  -3  398.82   59.05
   2 -14   3  398.19   54.46
   2  14   3  373.29   46.06
  -2  14  -3  369.82   48.89
   3 -14   3  278.44   45.87
   3 -14   3  338.92   43.26
  -3 -14  -3  310.11   50.67
  -3  14  -3  264.36   41.12
   3  14   3  358.14   46.86
   4 -14   3   10.75   19.41
  -4  14  -3    6.56   15.51
   4  14   3   41.56   17.09
   4 -14   3   43.22   19.56
  -4 -14  -3   38.49   21.72
   5  14   3   57.60   19.94
  -5  14  -3   63.18   21.68
  -5  14  -3   73.36   23.38
   5 -14   3   43.36   19.69
  -3 -15   3   35.10   18.00
  -2 -15   3   90.35   27.43
  -1 -15   3  276.90   46.18
   0 -15   3  276.99   46.58
   1 -15   3   63.50   28.32
   2 -15   3    8.57   14.88
  14   0  -4   -2.81   11.75
 -13   0   4   25.99   13.16
 -13   0   4   56.78   22.27
  13   0  -4   43.59   17.48
  12   0  -4   18.91   15.01
 -12   0   4   38.75   14.55
  12   0  -4  -10.52   10.18
  11   0  -4   37.24   13.42
 -11   0   4   18.10   12.84
  11   0  -4   22.83   16.30
 -10   0   4  281.16   31.69
  10   0  -4  230.94   35.93
  10   0  -4  326.90   37.08
   9   0  -4  496.21   41.29
   9   0  -4  472.64   45.59
  -9   0   4  434.25   36.57
   8   0  -4  501.93   38.15
  -8   0   4  544.18   33.83
   8   0  -4  520.60   36.29
  -7   0   4   70.23   14.41
   7   0  -4   28.16   10.54
   7   0  -4   33.68   11.85
  -6   0   4 1018.49   40.06
   6   0  -4 1049.90   46.53
   6   0  -4 1041.12   43.77
   5   0  -4  871.11   38.63
   5   0  -4  867.09   36.93
  -5   0   4  923.56   35.19
   4   0  -4   22.06    7.89
  -4   0   4   16.94    6.61
   4   0  -4   33.90    9.13
   3   0  -4 1268.95   36.25
   3   0  -4 1302.52   35.55
  -3   0   4 1270.31   18.41
  -3   0   4 1233.82   33.00
  -2   0   4 3880.66   38.53
  -2   0   4 3994.64   52.57
   2   0  -4 3996.53   51.97
   2   0  -4 3840.80   56.43
   1   0  -4 1407.86   31.56
  -1   0   4 1400.05   24.47
  -1   0   4 1403.15   27.35
   1   0  -4 1405.56   21.22
   0   0  -4 5983.41   52.45
   0   0   4 6071.36   56.09
   0   0  -4 6158.20   63.59
   0   0   4 6044.22   58.19
  -1   0  -4 2974.64   38.32
   1   0   4 2962.40   41.97
   1   0   4 3000.92   37.31
   1   0   4 3032.67   44.13
   2   0   4 1972.30   31.89
   2   0   4 2007.18   37.86
   2   0   4 2009.68   39.93
   2   0   4 2038.13   41.26
   3   0   4  226.64   13.56
   3   0   4  223.61   15.64
   3   0   4  199.16   11.82
   3   0   4  197.12   17.44
  -4   0  -4  808.89   26.39
   4   0   4  862.11   27.88
   4   0   4  818.11   32.63
   4   0   4  821.58   36.61
  -5   0  -4  566.46   24.41
   5   0   4  560.80   28.44
   5   0   4  584.70   24.02
   5   0   4  568.90   33.78
   6   0   4  988.34   48.71
   6   0   4  986.06   32.59
  -6   0  -4  986.88   35.37
   6   0   4 1072.20   42.98
  -7   0  -4  567.52   29.40
   7   0   4  535.04   25.68
   7   0   4  540.67   39.18
   7   0   4  554.83   33.62
  -8   0  -4    7.66    6.25
   8   0   4    3.01    8.31
   8   0   4   -8.66    4.38
   9   0   4  556.36   39.47
   9   0   4  537.69   50.47
  -9   0  -4  550.83   33.49
  10   0   4  994.95   55.72
  10   0   4 1047.51   67.12
 -10   0  -4 1059.26   48.51
 -11   0  -4  405.51   48.90
  11   0   4  379.54   42.45
 -12   0  -4    5.83   16.05
  12   0   4   39.26   15.26
 -13   0  -4  -16.13   12.05
  13   0   4   -8.97   11.31
 -14   1   4   27.63   16.21
  14  -1  -4   -1.02   14.63
 -13  -1   4   -6.45   13.20
  13  -1  -4   16.20   10.58
  13  -1  -4  -10.44   12.73
 -13   1   4    4.42   12.29
  13   1  -4   17.57   13.03
  12   1  -4  140.89   29.70
 -12  -1   4  131.11   24.87
  12  -1  -4  191.97   32.75
 -12   1   4  156.21   28.71
  12  -1  -4  115.64   30.46
 -12  -1   4  148.68   31.50
  11   1  -4  172.17   30.91
 -11   1   4  217.10   31.24
 -11  -1   4  159.39   26.52
  11  -1  -4  180.13   33.67
  11  -1  -4  166.96   27.60
 -11  -1   4  176.37   31.65
  10  -1  -4   37.09   13.50
 -10   1   4   49.49   14.76
  10  -1  -4   29.46   14.58
  10   1  -4   45.51   17.89
 -10  -1   4   47.63   14.79
  10   1  -4   35.39   15.37
   9   1  -4    0.78    9.00
  -9   1   4    3.74    7.23
  -9  -1   4   14.34    8.96
   9  -1  -4    7.43    9.47
   9  -1  -4    2.94    6.86
   9   1  -4    6.09    8.57
   8  -1  -4   50.68   14.42
   8   1  -4   60.76   17.20
  -8  -1   4   70.50   16.14
   8  -1  -4   50.87   15.99
   8   1  -4   59.63   16.23
  -8   1   4   57.21   14.95
   7  -1  -4  419.83   37.44
   7  -1  -4  355.36   30.69
  -7  -1   4  385.54   26.22
   7   1  -4  388.44   34.56
   7   1  -4  401.11   33.74
  -7   1   4  380.66   30.15
   6   1  -4 1829.08   61.56
   6   1  -4 1844.15   59.69
   6  -1  -4 1774.44   55.72
  -6   1   4 1859.54   54.18
   6  -1  -4 1842.46   62.66
  -6  -1   4 1766.18   51.31
   5  -1  -4  402.97   27.06
   5   1  -4  395.11   26.18
  -5   1   4  357.69   22.32
  -5  -1   4  389.83   22.76
   5  -1  -4  401.62   24.39
   5   1  -4  367.25   24.92
  -4   1   4   28.70    3.31
  -4  -1   4   29.94    7.62
   4   1  -4   32.50    9.15
   4  -1  -4   25.87    8.12
   4   1  -4   29.44    3.63
  -4   1   4   31.92    8.16
   4   1  -4   13.47    6.97
   4  -1  -4   25.29    8.44
   3  -1  -4  436.61   22.02
   3   1  -4  445.75   13.01
   3  -1  -4  411.98   20.20
  -3   1   4  427.07   11.47
  -3  -1   4  405.16   19.74
   2   1  -4 1032.28   22.38
  -2   1   4  968.42   19.19
   2  -1  -4 1012.10   28.57
   2   1  -4  956.92   24.61
  -2   1   4 1017.88   27.04
   2   1  -4  996.38   29.60
  -2  -1   4  963.85   26.99
   2  -1  -4  995.69   28.41
  -1   1   4 1069.36   21.60
  -1  -1   4 1079.61   18.09
   1   1  -4 1063.54   26.75
   1  -1  -4 1103.73   27.89
   1  -1  -4 1076.29   24.42
  -1   1   4 1042.93   23.04
  -1  -1   4 1050.41   24.54
   0  -1  -4 1224.43   28.07
   0   1   4 1194.69   19.81
   0  -1   4 1213.51   28.05
   0  -1   4 1133.72   16.35
   0   1  -4 1203.28   25.55
   0  -1   4 1190.78   27.08
   0   1   4 1201.08   24.80
   0  -1  -4 1179.81   24.64
   1  -1   4    4.83    4.22
   1   1   4    5.71    3.95
  -1   1  -4    4.24    2.63
   1  -1   4    8.92    4.19
   1  -1   4    2.56    3.32
  -1  -1  -4   11.47    4.50
   1   1   4    3.24    3.38
   1   1   4    1.32    2.14
   2   1   4   43.91    7.22
   2  -1   4   43.33    7.88
   2  -1   4   52.41    8.12
  -2  -1  -4   40.20    8.08
   2  -1   4   61.08    8.65
   2   1   4   45.19    8.42
   2  -1   4   50.89    8.58
   2   1   4   48.84    4.60
   3   1   4 2047.97   39.11
   3   1   4 2079.62   47.10
  -3  -1  -4 2065.66   31.78
   3  -1   4 2080.20   42.64
   3  -1   4 2018.41   49.80
   3  -1   4 2076.18   43.75
  -3  -1  -4 2004.86   49.91
   3  -1   4 2170.15   42.97
   4   1   4 1537.19   44.88
   4  -1   4 1612.63   42.19
  -4  -1  -4 1640.96   33.92
   4   1   4 1600.44   36.85
   4  -1   4 1638.28   41.52
   4  -1   4 1602.62   40.02
   4  -1   4 1627.35   49.64
  -4  -1  -4 1574.44   49.57
   5  -1   4  409.67   24.15
  -5  -1  -4  392.46   27.69
  -5   1  -4  380.33   21.88
   5   1   4  405.27   25.95
   5   1   4  432.95   20.46
   5  -1   4  403.32   20.91
  -5  -1  -4  393.85   19.43
   5  -1   4  389.14   28.06
   6  -1   4   85.34   14.34
  -6   1  -4   64.85   12.04
  -6  -1  -4   51.91   13.69
   6  -1   4   63.43   10.43
  -6  -1  -4   66.49   10.97
   6   1   4   81.33   15.39
   6  -1   4   88.53   17.65
   6   1   4   75.93   11.04
   7  -1   4  209.05   29.16
   7  -1   4  245.32   17.84
   7   1   4  256.60   17.61
  -7  -1  -4  205.44   28.11
  -7   1  -4  247.14   23.17
   7   1   4  272.72   28.46
   7  -1   4  230.30   24.84
  -7  -1  -4  252.70   20.83
   8   1   4  145.41   22.85
  -8  -1  -4  152.29   19.18
   8  -1   4  117.39   20.47
   8  -1   4  172.64   29.64
  -8   1  -4  156.94   21.27
  -8  -1  -4  120.65   24.84
  -9   1  -4  408.01   33.25
   9  -1   4  358.92   35.24
   9  -1   4  446.88   47.09
   9   1   4  358.29   37.07
  -9  -1  -4  516.41   49.17
  -9  -1  -4  459.47   29.10
  10   1   4  202.37   31.97
  10  -1   4  181.50   28.32
  10  -1   4  173.01   32.27
 -10   1  -4  221.09   27.37
 -10  -1  -4  164.21   34.37
  11   1   4    8.04    9.54
  11  -1   4    8.17   12.94
 -11  -1  -4   -2.90   11.37
  11  -1   4    2.20   11.02
 -11   1  -4   -8.87    9.40
  12  -1   4   31.73   16.09
  12  -1   4    8.76   16.62
  12   1   4   41.62   17.14
 -12  -1  -4   37.13   22.73
 -13   1  -4   74.48   26.03
  13   1   4   38.38   17.48
 -13  -1  -4   58.28   26.17
  13  -1   4   73.77   20.91
  13  -2  -4   83.27   21.52
 -13  -2   4   87.82   27.61
  13   2  -4   69.08   19.60
  13  -2  -4   42.61   22.11
 -13   2   4   53.03   18.92
  12  -2  -4   -5.24   14.45
 -12   2   4   27.28   15.53
  12   2  -4   22.15   12.89
  12  -2  -4   42.11   16.42
 -12  -2   4   34.68   15.99
 -11  -2   4   -7.11    9.48
  11  -2  -4    1.18    8.31
  11  -2  -4  -14.06   10.24
  11   2  -4   10.97   11.63
 -11  -2   4    8.97   12.97
 -11   2   4   28.38   14.14
 -10  -2   4   12.82    9.73
 -10  -2   4  -13.11    8.86
 -10   2   4   17.68   12.04
  10   2  -4    5.74    9.59
  10  -2  -4   -3.45    8.37
  10  -2  -4   18.43   13.17
   9  -2  -4   -1.23    7.21
   9   2  -4    5.18    8.26
  -9  -2   4    3.21    7.57
   9  -2  -4    8.66   11.43
  -9  -2   4   29.89   12.09
  -9   2   4   -6.29    7.32
  -8  -2   4    8.86    9.33
  -8   2   4    4.26    7.64
   8  -2  -4   19.05    9.38
   8   2  -4   10.19    7.85
   8  -2  -4   27.39   14.42
  -8  -2   4   10.53    8.53
   7  -2  -4  496.29   36.71
   7   2  -4  556.92   35.35
  -7  -2   4  490.47   35.77
  -7   2   4  496.49   30.86
  -7  -2   4  543.44   29.88
   7  -2  -4  570.27   32.27
   6  -2  -4  310.24   30.45
   6  -2  -4  297.42   24.41
  -6  -2   4  270.20   27.71
  -6  -2   4  322.83   22.47
   6   2  -4  250.37   27.47
  -6   2   4  282.45   24.80
   6   2  -4  287.84   10.61
  -5  -2   4  229.48   19.04
   5  -2  -4  237.12   20.18
  -5   2   4  210.79   19.88
   5   2  -4  207.95   22.50
  -5  -2   4  182.31   20.79
   5   2  -4  220.45   10.25
  -5   2   4  226.05    9.76
   5  -2  -4  169.62   21.58
  -4  -2   4  356.14   19.81
  -4   2   4  294.37   19.72
  -4   2   4  320.39   12.31
   4  -2  -4  316.01   22.47
   4  -2  -4  350.72   20.67
   4   2  -4  325.03   22.21
  -4  -2   4  334.83   21.90
   4   2  -4  317.35   12.57
   3  -2  -4  155.59   13.78
   3   2  -4  163.05   16.79
   3   2  -4  145.90    9.84
  -3  -2   4  141.94   13.99
  -3   2   4  153.92   14.35
  -3  -2   4  155.45   14.04
   3  -2  -4  120.33   15.26
  -3   2   4  151.75    9.28
  -2   2   4  197.31   12.69
   2  -2  -4  194.24   15.04
   2  -2  -4  222.14   13.52
  -2  -2   4  196.49   13.97
  -2  -2   4  191.72   12.51
   2   2  -4  209.20   14.64
   2   2  -4  220.18   12.57
  -2   2   4  209.18   11.16
   1  -2  -4  290.69   16.72
  -1  -2   4  299.08   13.17
  -1   2   4  286.35   12.92
  -1   2   4  302.31   13.59
  -1  -2   4  270.29   15.64
   1   2  -4  315.14   15.76
   1   2  -4  288.35   15.26
   1  -2  -4  270.48   13.92
   0   2  -4 1534.16   35.06
   0   2   4 1577.82   32.27
   0  -2  -4 1558.78   33.56
   0  -2   4 1611.14   29.02
   0  -2  -4 1623.52   37.39
   0   2  -4 1581.37   30.08
   0   2   4 1526.57   22.60
   0  -2   4 1545.21   36.40
  -1   2  -4    7.31    3.66
   1   2   4    4.16    4.25
   1   2   4    6.31    4.41
  -1  -2  -4   11.15    5.74
   1  -2   4   10.08    5.37
   1  -2   4   10.45    4.87
  -1   2  -4   15.98    6.38
   2   2   4  370.49   19.11
   2  -2   4  380.05   19.50
   2  -2   4  404.96   19.34
   2  -2   4  381.69   15.14
  -2  -2  -4  396.97   21.07
   2   2   4  378.50   17.21
   3  -2   4 1750.73   49.03
   3  -2   4 1700.23   42.74
   3   2   4 1769.84   39.75
  -3  -2  -4 1749.12   24.60
  -3  -2  -4 1709.83   48.02
   3  -2   4 1784.28   36.76
   3   2   4 1787.30   45.98
   3  -2   4 1665.26   42.85
  -4  -2  -4  136.95   18.54
   4  -2   4  101.07   13.80
   4  -2   4  123.75   13.45
   4   2   4  130.99   16.72
   4  -2   4  104.24   16.55
   4  -2   4  126.38   14.79
  -4  -2  -4  121.86    8.45
   4   2   4  113.22   12.58
   5  -2   4  171.32   16.97
   5  -2   4  235.44   25.76
  -5  -2  -4  140.76   21.82
  -5   2  -4  157.22   17.14
  -5   2  -4  138.49   15.22
   5   2   4  192.31   15.47
   5   2   4  180.33   21.04
  -5  -2  -4  195.70   12.71
   6  -2   4   62.83   16.35
  -6  -2  -4   93.45   11.90
   6  -2   4   78.82   13.66
   6   2   4   78.91   11.61
  -6  -2  -4   73.18   16.97
  -6   2  -4   54.55   11.98
   6   2   4   86.75   16.66
  -6   2  -4   97.80   14.11
  -7   2  -4   86.79   15.80
   7   2   4   70.71   12.09
   7  -2   4   64.12   17.14
  -7  -2  -4   79.77   19.48
  -7   2  -4  100.33   14.52
  -7  -2  -4   42.21   10.05
   7  -2   4   83.22   16.13
   7   2   4   51.04   13.73
   8   2   4   26.71   11.78
   8  -2   4   14.68    9.22
  -8   2  -4   18.10    9.80
   8  -2   4   21.57   12.90
  -8  -2  -4   23.64   12.98
  -8  -2  -4   21.11    7.93
  -9   2  -4  181.82   25.57
   9  -2   4  248.52   29.10
  -9  -2  -4  284.82   40.69
   9  -2   4  225.14   34.89
   9   2   4  292.29   35.80
 -10  -2  -4  -18.47   10.95
 -10   2  -4    5.94    9.26
  10   2   4   -2.99    7.91
  10  -2   4   -2.97    9.45
  10  -2   4   -0.41    8.04
 -11  -2  -4   47.16   19.68
 -11   2  -4   14.07   12.13
  11   2   4   25.31   13.03
  11  -2   4   25.34   13.90
  11  -2   4   39.35   16.57
 -12  -2  -4   27.59   18.57
  12  -2   4   22.87   16.25
 -12   2  -4    4.53   13.33
  12   2   4   40.84   16.01
  13   2   4   41.32   20.14
 -13  -2  -4   18.42   19.47
  13  -2   4   23.50   24.11
  13   3  -4   54.72   21.36
 -13  -3   4   58.56   23.84
 -13   3   4   57.63   19.73
  13  -3  -4   70.75   23.18
  12   3  -4  135.62   30.26
  12  -3  -4  147.12   35.19
 -12  -3   4  194.74   37.99
 -12   3   4   91.03   23.90
 -11   3   4  106.98   23.27
  11   3  -4  144.33   29.08
 -11  -3   4  129.46   29.36
  11  -3  -4  105.30   27.89
  11  -3  -4  105.71   22.80
  10  -3  -4   49.59   19.60
 -10  -3   4   44.77   13.95
 -10   3   4   32.46   14.37
  10  -3  -4   32.48   13.31
  10   3  -4   62.77   18.04
 -10  -3   4   61.41   19.27
   9   3  -4   26.10   12.67
  -9  -3   4   11.50   11.02
   9  -3  -4   30.30   16.69
   9  -3  -4   26.58   11.86
  -9   3   4   41.15   14.37
  -9  -3   4   44.25   12.94
  -8   3   4   13.52    9.64
  -8  -3   4   20.13    8.78
   8   3  -4   19.22   10.90
   8  -3  -4   13.79    8.84
   8  -3  -4   19.34   12.67
  -8  -3   4    5.17    8.73
  -7  -3   4  145.39   24.17
   7   3  -4  153.55   24.15
  -7  -3   4  187.15   21.24
   7  -3  -4  184.20   28.48
  -7   3   4  202.80   24.97
   7  -3  -4  164.83   20.39
   6   3  -4  552.53   19.74
   6  -3  -4  596.04   38.84
  -6  -3   4  556.64   30.08
  -6   3   4  566.83   19.16
  -6   3   4  543.99   32.28
   6  -3  -4  593.65   30.36
  -6  -3   4  561.54   35.12
   6   3  -4  606.55   36.12
   5  -3  -4  874.55   34.09
   5   3  -4  880.55   24.97
   5  -3  -4  797.25   41.04
  -5   3   4  852.14   37.70
   5   3  -4  747.14   37.36
  -5  -3   4  896.58   39.81
  -5   3   4  876.52   24.21
  -5  -3   4  833.26   32.83
  -4  -3   4    6.31    5.54
   4  -3  -4   10.09    4.87
   4   3  -4   10.46    4.85
  -4   3   4    8.00    4.26
   4  -3  -4   14.93    7.80
  -4   3   4   11.49    6.66
  -4  -3   4    8.93    5.65
   4   3  -4   13.27    7.16
  -3   3   4 1017.38   27.09
  -3  -3   4 1026.06   33.50
   3   3  -4 1039.05   28.86
  -3  -3   4 1053.80   35.77
   3  -3  -4 1009.40   29.68
   3  -3  -4 1004.91   39.40
  -3   3   4 1024.99   33.50
   3   3  -4  977.80   35.39
  -2   3   4 1138.17   31.72
   2  -3  -4 1119.96   38.68
   2   3  -4 1192.44   32.26
   2  -3  -4 1166.13   29.57
  -2  -3   4 1171.78   33.76
  -2  -3   4 1197.97   35.10
  -2   3   4 1183.81   29.86
   2   3  -4 1094.82   32.53
  -1  -3   4   11.86    5.99
  -1   3   4   15.22    5.15
   1  -3  -4   19.77    5.76
   1  -3  -4    6.55    5.84
   1   3  -4    0.60    4.42
  -1  -3   4   15.45    5.60
  -1   3   4    7.35    3.98
   1   3  -4   10.84    4.89
   0   3   4  367.86   17.87
   0  -3   4  365.45   18.09
   0  -3   4  350.19   19.83
   0   3  -4  355.13   19.18
   0   3  -4  332.81   14.08
   0  -3  -4  344.36   16.57
   0   3   4  345.86   12.19
   0  -3  -4  340.81   20.66
  -1  -3  -4  478.70   23.94
   1   3   4  423.08   19.31
   1  -3   4  449.21   20.65
  -1   3  -4  450.18   14.48
   1   3   4  427.34   20.03
   1  -3   4  452.87   22.66
   1   3   4  460.85    9.68
  -1   3  -4  458.67   22.30
   2   3   4    7.26    4.97
  -2  -3  -4   17.91    7.52
   2   3   4   15.91    6.15
  -2   3  -4   12.31    5.94
   2  -3   4   10.97    5.72
  -2   3  -4   11.90    3.52
   2  -3   4   11.22    6.37
  -3  -3  -4 2094.08   23.95
   3  -3   4 2140.78   37.71
   3  -3   4 2087.23   51.85
   3   3   4 2011.67   44.72
  -3   3  -4 2070.83   49.69
   3  -3   4 2115.51   56.03
   3   3   4 2021.74   50.69
  -3  -3  -4 2093.76   58.15
   4   3   4 1208.95   43.27
   4  -3   4 1257.98   32.92
   4  -3   4 1171.69   45.71
  -4   3  -4 1143.77   37.86
   4   3   4 1159.80   35.39
  -4  -3  -4 1213.18   23.37
   4  -3   4 1226.19   42.11
   5  -3   4  213.71   22.20
  -5  -3  -4  228.06   12.45
  -5   3  -4  204.84   18.44
   5   3   4  227.42   17.85
   5  -3   4  240.26   26.22
  -5  -3  -4  205.47   25.25
   5  -3   4  208.15   17.70
   5   3   4  214.35   23.13
  -6   3  -4   85.42   14.12
  -6   3  -4   44.20   11.14
   6   3   4   85.29   17.03
   6   3   4   60.13   11.01
   6  -3   4   71.59   17.38
  -6  -3  -4   60.63   16.03
  -6  -3  -4   85.52   10.79
   6  -3   4   65.88   12.25
  -7  -3  -4  100.65   22.10
   7  -3   4  100.74   16.42
  -7   3  -4  105.34   19.02
  -7   3  -4  108.73   15.58
   7  -3   4  132.60   23.90
   7   3   4  109.96   14.67
   7   3   4   72.31   16.31
  -8   3  -4   80.31   17.48
   8  -3   4   95.17   17.58
   8   3   4   78.79   18.56
  -8  -3  -4   95.55   22.79
   8  -3   4  127.34   25.94
   9  -3   4   55.35   18.65
   9  -3   4   66.96   15.64
   9   3   4   78.68   19.45
  -9  -3  -4   77.13   22.59
  -9   3  -4   36.81   14.72
  10  -3   4   95.71   19.90
 -10   3  -4   71.98   19.74
  10   3   4   63.51   19.36
  10  -3   4   77.25   23.34
 -10  -3  -4  118.98   28.32
 -11   3  -4   58.69   17.01
 -11  -3  -4   24.31   20.42
  11  -3   4   20.41   15.27
  11   3   4   52.73   17.08
 -12   3  -4   87.16   21.60
  12  -3   4   79.73   23.91
  12   3   4   86.75   24.02
 -12  -3  -4   97.68   31.78
  13   3   4  134.88   33.03
 -13   4   4  180.76   34.34
  13  -4  -4  204.47   43.94
 -13  -4   4  228.21   44.84
  13   4  -4  203.40   41.01
 -12   4   4   33.64   16.19
  12  -4  -4   29.14   15.96
 -12  -4   4   16.17   17.77
  12   4  -4   46.33   17.18
 -11   4   4  -23.07    6.79
  11  -4  -4   38.08   18.78
 -11  -4   4   -2.58   11.87
  11   4  -4    6.92   10.62
  10   4  -4  253.94   37.99
  10  -4  -4  200.34   35.61
 -10  -4   4  217.24   37.04
 -10   4   4  245.78   33.06
  -9  -4   4  686.84   51.51
   9   4  -4  754.31   51.13
  -9   4   4  751.72   46.45
   9  -4  -4  699.02   53.07
   9  -4  -4  688.15   39.92
  -9  -4   4  839.46   44.37
   8   4  -4 1256.35   60.51
  -8  -4   4 1191.29   48.98
  -8   4   4 1335.65   58.50
   8  -4  -4 1180.78   48.38
   8  -4  -4 1144.40   62.97
  -8  -4   4 1154.20   60.66
  -7  -4   4  268.36   32.16
   7   4  -4  314.81   34.40
  -7  -4   4  290.04   26.15
  -7   4   4  296.89   30.67
   7  -4  -4  236.78   23.05
   7  -4  -4  253.82   34.78
   6  -4  -4    1.69    5.34
   6   4  -4  -11.16    3.52
  -6  -4   4   -3.28    4.79
  -6  -4   4   -2.13    5.01
   6   4  -4    6.08    6.16
   6  -4  -4   12.46    7.95
  -6   4   4   -7.61    5.02
  -6   4   4    3.12    4.52
   5  -4  -4  437.78   32.11
   5  -4  -4  431.52   23.23
  -5   4   4  413.03   20.05
  -5   4   4  406.32   26.61
  -5  -4   4  466.88   26.11
   5   4  -4  425.37   29.26
  -5  -4   4  415.42   28.94
   5   4  -4  390.43   19.52
  -4   4   4 1844.69   53.38
   4  -4  -4 1824.43   61.09
  -4   4   4 1870.36   41.99
   4   4  -4 1849.18   43.35
  -4  -4   4 1879.84   55.91
   4  -4  -4 1926.61   44.03
  -4  -4   4 1882.37   49.77
   4   4  -4 1819.43   54.44
   3  -4  -4 2729.56   70.37
   3   4  -4 2777.50   61.58
   3   4  -4 2847.71   54.82
  -3  -4   4 2845.24   64.33
   3  -4  -4 2782.80   47.60
  -3   4   4 2750.20   58.21
  -3   4   4 2764.31   51.51
  -3  -4   4 2885.24   60.45
   2   4  -4 1251.17   36.58
  -2   4   4 1279.75   35.55
  -2  -4   4 1267.00   39.35
   2   4  -4 1279.45   37.32
   2  -4  -4 1270.44   31.43
   2  -4  -4 1235.36   45.62
  -2   4   4 1233.09   34.35
  -2  -4   4 1294.63   39.70
   1   4  -4   10.85    4.63
  -1   4   4    2.51    3.74
   1  -4  -4   12.96    4.91
  -1  -4   4   19.34    7.24
   1  -4  -4   -9.28    4.33
   1   4  -4   18.93    6.63
  -1  -4   4   10.68    5.84
  -1   4   4    9.26    5.37
   0  -4  -4  332.54   22.82
   0   4  -4  326.08   14.25
   0   4   4  353.19   14.31
   0   4  -4  332.60   20.61
   0   4   4  319.87   19.26
   0  -4   4  326.41   20.22
   0  -4   4  327.78   20.16
  -1   4  -4 2145.45   30.23
  -1   4  -4 2051.34   50.60
   1  -4   4 2050.72   50.79
   1  -4   4 2135.84   51.47
  -1  -4  -4 2141.32   58.10
   1   4   4 2073.89   47.83
   1   4   4 2135.04   45.57
   2  -4   4 1750.68   48.12
   2   4   4 1772.17   44.57
   2  -4   4 1709.65   49.51
   2   4   4 1735.86   45.01
  -2   4  -4 1717.51   46.87
  -2  -4  -4 1749.13   54.26
  -2   4  -4 1753.02   27.21
   3  -4   4  422.87   26.42
   3  -4   4  408.36   14.74
   3   4   4  420.94   22.37
  -3   4  -4  400.10   24.62
   3   4   4  424.32   24.96
  -3  -4  -4  432.93   28.87
   3  -4   4  407.70   25.08
   4  -4   4    4.80    5.47
  -4  -4  -4    9.46    3.22
   4  -4   4    0.28    6.20
  -4  -4  -4    7.37    6.61
  -4   4  -4   10.84    6.67
   4  -4   4    9.52    4.51
   4   4   4    5.25    5.05
   4   4   4   11.70    6.19
   5   4   4  608.76   28.68
  -5   4  -4  601.33   30.63
  -5  -4  -4  651.15   20.18
   5  -4   4  647.98   25.45
  -5  -4  -4  691.13   41.02
   5   4   4  632.21   35.50
   5  -4   4  626.58   34.13
   5  -4   4  645.27   39.12
   6  -4   4 1474.21   43.90
   6  -4   4 1389.45   61.20
   6   4   4 1487.09   45.95
   6   4   4 1389.59   55.97
  -6   4  -4 1408.66   46.23
  -6   4  -4 1406.03   54.03
  -6  -4  -4 1406.33   62.72
   7   4   4  736.26   32.99
  -7   4  -4  712.12   33.92
  -7   4  -4  720.03   40.84
   7  -4   4  749.16   49.18
  -7  -4  -4  701.30   46.97
   7   4   4  723.24   43.56
   7  -4   4  737.75   34.68
   8   4   4  131.95   24.42
  -8   4  -4  122.32   23.06
  -8  -4  -4  117.82   25.15
   8  -4   4  190.07   31.95
   9   4   4   21.09   11.16
   9  -4   4   24.69   13.48
  -9  -4  -4    6.57   11.62
  -9   4  -4    7.60    8.98
  10   4   4   86.16   22.05
 -10   4  -4  124.79   24.27
 -10  -4  -4  118.85   28.97
  10  -4   4   78.14   22.99
 -11  -4  -4  285.44   45.84
 -11   4  -4  353.86   41.63
  11  -4   4  360.76   51.75
  11   4   4  284.17   42.93
 -12  -4  -4  152.27   36.54
  12   4   4  146.23   32.02
 -12   4  -4  167.74   32.53
  12  -4   4  166.87   38.77
 -13   4  -4   35.79   15.54
  12   5  -4   67.90   22.99
 -12  -5   4   81.13   25.60
  12  -5  -4   66.64   25.51
 -12   5   4   49.61   21.27
 -11  -5   4  120.13   28.52
  11   5  -4  128.41   29.58
 -11   5   4  146.23   28.46
  11  -5  -4  130.04   33.45
  10   5  -4  216.43   36.98
 -10   5   4  216.51   33.16
  10  -5  -4  194.55   37.41
 -10  -5   4  234.32   37.90
   9  -5  -4   22.90   15.70
   9   5  -4   13.34   11.00
  -9   5   4   18.69   12.45
  -9  -5   4   26.94   13.67
  -8  -5   4  579.89   44.04
   8  -5  -4  579.57   52.06
  -8  -5   4  499.52   34.04
   8   5  -4  559.51   47.20
  -8   5   4  445.03   40.07
   7   5  -4  690.00   43.00
  -7  -5   4  733.13   38.26
   7  -5  -4  690.03   33.09
  -7  -5   4  687.41   44.14
   7  -5  -4  688.52   48.01
  -7   5   4  724.08   43.43
  -6  -5   4   80.51   14.73
  -6   5   4   87.96   17.85
   6   5  -4   75.48   17.18
   6  -5  -4   66.01   17.94
   6   5  -4   93.99   13.41
   6  -5  -4  101.95   14.41
  -6   5   4   84.80   12.90
  -6  -5   4   64.83   17.26
  -5  -5   4   12.01    6.76
  -5  -5   4   12.33    6.96
   5  -5  -4    2.10    5.11
   5   5  -4   -3.84    4.64
  -5   5   4   -0.54    5.00
  -5   5   4   -1.30    5.31
   5  -5  -4   -4.35    5.06
   5   5  -4   -8.99    3.71
   4   5  -4   38.25   11.44
  -4   5   4   59.90   11.20
  -4  -5   4   48.86   10.76
  -4  -5   4   30.99    9.66
  -4   5   4   35.80   10.21
   4  -5  -4   55.51    9.10
   4  -5  -4   32.03   11.73
   4   5  -4   42.32    9.86
   3   5  -4  110.75   14.71
  -3   5   4  123.83   15.90
  -3  -5   4  164.16   20.50
   3  -5  -4  145.32   12.32
   3  -5  -4  132.14   21.21
  -3   5   4  147.85   16.40
   3   5  -4  157.93   17.98
  -3  -5   4  163.86   18.07
   2   5  -4 1494.83   41.65
   2  -5  -4 1480.93   33.89
   2   5  -4 1498.00   44.90
  -2   5   4 1513.70   43.22
   2  -5  -4 1461.52   54.23
  -2  -5   4 1440.44   45.36
  -2  -5   4 1508.80   49.03
  -2   5   4 1485.06   41.80
   1   5  -4 1370.94   34.78
  -1  -5   4 1375.91   46.04
  -1   5   4 1351.47   35.33
  -1   5   4 1384.03   41.15
  -1  -5   4 1343.90   43.99
   1  -5  -4 1420.12   52.38
   1  -5  -4 1325.63   33.91
   1   5  -4 1410.40   43.97
   0  -5   4  462.52   26.85
   0   5   4  455.76   21.14
   0  -5   4  475.98   25.59
   0   5   4  452.43   24.52
   0   5  -4  451.35   25.88
   0  -5  -4  496.18   30.89
   0   5  -4  481.33   16.65
   1   5   4  299.84   17.95
   1  -5   4  296.79   23.99
  -1   5  -4  267.81    9.62
  -1  -5  -4  263.11   11.78
   1   5   4  269.36   19.09
  -1  -5  -4  260.34   25.95
  -1   5  -4  280.91   22.68
   1  -5   4  256.83   22.75
   2   5   4 1546.64   45.59
  -2  -5  -4 1584.50   56.93
   2   5   4 1434.13   42.40
  -2  -5  -4 1513.16   24.31
   2  -5   4 1474.21   47.55
   2  -5   4 1494.66   51.23
  -2   5  -4 1550.97   48.27
  -3  -5  -4 1074.82   18.77
   3   5   4 1097.68   39.02
  -3   5  -4 1067.08   41.03
  -3  -5  -4 1049.83   48.09
  -3   5  -4 1068.55   20.59
   3   5   4 1020.64   39.84
   3  -5   4 1077.53   46.30
   3  -5   4 1085.40   43.53
   4  -5   4   67.88   14.67
   4   5   4   74.64   12.98
   4   5   4   88.28   16.32
   4  -5   4   73.72    7.99
  -4   5  -4   77.52   14.88
   4  -5   4   87.08   17.35
  -4  -5  -4   56.97   14.37
   5   5   4  238.37   21.71
  -5   5  -4  221.11   21.43
   5  -5   4  218.97   29.14
   5  -5   4  196.49   23.76
  -5  -5  -4  213.19   27.78
   5   5   4  228.71   26.45
   5  -5   4  242.53   14.75
   6   5   4   77.57   14.04
  -6   5  -4   72.05   14.37
   6  -5   4   63.82   17.29
   6   5   4   62.94   15.98
  -6  -5  -4   56.52   17.42
  -7  -5  -4  216.89   33.07
  -7   5  -4  207.14   23.16
   7  -5   4  184.54   30.83
  -7   5  -4  243.16   29.74
   7   5   4  220.76   22.47
   7   5   4  209.88   29.07
  -8  -5  -4  841.24   58.21
   8   5   4  878.04   53.01
   8  -5   4  899.22   58.98
  -8   5  -4  971.58   52.48
   9   5   4  233.13   35.05
  -9  -5  -4  211.32   35.23
  -9   5  -4  239.91   32.55
   9  -5   4  277.02   41.30
 -10   5  -4   16.97   10.90
 -10  -5  -4   19.80   15.86
  10  -5   4  -13.87    9.77
  10   5   4    8.51   10.74
 -11  -5  -4   31.22   19.28
  11   5   4   18.31   14.31
  11  -5   4   35.04   19.11
 -11   5  -4   11.33   12.80
  12   5   4   63.87   22.43
 -12  -5  -4   55.92   23.99
 -12   5  -4   68.49   22.40
  12  -5   4  122.20   31.87
 -13   5  -4   76.36   23.52
  12  -6  -4  -24.33   14.61
 -12  -6   4   42.74   18.13
 -12   6   4   32.92   18.59
  12   6  -4   16.04   15.82
 -11   6   4   12.33   15.12
 -11  -6   4   37.14   17.16
  11  -6  -4   15.37   20.79
  11   6  -4   18.44   12.42
  10   6  -4  -15.22    7.77
  10  -6  -4   46.75   20.87
 -10   6   4   12.18   13.37
 -10  -6   4   25.25   13.82
  -9  -6   4    1.26    9.99
   9   6  -4   10.99   11.58
  -9   6   4   -2.97    9.19
   9  -6  -4   -3.64   12.08
  -8   6   4   -1.13    9.87
   8   6  -4  -15.61    7.60
  -8  -6   4    8.43    9.45
   8  -6  -4   16.40   15.17
  -7   6   4   19.01   10.14
   7   6  -4    1.81    8.48
  -7  -6   4    8.42    9.39
  -7  -6   4    9.76    8.58
   7  -6  -4   -0.46   10.48
   6  -6  -4   14.96   10.28
  -6  -6   4    1.66    7.47
  -6   6   4    0.10    6.91
   6   6  -4    6.11    7.29
  -6  -6   4   -0.32    6.49
   6   6  -4    5.78    6.39
  -6   6   4   -3.50    5.49
  -5  -6   4  119.18   20.22
  -5   6   4  106.33   18.22
   5  -6  -4   92.46   22.02
  -5  -6   4  126.33   18.38
   5   6  -4   99.53   15.50
   5   6  -4  136.83   21.67
  -5   6   4  113.47   16.28
   4  -6  -4  281.21   33.00
  -4  -6   4  304.20   25.31
  -4  -6   4  317.05   30.27
   4   6  -4  326.09   22.51
  -4   6   4  321.27   26.68
   4   6  -4  285.78   25.52
  -4   6   4  300.14   23.34
   4  -6  -4  317.19   16.38
  -3  -6   4   -1.32    5.39
   3  -6  -4    0.48    3.44
  -3   6   4    5.97    6.18
   3  -6  -4   10.89    8.02
  -3   6   4    8.98    6.70
  -3  -6   4   -1.80    5.79
   3   6  -4   -0.15    4.90
   3   6  -4   -2.85    4.86
  -2  -6   4  395.06   24.94
  -2   6   4  396.77   23.35
   2   6  -4  416.89   22.89
   2  -6  -4  414.46   17.87
  -2  -6   4  386.04   28.06
   2  -6  -4  349.14   32.78
  -2   6   4  411.08   25.40
   2   6  -4  446.35   27.46
   1   6  -4  222.14   22.29
   1   6  -4  249.60   15.39
  -1   6   4  264.01   21.67
  -1   6   4  253.71   17.11
   1  -6  -4  226.63   27.66
  -1  -6   4  256.08   22.49
  -1  -6   4  278.93   24.37
   1  -6  -4  230.61   15.26
   0  -6  -4  269.94   28.93
   0  -6  -4  289.30   16.53
   0  -6   4  270.15   24.13
   0   6  -4  273.50   12.96
   0   6   4  284.04   23.16
   0  -6   4  255.40   24.75
   0   6  -4  281.30   24.64
  -1   6  -4   -1.57    5.96
   1  -6   4    3.33    4.92
  -1   6  -4    1.50    1.87
  -1  -6  -4   -6.33    5.03
   1  -6   4    4.45    6.93
   1   6   4   -1.08    5.84
  -1  -6  -4    1.86    3.13
   1   6   4   -1.48    4.28
   2  -6   4   14.40    9.06
   2   6   4   15.23    7.91
   2   6   4   29.65    8.69
  -2   6  -4   27.30    9.61
  -2  -6  -4   34.88    5.74
   2  -6   4   37.70   10.68
  -2  -6  -4   14.12    8.13
   3  -6   4   71.67   16.13
   3   6   4   70.73   13.76
   3   6   4   72.04   15.02
  -3  -6  -4  112.69   21.06
   3  -6   4   85.12   16.40
  -3   6  -4   69.49   14.45
  -4   6  -4  396.98   30.48
  -4  -6  -4  388.31   37.31
   4  -6   4  404.65   36.16
   4   6   4  347.28   24.78
   4   6   4  396.30   28.27
   4  -6   4  398.62   32.77
   5  -6   4  236.33   27.85
   5   6   4  286.69   25.38
  -5  -6  -4  282.12   33.97
  -5   6  -4  256.69   26.01
   5  -6   4  280.03   32.93
   5   6   4  294.60   29.62
  -6  -6  -4   87.84   21.27
  -6   6  -4   90.30   17.73
   6   6   4   95.14   19.65
   6  -6   4  124.12   22.33
   6  -6   4  137.33   25.91
   6   6   4  108.47   17.33
   7  -6   4   -3.11   10.31
  -7  -6  -4   13.82   12.55
  -7   6  -4   18.02   10.16
   7   6   4   24.36    9.66
   7   6   4   28.11   12.87
  -7   6  -4   36.42   13.07
  -8   6  -4  135.02   24.14
   8  -6   4  101.76   26.98
   8   6   4   95.18   23.59
  -8  -6  -4  134.01   28.20
  -9  -6  -4    0.24   11.91
   9   6   4   37.39   16.35
  -9   6  -4   47.84   15.54
   9  -6   4   40.80   18.25
  10   6   4   18.08   14.49
 -10  -6  -4   28.90   16.54
  10  -6   4   -7.04   12.66
 -10   6  -4   17.66   15.04
 -11   6  -4   11.88   15.08
  11  -6   4   25.58   13.99
  11   6   4   17.55   14.55
 -11  -6  -4    6.18   13.70
  12  -6   4   22.25   21.57
 -12  -6  -4   37.60   21.95
  12   6   4    8.59   14.58
 -12   6  -4   37.65   16.20
 -12  -7   4    5.65   14.55
 -11   7   4   31.84   15.20
 -11  -7   4   15.49   16.80
  11   7  -4   40.31   18.65
  11  -7  -4    5.38   18.82
 -10  -7   4   23.43   13.99
  10  -7  -4   35.49   18.54
 -10   7   4  -20.84   10.20
  10   7  -4    3.16   11.87
   9  -7  -4   57.47   21.22
  -9   7   4   28.82   13.45
  -9  -7   4   28.68   15.10
   9   7  -4    6.69   10.28
   8   7  -4   81.15   21.39
  -8  -7   4  142.06   27.81
   8  -7  -4  119.73   29.32
  -8   7   4   83.11   20.86
   7   7  -4  272.31   34.71
  -7   7   4  246.00   31.76
   7  -7  -4  264.56   39.79
  -7  -7   4  288.20   35.83
   6   7  -4   34.43   10.70
  -6  -7   4   21.15   11.37
  -6   7   4   32.66   12.01
   6  -7  -4   32.24   16.96
  -6  -7   4   17.05    9.17
   6   7  -4   44.53   13.76
  -6   7   4   31.60   11.23
  -5   7   4   10.05    8.07
  -5   7   4   19.10    9.21
  -5  -7   4   18.13   11.32
   5   7  -4   14.23    8.56
   5   7  -4   33.13   10.63
  -5  -7   4   26.32    9.67
   5  -7  -4   21.48   13.48
  -4   7   4   57.46   12.91
   4   7  -4   72.27   15.20
  -4  -7   4   46.14   13.99
  -4   7   4   64.26   14.94
  -4  -7   4   49.66   11.52
   4   7  -4   66.94   14.53
   4  -7  -4   62.04   16.98
  -3  -7   4    5.83    7.02
  -3   7   4   13.81    7.68
   3   7  -4    4.84    7.09
   3  -7  -4    4.14    9.75
   3   7  -4    9.49    5.78
  -3   7   4   -9.64    4.03
  -3  -7   4   16.48    9.11
  -2   7   4  183.04   19.60
   2   7  -4  189.59   18.30
   2   7  -4  197.23   22.55
  -2   7   4  156.32   21.30
  -2  -7   4  164.09   20.63
   2  -7  -4  182.54   27.63
  -2  -7   4  151.28   23.49
  -1  -7   4  194.62   21.83
  -1   7   4  186.05   17.76
   1   7  -4  150.76   21.49
   1  -7  -4  169.44   14.77
   1  -7  -4  170.84   26.46
  -1  -7   4  159.68   23.21
  -1   7   4  142.63   19.38
   1   7  -4  182.19   14.96
   0  -7  -4   78.28   11.61
   0   7  -4   64.33   13.97
   0   7  -4   77.31    8.37
   0  -7   4   76.47   14.95
   0  -7   4   79.74   15.26
   0   7   4   48.28   12.59
   0  -7  -4   58.46   16.34
   0  -7  -4   70.76   11.45
   1   7   4  509.28   25.40
   1   7   4  470.79   29.80
  -1  -7  -4  508.85   21.37
  -1   7  -4  511.63   32.62
   1  -7   4  479.36   30.38
  -1  -7  -4  433.44   38.43
   1  -7   4  467.48   32.48
   2   7   4  266.47   25.21
  -2  -7  -4  201.90   28.60
   2   7   4  259.23   22.48
  -2   7  -4  250.99   26.69
   2  -7   4  243.65   27.65
   2  -7   4  253.13   26.37
  -2  -7  -4  234.11   13.59
   3   7   4  124.72   18.56
  -3  -7  -4   77.67   19.02
   3  -7   4  102.25   21.56
   3   7   4   85.67   16.24
   3  -7   4   79.62   16.39
  -3   7  -4   63.17   14.50
  -4  -7  -4   43.86   14.64
   4   7   4   49.65   13.17
   4   7   4   39.92   12.27
   4  -7   4   63.34   16.84
  -4   7  -4   22.66    9.88
   4  -7   4   28.08   13.41
   5  -7   4  -10.12    6.57
  -5  -7  -4   10.19    9.80
   5  -7   4    5.48    9.17
   5   7   4   12.02    7.93
  -5   7  -4   -8.10    7.01
   5   7   4    1.59    7.31
  -6  -7  -4  109.61   23.36
  -6   7  -4   92.65   18.09
   6  -7   4  157.60   28.45
   6  -7   4   97.35   21.16
   6   7   4  108.42   17.89
   6   7   4   88.38   19.43
  -7   7  -4  132.43   21.00
   7  -7   4  127.71   29.22
  -7   7  -4  133.50   25.22
   7   7   4   88.26   21.01
  -7  -7  -4  138.93   29.62
   7   7   4  123.83   18.81
   8   7   4  218.38   33.25
  -8   7  -4  232.60   33.88
  -8  -7  -4  255.88   38.76
   8  -7   4  246.81   40.28
  -9   7  -4   70.43   21.02
   9   7   4   53.99   18.73
   9  -7   4   78.59   23.25
  -9  -7  -4   61.03   20.49
  10  -7   4   -4.25   14.82
 -10  -7  -4   -2.89   12.79
 -10   7  -4  -20.25    9.23
  10   7   4   -4.20   10.91
 -11   7  -4   50.70   20.67
  11  -7   4   66.48   27.92
  11   7   4   13.70   13.15
 -11  -7  -4   68.29   25.28
  11   8  -4  101.69   25.71
  11  -8  -4   86.57   30.81
 -11  -8   4   70.24   27.47
 -11   8   4   55.31   21.19
  10  -8  -4  140.56   37.62
 -10   8   4  177.17   33.64
  10   8  -4  172.32   34.89
 -10  -8   4  173.83   34.79
   9   8  -4   78.55   20.75
  -9   8   4   67.19   21.09
  -9  -8   4   53.96   21.76
   9  -8  -4   48.05   23.14
  -8   8   4  105.34   23.81
   8   8  -4  126.33   26.20
   8  -8  -4  111.78   29.73
  -8  -8   4  160.23   30.48
   7   8  -4  105.24   22.96
  -7  -8   4   78.79   22.02
   7  -8  -4  121.86   28.31
  -7   8   4   93.00   22.58
  -6  -8   4   36.09   14.34
  -6   8   4   33.32   12.61
   6   8  -4   30.70   10.37
   6  -8  -4    0.80   11.03
   6   8  -4   28.00   12.61
  -6   8   4   19.43   11.67
  -5   8   4  791.66   44.71
   5  -8  -4  887.01   58.11
   5   8  -4  820.50   41.37
  -5  -8   4  884.88   42.87
   5   8  -4  849.45   45.29
  -5  -8   4  842.78   50.52
  -5   8   4  896.51   43.49
  -4   8   4 1198.86   50.14
   4  -8  -4 1283.95   67.99
   4   8  -4 1278.41   51.30
  -4  -8   4 1135.33   57.44
   4   8  -4 1194.57   50.50
  -4  -8   4 1197.64   50.12
  -4   8   4 1212.59   51.85
   3   8  -4  268.44   24.09
   3  -8  -4  297.54   37.20
  -3  -8   4  259.37   26.26
  -3  -8   4  270.04   31.87
  -3   8   4  309.83   29.30
  -3   8   4  257.24   25.72
   3   8  -4  244.22   26.16
  -2  -8   4  148.27   24.48
   2   8  -4  138.48   16.77
  -2  -8   4  119.89   18.92
   2  -8  -4   91.94   22.49
   2   8  -4  147.14   21.42
  -2   8   4  149.16   18.91
  -2   8   4  168.71   23.42
   1   8  -4  301.74   29.09
  -1  -8   4  338.15   33.85
   1  -8  -4  321.65   36.41
  -1   8   4  303.76   28.98
  -1  -8   4  284.60   26.95
   0  -8  -4  379.35   22.40
   0   8  -4  377.86   33.15
   0  -8   4  390.37   35.94
   0  -8  -4  351.28   38.00
   0  -8   4  382.92   31.41
   0   8   4  367.76   31.84
  -1  -8  -4  501.10   22.95
   1   8   4  474.70   26.60
   1   8   4  445.63   31.32
  -1   8  -4  492.70   33.73
   1  -8   4  519.15   37.00
  -1  -8  -4  489.68   43.74
   1  -8   4  477.70   31.92
   2   8   4  506.86   33.61
   2  -8   4  505.83   33.81
   2   8   4  488.10   28.86
  -2  -8  -4  533.59   47.04
  -2   8  -4  464.85   32.94
   2  -8   4  476.72   36.48
   3   8   4  159.39   20.68
   3   8   4  192.79   25.12
   3  -8   4  191.38   25.69
  -3  -8  -4  171.18   28.47
   3  -8   4  169.80   27.62
  -3   8  -4  166.05   25.23
   4  -8   4  173.51   29.84
  -4   8  -4  193.37   25.93
  -4  -8  -4  214.06   33.46
   4   8   4  186.02   24.36
   4   8   4  169.06   23.55
   4  -8   4  191.79   27.86
  -5  -8  -4 1522.74   74.71
   5   8   4 1494.91   57.82
   5  -8   4 1529.31   65.48
   5  -8   4 1471.23   69.47
  -5   8  -4 1458.04   58.25
   5   8   4 1441.54   60.73
   6  -8   4  680.14   47.58
  -6  -8  -4  632.74   54.78
   6  -8   4  678.95   50.33
   6   8   4  678.72   44.86
   6   8   4  619.26   36.91
  -6   8  -4  673.20   41.01
  -7   8  -4    5.98   10.59
  -7   8  -4    1.53    9.55
   7   8   4   -2.29   11.00
   7   8   4   12.17    8.69
  -7  -8  -4    9.87   11.91
   7  -8   4    0.78    9.64
   8  -8   4   20.05   15.36
   8   8   4   -2.02    8.60
  -8   8  -4   14.91   12.26
  -8  -8  -4    2.08    8.96
  -9  -8  -4  -14.59   12.46
   9   8   4   22.64   13.05
   9  -8   4   14.84   17.46
  -9   8  -4    8.71   13.08
  10  -8   4  109.30   28.46
 -10  -8  -4  167.75   36.03
 -10   8  -4  115.28   29.78
  10   8   4  111.06   28.95
 -11  -8  -4  305.22   52.03
  11  -8   4  276.72   49.02
 -11   8  -4  272.06   41.64
  11   8   4  241.29   41.47
  11   9  -4  173.01   34.24
 -11  -9   4   91.75   27.21
 -10  -9   4  140.65   32.39
  10  -9  -4  172.64   42.46
 -10   9   4  186.75   33.62
  10   9  -4  190.37   37.03
  -9  -9   4    1.31   10.94
   9   9  -4   -5.14   10.52
  -9   9   4   20.59   12.62
   9  -9  -4    1.31   16.33
   8  -9  -4   72.25   26.88
   8   9  -4   73.31   20.39
  -8   9   4   59.23   18.57
  -8  -9   4   73.66   23.62
   7  -9  -4  447.53   55.02
  -7  -9   4  406.88   47.13
   7   9  -4  359.74   41.21
  -7   9   4  372.47   41.11
  -6   9   4  515.63   42.29
  -6   9   4  570.21   38.50
   6  -9  -4  595.77   60.26
   6   9  -4  573.46   37.58
   6   9  -4  523.23   38.06
  -6  -9   4  553.87   49.20
  -5  -9   4  456.47   45.51
   5  -9  -4  452.33   49.60
   5   9  -4  459.36   37.31
   5   9  -4  434.14   35.15
  -5   9   4  440.08   37.13
  -5   9   4  471.57   39.31
   4   9  -4   70.42   16.44
  -4   9   4   57.70   15.90
  -4  -9   4   80.34   21.23
  -4  -9   4   84.47   16.75
   4   9  -4   89.89   16.14
  -4   9   4   62.81   15.13
   4  -9  -4   88.53   22.62
  -3  -9   4   82.84   17.01
  -3   9   4   72.94   17.84
   3   9  -4   60.67   15.12
   3  -9  -4   67.24   18.49
  -3  -9   4   79.53   20.15
  -3   9   4   77.35   15.87
   2   9  -4  738.74   43.19
  -2  -9   4  758.09   41.00
  -2   9   4  744.63   37.51
  -2   9   4  704.19   41.88
  -2  -9   4  673.57   45.66
   2  -9  -4  657.70   49.57
  -1  -9   4  767.10   40.14
  -1  -9   4  662.13   44.28
   1  -9  -4  709.29   49.51
  -1   9   4  775.47   42.49
  -1   9   4  753.10   34.98
   1   9  -4  830.89   44.76
   0  -9  -4  453.41   45.35
   0  -9  -4  480.76   26.94
   0  -9   4  448.85   39.94
   0  -9   4  524.93   33.75
   0   9   4  501.46   35.81
   0   9  -4  543.49   37.58
  -1  -9  -4    6.94   10.37
  -1   9  -4   -5.43    6.36
   1  -9   4   -2.55    7.14
   1  -9   4   -2.70    8.60
   1   9   4   11.56    8.16
   2   9   4  207.03   27.33
   2  -9   4  232.73   31.35
   2  -9   4  239.39   28.96
  -2   9  -4  214.50   29.18
  -2  -9  -4  224.38   34.14
   2   9   4  246.28   23.56
   3  -9   4  487.98   44.56
   3   9   4  493.51   35.28
   3   9   4  517.63   32.19
   3  -9   4  484.18   40.19
  -3  -9  -4  523.54   49.90
  -3   9  -4  436.47   38.47
   4  -9   4  422.87   41.21
   4   9   4  392.13   35.82
  -4   9  -4  402.27   37.83
   4   9   4  430.67   31.87
   4  -9   4  412.94   43.62
  -4  -9  -4  372.81   44.86
  -5  -9  -4  248.84   38.68
   5   9   4  254.21   30.21
  -5   9  -4  259.01   32.33
   5   9   4  286.90   32.13
   5  -9   4  219.89   31.62
   5  -9   4  302.36   40.26
   6  -9   4  -17.47    7.59
  -6  -9  -4   -6.14   10.24
  -6   9  -4    9.07   10.52
   6   9   4    4.89    8.05
   6  -9   4  -11.36    7.68
   6   9   4   10.18   12.14
   7   9   4   36.48   12.60
   7  -9   4   54.46   20.45
  -7  -9  -4   42.82   20.97
  -7   9  -4   29.01   14.00
  -7   9  -4   43.14   16.67
   7   9   4   35.70   15.22
   8  -9   4  329.69   49.09
  -8   9  -4  353.32   44.65
  -8  -9  -4  375.67   51.60
   8   9   4  320.71   41.62
  -9   9  -4  334.77   45.12
  -9  -9  -4  342.97   51.61
   9  -9   4  352.99   53.87
   9   9   4  320.45   44.64
 -10   9  -4   89.30   27.34
 -10  -9  -4  100.57   32.07
  10  -9   4  119.45   29.30
  10   9   4  156.29   32.59
 -10 -10   4   88.61   27.19
 -10  10   4   37.60   18.85
  10  10  -4   23.73   15.62
  -9  10   4  133.47   28.60
  -9 -10   4  137.89   31.74
   9 -10  -4  161.32   38.57
   9  10  -4  186.11   33.29
   8 -10  -4  131.64   34.22
  -8 -10   4  104.30   29.56
   8  10  -4  129.40   27.90
  -8  10   4  135.69   28.06
   7  10  -4   25.46   12.41
   7 -10  -4   -1.94   13.04
  -7  10   4   -8.57    7.17
  -7 -10   4   25.64   14.24
   6 -10  -4   57.83   21.45
   6  10  -4   53.45   15.08
  -6  10   4   67.42   18.62
   6  10  -4   91.82   20.56
  -6  10   4   45.90   16.12
  -6 -10   4   46.50   18.91
  -5  10   4    5.93   11.69
  -5  10   4   25.97   12.12
   5 -10  -4   -3.58   12.45
   5  10  -4    1.77    8.85
  -5 -10   4    7.68   11.07
  -4 -10   4   48.77   17.97
   4 -10  -4   10.40   12.24
   4  10  -4    6.84    9.30
  -4  10   4   35.69   13.33
  -4  10   4   42.71   15.64
   3  10  -4  185.77   28.21
   3 -10  -4  248.61   37.66
  -3  10   4  230.85   27.80
  -3  10   4  209.18   30.21
  -3 -10   4  185.51   25.88
  -3 -10   4  265.89   35.76
  -2 -10   4  270.65   29.27
  -2 -10   4  295.38   38.58
   2  10  -4  300.41   33.63
   2 -10  -4  299.65   41.77
  -2  10   4  302.99   33.43
  -2  10   4  324.85   28.90
  -1  10   4   10.65   12.32
  -1  10   4   13.98    9.11
  -1 -10   4   18.83   10.71
   1 -10  -4   -3.32   10.46
  -1 -10   4   13.11   12.25
   1  10  -4   13.44   10.16
   0 -10   4  170.33   25.28
   0 -10  -4  158.32   32.77
   0  10  -4  131.25   23.81
   0 -10   4  163.97   28.91
   0  10   4  202.61   28.89
   1 -10   4  205.04   27.83
  -1 -10  -4  200.09   35.31
   1  10   4  202.41   28.71
   1 -10   4  209.01   32.47
  -1  10  -4  225.01   31.07
   2 -10   4   14.49   11.00
   2  10   4   37.02   13.11
   2 -10   4   33.55   14.93
  -2  10  -4   21.09   14.16
  -2 -10  -4   54.15   19.39
  -3  10  -4   -0.37   10.07
   3 -10   4   10.31   12.71
   3  10   4   -2.27    6.55
  -3 -10  -4    6.40   12.21
   3 -10   4   11.17   10.05
   4 -10   4   -9.44    9.67
   4  10   4    2.07    7.61
  -4  10  -4   -7.21    9.03
   4 -10   4  -14.43    8.59
  -4 -10  -4   -7.52   10.31
   5 -10   4  -21.51    9.13
   5  10   4   11.97   10.01
   5  10   4   -4.89    7.94
  -5 -10  -4   -1.76   11.67
  -5  10  -4    2.38    9.50
   5 -10   4    4.63   10.92
  -6 -10  -4   32.28   16.24
   6 -10   4   18.94   14.62
   6  10   4   37.29   14.05
  -6  10  -4   21.33   14.01
   6  10   4    7.05    9.63
   6 -10   4    5.07   12.26
   7  10   4  204.38   29.53
   7 -10   4  190.36   35.64
  -7  10  -4  175.25   31.92
   7  10   4  214.13   32.15
  -7 -10  -4  185.58   35.46
   8  10   4   37.29   17.23
  -8 -10  -4   35.03   19.81
  -8  10  -4   11.44   11.17
   8 -10   4   20.69   14.89
   9  10   4   53.67   19.91
  -9 -10  -4    1.19   19.03
  -9  10  -4   38.77   15.86
   9 -10   4   60.17   25.49
  10 -10   4   29.95   23.15
  10  10   4   21.50   15.97
   9 -11  -4   20.79   18.68
   9  11  -4   23.33   13.86
  -9 -11   4   18.57   14.78
  -9  11   4   36.30   18.29
   8 -11  -4   14.63   20.27
  -8  11   4    5.70   12.77
  -8 -11   4   -4.69   14.09
  -7  11   4   33.55   13.89
   7 -11  -4   73.30   24.83
  -7 -11   4   64.96   21.48
  -6  11   4   37.65   17.27
  -6 -11   4   10.29   13.81
   6 -11  -4    8.68   14.28
   6  11  -4    9.24    9.90
  -6  11   4  -16.44    8.90
  -5  11   4   -0.68    9.52
   5 -11  -4    9.88   15.22
  -5 -11   4    5.05   13.77
  -5  11   4   23.71   14.90
   5  11  -4    5.14    9.34
  -4  11   4   70.30   17.17
  -4  11   4   65.66   19.47
   4 -11  -4   38.45   18.44
   4  11  -4   63.35   17.08
  -4 -11   4   74.08   25.05
  -3  11   4   14.06   10.18
  -3 -11   4   52.76   20.69
  -3  11   4   17.49   14.28
   3 -11  -4   36.43   17.67
   3  11  -4   27.05   12.21
  -2  11   4   90.08   22.23
  -2 -11   4  122.67   27.31
  -2  11   4   56.98   15.66
   2  11  -4   78.46   20.17
   2 -11  -4   98.82   26.05
  -2 -11   4   95.82   20.25
  -1 -11   4  314.45   38.30
  -1 -11   4  261.31   31.16
   1 -11  -4  211.27   37.74
  -1  11   4  261.42   34.72
   1  11  -4  278.17   35.05
   0 -11   4  270.50   32.22
   0 -11  -4  199.92   37.16
   0  11  -4  256.43   34.56
   0 -11   4  174.56   30.74
   0  11   4  213.29   31.61
   1 -11   4    6.55    9.74
   1 -11   4   -5.04   10.53
  -1  11  -4    7.08   11.57
  -1 -11  -4    5.78   12.26
   1  11   4    0.20    8.39
   2 -11   4    1.87   11.73
  -2 -11  -4   -3.40   11.99
   2  11   4   16.94   11.71
  -2  11  -4   27.49   14.78
   2 -11   4   17.01   13.79
   3  11   4   -7.83    6.08
  -3 -11  -4   11.44   11.33
   3 -11   4  -11.39    9.00
   3 -11   4    6.14    8.96
  -3  11  -4    2.00   10.69
  -4  11  -4   21.63   13.10
  -4 -11  -4   20.18   14.70
   4 -11   4   16.31   10.53
   4 -11   4   18.43   13.63
   4  11   4   18.24   10.89
   5 -11   4  106.02   26.70
  -5  11  -4   91.97   21.75
  -5 -11  -4   98.21   26.66
   5 -11   4  120.78   27.62
   5  11   4  129.90   24.73
  -6  11  -4   77.83   21.47
   6  11   4   75.66   19.96
  -6 -11  -4   76.29   25.90
   6 -11   4  132.77   32.64
   7  11   4    5.02    9.21
   7 -11   4  -10.34   11.19
   7  11   4  -13.57   11.30
  -7 -11  -4    4.16   12.98
  -7  11  -4   38.87   14.18
   8  11   4   20.14   18.66
  -8  11  -4    9.33   11.80
  -8 -11  -4   51.40   19.67
   8 -11   4   29.14   20.49
   9 -11   4   67.49   29.34
   9  11   4   51.90   19.64
  -8  12   4  133.26   29.44
  -8 -12   4  249.80   45.42
  -7 -12   4   39.55   19.98
   7 -12  -4   58.62   23.44
  -7  12   4   57.99   18.10
  -6  12   4   59.49   17.99
   6  12  -4   63.11   18.02
  -6  12   4   61.32   19.29
  -6 -12   4   57.99   24.20
   6 -12  -4   53.79   22.97
   5  12  -4  124.38   24.97
  -5 -12   4   88.57   27.55
  -5  12   4  134.49   28.52
   5 -12  -4  100.60   31.68
  -5  12   4  126.74   26.18
  -4 -12   4  160.88   32.29
  -4  12   4   90.54   23.61
   4  12  -4   99.33   22.16
  -4  12   4  151.73   26.54
   4 -12  -4  151.95   33.10
  -3 -12   4  255.36   40.99
   3 -12  -4  225.76   41.20
   3  12  -4  318.37   40.27
  -3  12   4  265.04   38.68
  -2 -12   4   85.23   23.32
   2 -12  -4   65.50   23.83
  -2  12   4  108.59   24.56
   2  12  -4   82.13   21.44
  -1 -12   4   12.52   12.46
  -1  12   4    3.30   12.75
   1 -12  -4   -8.31   11.50
   1  12  -4   -7.10    7.72
   0 -12   4  341.29   36.77
   0 -12  -4  442.76   54.61
   0  12  -4  325.85   39.73
   0  12   4  313.30   40.43
   0 -12   4  411.09   48.82
  -1 -12  -4  406.26   53.60
   1 -12   4  420.15   41.64
   1 -12   4  353.68   46.51
  -1  12  -4  399.46   44.41
   1  12   4  388.33   43.01
  -2  12  -4   84.83   22.13
   2 -12   4   91.15   25.71
   2  12   4  109.91   23.38
   2 -12   4   76.78   19.94
  -2 -12  -4   46.95   20.53
  -3  12  -4   47.49   18.88
   3 -12   4   81.84   21.78
   3  12   4   64.63   18.98
   3 -12   4   75.99   23.69
  -3 -12  -4  113.42   30.09
  -4 -12  -4    9.14   14.56
  -4  12  -4   10.02   13.50
   4  12   4   15.07   12.96
   4 -12   4  -13.43   10.01
   4 -12   4   -4.45   12.58
  -5  12  -4  123.03   28.24
   5 -12   4   87.35   24.41
   5  12   4  122.10   25.60
  -5 -12  -4  112.48   33.52
   5 -12   4  146.90   30.29
   6  12   4  231.65   34.05
  -6  12  -4  235.94   36.20
  -6  12  -4  181.46   33.09
  -6 -12  -4  275.84   47.68
   6 -12   4  261.90   44.22
  -7  12  -4   74.99   22.50
  -7 -12  -4  172.49   37.75
   7 -12   4  163.21   35.86
   7  12   4   97.65   22.02
   8 -12   4   59.91   25.94
  -7 -13   4  124.25   31.01
  -7  13   4   84.83   24.83
   6 -13  -4  252.75   49.33
  -6 -13   4  180.75   38.71
   6  13  -4  221.48   34.47
  -6  13   4  314.76   42.74
  -5 -13   4  100.55   27.51
   5 -13  -4  114.10   34.22
  -5  13   4  108.43   25.60
   5  13  -4   95.25   22.70
  -5  13   4   89.35   24.46
  -4  13   4   44.11   19.75
   4  13  -4   37.33   18.60
  -4 -13   4   33.11   18.08
   4 -13  -4   27.24   16.88
  -3 -13   4  284.40   45.00
   3 -13  -4  281.40   46.56
   3  13  -4  322.37   40.64
  -3  13   4  317.44   42.47
   2  13  -4  226.70   35.23
  -2 -13   4  264.58   42.50
  -2  13   4  211.78   33.95
   2 -13  -4  169.58   36.13
  -1  13   4    7.42   13.39
   1  13  -4   24.78   13.35
  -1 -13   4   56.93   21.24
   1 -13  -4   29.35   21.13
   0 -13   4   15.41   13.98
   0  13   4   -6.28   13.00
   0 -13  -4    5.66   13.40
   0  13  -4    7.95   10.93
   1  13   4    8.24   11.65
   1 -13   4   30.26   14.47
  -1 -13  -4  -16.64   12.01
  -1  13  -4   20.94   16.02
   1 -13   4   16.76   13.57
   2 -13   4   59.49   20.31
  -2 -13  -4  126.22   32.41
  -2  13  -4   76.31   23.01
   2 -13   4   74.71   25.35
   2  13   4   58.80   19.39
   3 -13   4  419.87   46.00
  -3 -13  -4  346.61   51.64
   3  13   4  430.76   48.12
  -3  13  -4  501.65   52.65
   3 -13   4  453.79   55.00
   4 -13   4  330.33   47.85
  -4 -13  -4  390.96   57.55
  -4  13  -4  318.31   43.87
   4  13   4  336.08   42.74
   4 -13   4  335.58   43.27
   5 -13   4   -4.27   13.16
   5  13   4   -0.31   11.09
  -5  13  -4   -7.20   12.88
   5 -13   4    4.72   15.18
  -5 -13  -4   16.00   16.42
  -6 -13  -4  145.63   38.12
   6  13   4  147.76   28.31
   6 -13   4  160.76   36.87
  -6  13  -4  106.78   29.13
  -6  13  -4  114.33   27.82
   6  14  -4    6.38   13.97
   5  14  -4   54.44   18.07
  -5  14   4   30.70   18.78
  -5 -14   4   -4.69   17.78
  -4 -14   4   37.57   22.83
   4  14  -4   74.73   21.96
  -4  14   4   43.97   19.84
   4 -14  -4   42.01   25.33
   3  14  -4   66.09   21.01
   3 -14  -4   53.61   27.08
  -3  14   4  105.07   28.19
  -3 -14   4  126.34   30.09
  -2  14   4   36.65   19.29
  -2 -14   4   63.54   23.59
   2  14  -4   50.71   16.56
   2 -14  -4   65.93   22.92
   1  14  -4   -2.45   10.95
   1 -14  -4  -21.32   13.40
  -1 -14   4   11.49   13.61
  -1  14   4    7.74   16.19
   0  14  -4   78.51   21.97
   0  14   4   70.64   24.21
   0 -14   4   89.49   24.99
   0 -14  -4  117.50   32.90
  -1 -14  -4   98.50   30.17
   1 -14   4  121.44   29.87
  -1  14  -4  150.38   33.27
   1  14   4  100.49   23.21
   2 -14   4   48.13   19.43
   2  14   4    6.00   13.02
   2 -14   4    6.48   16.61
  -2 -14  -4   22.06   18.15
  -2  14  -4   55.97   20.53
  -3 -14  -4   18.72   17.03
   3 -14   4    6.75   14.99
   3 -14   4  -20.34   10.33
  -3  14  -4    2.69   15.22
   3  14   4   -0.58   12.28
   4  14   4   26.55   16.72
   4 -14   4   24.10   16.36
   4 -14   4   14.28   14.10
  -4  14  -4    6.54   14.78
  -4 -14  -4   38.19   20.89
   5 -14   4   22.55   18.50
   5  14   4   26.82   16.05
  -5  14  -4   50.09   21.50
  -3 -15   4   -4.25   22.29
  -2 -15   4   17.06   17.96
  -1 -15   4   46.54   21.73
   0 -15   4   -2.10   19.37
   1 -15   4    3.22   14.76
   2 -15   4   -1.36   17.25
  14   0  -5   -0.26   14.90
  13   0  -5  -16.22   10.30
 -13   0   5  -16.66   11.08
 -13   0   5   14.00   13.12
  12   0  -5   15.82   11.17
  12   0  -5  -18.96   10.51
 -12   0   5   -8.14   11.36
 -11   0   5   -6.41    8.89
  11   0  -5   27.53   15.41
  11   0  -5    0.37    8.68
  10   0  -5  -13.59    8.40
  10   0  -5   12.56   10.17
 -10   0   5   -3.88    9.88
   9   0  -5    6.28    8.36
   9   0  -5   -3.45    8.35
  -9   0   5    3.89    8.07
  -8   0   5    3.13    7.03
   8   0  -5    7.78    9.22
   8   0  -5   -6.93    6.07
   7   0  -5    6.27    7.72
  -7   0   5   10.93    6.14
   7   0  -5   -9.97    5.01
   6   0  -5   -9.52    4.00
  -6   0   5   -5.62    3.69
   6   0  -5   -3.91    5.24
  -5   0   5    4.33    5.12
   5   0  -5   -9.43    3.46
   5   0  -5    1.53    4.88
   4   0  -5   -3.36    3.95
   4   0  -5   -1.53    4.56
  -4   0   5    1.58    4.43
   3   0  -5   -2.92    3.84
  -3   0   5   -2.62    3.86
  -3   0   5    0.30    2.32
   3   0  -5   -0.91    3.81
   2   0  -5   -0.56    3.00
  -2   0   5    1.58    3.07
  -2   0   5    0.37    3.50
   2   0  -5    0.11    4.06
  -1   0   5   -4.80    2.41
   1   0  -5   -0.27    2.21
   1   0  -5   -1.70    3.43
  -1   0   5   -2.58    2.96
   0   0   5   -5.84    3.64
   0   0  -5   -2.48    2.24
   0   0  -5   -8.42    3.01
   0   0   5  -10.01    3.03
  -1   0  -5   -1.56    2.44
   1   0   5    1.14    2.86
   1   0   5    4.02    3.74
   2   0   5    0.32    2.80
   2   0   5    2.13    3.99
   2   0   5    0.51    3.58
   2   0   5   -0.52    4.04
   3   0   5    7.72    4.24
   3   0   5    1.13    3.53
   3   0   5    6.61    4.52
   3   0   5   -3.97    3.74
   4   0   5    0.52    4.43
   4   0   5    6.78    4.70
   4   0   5    3.08    4.57
  -5   0  -5   -1.22    3.24
   5   0   5   -5.43    3.79
   5   0   5   -0.31    6.18
   5   0   5   -2.62    4.68
   6   0   5    2.07    5.17
  -6   0  -5    4.96    4.48
   6   0   5   -4.05    5.62
   6   0   5    1.58    5.85
   7   0   5    2.03    7.43
   7   0   5    5.53    7.23
   7   0   5   -8.33    5.15
  -7   0  -5   10.17    5.21
  -8   0  -5    1.31    5.73
   8   0   5    5.55    9.45
   8   0   5    1.61    6.73
  -9   0  -5    5.50    6.91
   9   0   5    3.80    8.66
   9   0   5    4.35   12.18
  10   0   5    3.14    8.69
 -11   0  -5   -8.53   10.06
  11   0   5    3.90    8.90
  12   0   5    7.70    7.93
 -12   0  -5    0.12   13.44
 -13   0  -5  -27.26   12.20
  13   0   5  -33.76    8.27
 -14   1   5   25.72   14.20
  14  -1  -5  -12.35   12.56
 -13  -1   5    2.42   14.83
  13   1  -5    9.02   12.44
  13  -1  -5   12.74   12.98
 -13  -1   5   12.02   14.71
 -13   1   5   -9.96   13.30
  13  -1  -5   25.19   17.92
  12  -1  -5   38.16   16.40
  12   1  -5   14.71   12.47
 -12   1   5   62.34   19.63
 -12  -1   5   18.33   13.38
  12  -1  -5   36.10   20.49
 -12  -1   5   65.00   23.04
  11  -1  -5  195.30   31.34
 -11  -1   5  202.43   34.83
  11  -1  -5  185.33   34.53
 -11  -1   5  127.27   24.14
 -11   1   5  177.23   28.31
  11   1  -5  186.67   32.45
 -10  -1   5   92.32   20.77
  10  -1  -5  113.87   25.77
  10   1  -5  117.35   27.84
  10  -1  -5  118.70   24.04
  10   1  -5   75.16   19.77
 -10   1   5  136.22   24.82
   9   1  -5   -0.50    8.28
   9  -1  -5    3.29    6.91
  -9  -1   5   -2.59    6.66
  -9   1   5   18.69    8.79
   9   1  -5   20.57   12.89
   9  -1  -5    2.15    8.42
   8   1  -5  246.26   31.08
   8  -1  -5  271.30   32.04
  -8   1   5  173.77   24.33
   8   1  -5  226.09   30.24
  -8  -1   5  180.14   23.78
   8  -1  -5  218.53   27.46
   7  -1  -5  138.56   20.80
  -7   1   5  147.67   21.09
   7   1  -5  154.10   23.53
   7  -1  -5  161.03   23.33
  -7  -1   5  211.09   23.38
   7   1  -5  136.62   22.84
   6   1  -5  148.55   21.40
   6  -1  -5  156.16   20.44
  -6  -1   5  142.27   18.30
   6  -1  -5  119.72   19.09
  -6   1   5  139.19   18.67
   6   1  -5  140.97   20.73
   5  -1  -5  115.22   17.53
   5   1  -5  106.99   16.40
   5   1  -5  120.60   17.84
   5  -1  -5  125.60   16.80
  -5  -1   5  136.93   16.17
  -5   1   5   96.56   14.62
  -4   1   5   48.84    4.64
   4   1  -5   57.14   10.85
   4  -1  -5   47.12   10.19
  -4   1   5   57.43   11.04
  -4  -1   5   43.39    9.49
   4  -1  -5   50.95   11.04
   4   1  -5   50.93    5.22
   4   1  -5   66.13   12.65
   3  -1  -5  116.04   13.42
   3   1  -5  107.32    8.41
   3   1  -5  100.69   11.72
  -3   1   5  121.75   13.25
   3   1  -5  109.64   14.21
  -3  -1   5  124.32   12.97
   3  -1  -5  141.43   14.53
  -3   1   5  115.88    7.39
  -2   1   5  404.23   18.49
   2   1  -5  422.06   15.84
   2  -1  -5  449.82   19.10
   2   1  -5  404.29   20.21
  -2   1   5  410.44   14.45
   2  -1  -5  413.45   20.07
  -2  -1   5  418.02   16.10
  -2  -1   5  424.98   19.11
   1  -1  -5 1724.72   31.68
  -1   1   5 1753.38   31.63
  -1  -1   5 1670.22   35.45
   1  -1  -5 1711.19   38.31
  -1  -1   5 1742.16   34.35
   1   1  -5 1675.68   36.16
  -1  -1   5 1735.13   22.23
  -1   1   5 1709.17   30.98
   0  -1   5  788.11   24.58
   0  -1  -5  805.27   21.82
   0   1   5  785.14   22.21
   0   1  -5  814.97   24.39
   0  -1  -5  799.87   24.69
   0   1   5  794.43   18.27
   1  -1   5 1900.41   40.52
   1  -1   5 1918.95   37.84
   1   1   5 1949.23   27.72
  -1  -1  -5 1964.56   36.39
  -1   1  -5 1914.71   37.04
   1   1   5 1901.68   39.92
   1  -1   5 1974.61   31.72
   1   1   5 1868.04   36.40
  -2  -1  -5  160.98   14.15
   2   1   5  173.61    8.32
   2  -1   5  172.15   14.52
   2   1   5  174.01   12.48
   2  -1   5  194.59   12.99
   2  -1   5  203.43   13.98
   2  -1   5  184.16   13.02
   3  -1   5   10.82    6.28
   3  -1   5   57.98    9.22
  -3  -1  -5   35.72    8.66
   3   1   5   25.59    6.84
   3  -1   5   23.91    7.67
   3  -1   5   37.01    7.89
   3   1   5   29.29    8.28
   3   1   5   37.55    5.71
   4   1   5  175.63   18.99
   4   1   5  137.10   13.91
   4  -1   5  148.48   15.52
   4  -1   5  142.70   15.20
   4  -1   5  161.33   15.51
  -4  -1  -5  139.20   10.80
  -4  -1  -5  140.09   17.87
   4  -1   5  147.87   18.38
  -5  -1  -5  378.39   27.46
   5  -1   5  343.04   21.13
   5  -1   5  338.07   22.36
  -5   1  -5  345.04   20.39
   5  -1   5  327.97   28.62
   5   1   5  349.96   24.64
   5   1   5  341.88   19.22
  -5  -1  -5  368.77   18.10
   6   1   5   23.67    7.82
   6  -1   5   18.92    7.72
   6  -1   5   22.92   10.22
   6  -1   5   16.55    7.35
  -6  -1  -5   21.51    7.03
  -6   1  -5    8.99    6.18
  -6  -1  -5   28.12   10.86
   6   1   5   23.43    9.79
  -7  -1  -5  174.47   17.80
   7  -1   5  164.34   17.50
   7  -1   5  152.87   20.87
  -7  -1  -5  162.94   27.23
   7   1   5  152.00   16.31
   7  -1   5  152.95   25.91
  -7   1  -5  166.39   20.59
   7   1   5  157.61   23.00
   8  -1   5  296.04   35.94
  -8   1  -5  366.86   27.11
  -8  -1  -5  345.38   38.63
   8   1   5  338.96   33.72
  -8  -1  -5  297.03   23.94
   8  -1   5  363.11   31.73
   9  -1   5   30.02   15.80
  -9  -1  -5   33.15   15.30
   9  -1   5   37.62   14.26
  -9   1  -5   29.97   11.63
   9   1   5   34.95   14.51
 -10  -1  -5   45.35   19.24
  10  -1   5   24.84   11.85
  10   1   5   33.25   13.01
  10  -1   5   48.10   19.25
 -10   1  -5   43.23   14.29
  11  -1   5   13.26   15.92
  11  -1   5    8.53   10.77
 -11  -1  -5    5.80   13.62
  11   1   5   -1.76    9.46
  12  -1   5   17.35   10.39
  12   1   5   -3.71   11.08
 -12  -1  -5    6.37   17.67
  13   1   5   12.04   14.98
 -13   1  -5    6.76   18.44
 -13  -1  -5   52.23   21.27
  13  -1   5   50.41   17.19
 -13   2   5   82.84   20.46
  13   2  -5   31.66   18.05
  13  -2  -5   65.33   18.56
 -13  -2   5  124.99   28.09
  13  -2  -5   36.54   19.58
  12  -2  -5   12.59   15.04
 -12  -2   5   50.01   20.06
 -12  -2   5   48.28   18.53
  12   2  -5   50.50   17.57
  12  -2  -5   55.68   18.86
 -12   2   5   33.31   16.58
 -11   2   5  274.02   36.31
  11  -2  -5  286.76   43.70
  11   2  -5  241.54   36.40
 -11  -2   5  317.57   37.41
 -11  -2   5  281.18   41.36
  11  -2  -5  258.23   34.43
 -10  -2   5  332.98   34.55
  10   2  -5  331.59   40.40
  10  -2  -5  396.32   45.40
 -10   2   5  319.51   36.66
  10  -2  -5  358.03   37.45
 -10  -2   5  325.10   42.88
  -9   2   5  350.90   35.51
   9  -2  -5  382.61   35.57
  -9  -2   5  361.61   33.06
   9   2  -5  409.81   41.35
  -9  -2   5  376.27   40.30
   9  -2  -5  378.26   41.80
  -8  -2   5  190.70   24.13
   8   2  -5  155.48   25.18
   8  -2  -5  133.37   26.03
   8  -2  -5  193.90   24.53
  -8  -2   5  207.13   30.60
  -8   2   5  136.99   22.43
   7  -2  -5    3.78    6.32
  -7  -2   5   -3.71    4.71
  -7   2   5   -8.91    4.46
  -7  -2   5    7.31    7.46
   7   2  -5    2.22    6.27
   7  -2  -5   17.46    9.93
   6  -2  -5  476.93   32.11
  -6  -2   5  521.66   33.37
   6   2  -5  487.64   32.18
  -6   2   5  503.76   29.77
  -6  -2   5  509.41   29.04
   6  -2  -5  525.41   29.44
  -5  -2   5 1725.28   49.48
   5   2  -5 1781.81   28.78
   5  -2  -5 1744.23   50.03
  -5   2   5 1784.15   27.17
   5   2  -5 1822.87   56.76
  -5  -2   5 1765.19   53.27
   5  -2  -5 1686.61   57.63
   4  -2  -5 1503.34   47.62
   4   2  -5 1473.26   28.46
  -4   2   5 1516.33   26.89
   4   2  -5 1465.25   46.96
  -4  -2   5 1434.98   41.84
  -4  -2   5 1470.71   43.37
  -4   2   5 1461.17   42.86
   4  -2  -5 1378.08   41.21
  -3   2   5    1.64    3.11
  -3  -2   5    3.01    3.92
  -3  -2   5    7.65    4.78
   3   2  -5    3.39    5.21
  -3   2   5    2.76    4.21
   3   2  -5    0.61    3.34
   3  -2  -5    5.12    4.40
   3  -2  -5   12.43    5.49
  -2   2   5  963.30   24.55
   2  -2  -5  959.38   31.63
  -2   2   5  940.40   27.52
   2  -2  -5  972.12   30.01
  -2  -2   5  907.49   30.02
   2   2  -5  960.37   31.36
   2   2  -5  952.34   26.33
  -2  -2   5  950.07   25.42
  -1  -2   5 1304.50   35.77
   1  -2  -5 1385.64   36.27
  -1  -2   5 1333.37   26.39
   1   2  -5 1367.97   33.64
   1   2  -5 1339.73   34.00
  -1   2   5 1336.91   28.61
  -1   2   5 1363.23   30.23
   1  -2  -5 1317.18   33.94
   0   2  -5 1824.23   41.16
   0  -2  -5 1853.82   41.09
   0   2   5 1859.57   36.48
   0   2   5 1860.26   26.74
   0   2  -5 1848.53   35.98
   0  -2   5 1878.34   30.17
   0  -2   5 1870.21   42.58
   0  -2  -5 1813.42   39.03
   1  -2   5 1128.98   27.02
  -1   2  -5 1140.39   27.29
  -1  -2  -5 1153.85   33.27
   1   2   5 1138.54   30.28
   1  -2   5 1142.14   33.84
   1   2   5 1152.48   16.53
   1  -2   5 1098.81   33.10
  -2  -2  -5  804.20   30.42
   2   2   5  785.19   26.57
   2  -2   5  769.12   22.92
   2  -2   5  751.92   29.03
   2  -2   5  753.14   28.00
   2  -2   5  767.40   27.54
   2   2   5  712.52   27.57
  -3  -2  -5  185.59   18.70
   3  -2   5  176.61   17.41
   3  -2   5  185.81   17.06
  -3  -2  -5  162.47    7.50
   3   2   5  176.46   14.44
   3   2   5  163.93   16.82
   3  -2   5  168.42   12.47
   3  -2   5  181.07   16.41
  -4  -2  -5 1699.09   30.21
   4  -2   5 1734.54   43.27
  -4  -2  -5 1840.44   57.25
   4  -2   5 1790.20   47.62
   4   2   5 1682.36   50.70
   4  -2   5 1763.53   46.47
   4  -2   5 1825.35   55.75
   4   2   5 1782.23   42.80
   5  -2   5 2862.99   78.15
   5  -2   5 2734.48   60.06
   5   2   5 2641.97   54.63
   5   2   5 2761.55   71.39
  -5  -2  -5 2806.97   46.30
   5  -2   5 2785.67   60.49
  -5  -2  -5 2821.57   76.69
   5  -2   5 2751.27   64.06
  -6  -2  -5  367.87   33.57
   6  -2   5  373.04   24.80
   6   2   5  362.23   31.51
   6   2   5  365.68   21.74
  -6   2  -5  360.57   24.07
   6  -2   5  377.68   34.74
  -6  -2  -5  353.78   18.33
  -7   2  -5   10.45    6.80
   7   2   5   -1.91    6.10
  -7   2  -5    5.04    6.52
   7   2   5   -3.00    4.92
   7  -2   5  -11.79    5.78
  -7  -2  -5    2.32    3.88
  -7  -2  -5    5.72    8.08
   7  -2   5    3.46    7.03
  -8   2  -5   51.49   14.41
   8  -2   5   61.45   15.04
   8   2   5   61.12   17.29
  -8  -2  -5   68.21   19.43
   8  -2   5   78.75   20.69
   9  -2   5  238.21   36.87
  -9   2  -5  283.36   30.28
   9   2   5  263.25   34.49
  -9  -2  -5  228.18   35.69
   9  -2   5  264.19   30.48
 -10   2  -5  381.58   35.96
 -10  -2  -5  363.51   47.25
  10  -2   5  330.42   34.98
  10   2   5  365.77   42.48
  10  -2   5  465.96   51.21
 -11  -2  -5  326.18   47.81
  11  -2   5  289.71   45.51
  11   2   5  256.57   38.63
 -11   2  -5  224.25   31.31
  11  -2   5  320.72   38.85
  12  -2   5   -1.08   17.12
 -12  -2  -5   23.96   20.11
  12   2   5   -4.02   10.35
  13  -2   5   46.55   26.17
  13   2   5   55.62   21.44
 -13  -2  -5   49.67   21.04
 -13  -3   5  166.88   36.43
  13   3  -5  109.39   28.62
 -13   3   5  156.42   29.04
  13  -3  -5  167.12   35.01
  12  -3  -5  199.47   41.28
 -12   3   5  215.48   35.66
  12   3  -5  266.52   40.93
 -12  -3   5  244.84   41.70
 -11  -3   5   20.95   12.28
  11   3  -5   36.76   14.01
  11  -3  -5   34.68   20.56
  11  -3  -5   23.68   11.65
 -11   3   5   48.51   17.80
 -11  -3   5   36.99   17.49
 -10  -3   5   22.63   14.17
  10  -3  -5   29.97   15.11
  10  -3  -5   40.58   14.37
 -10   3   5   36.77   13.96
  10   3  -5   16.91   12.17
 -10  -3   5   34.43   13.14
   9  -3  -5  279.74   37.81
  -9   3   5  318.83   35.24
   9  -3  -5  364.51   33.92
   9   3  -5  258.16   34.90
  -9  -3   5  346.93   40.54
  -9  -3   5  312.10   31.24
   8  -3  -5  358.11   30.20
   8   3  -5  266.05   32.79
  -8  -3   5  397.31   31.59
  -8  -3   5  355.11   36.96
  -8   3   5  367.30   33.68
   8  -3  -5  273.55   36.34
   7   3  -5  596.63   39.34
  -7  -3   5  616.04   39.66
   7  -3  -5  567.62   40.48
   7  -3  -5  539.91   31.97
  -7  -3   5  557.02   31.81
  -7   3   5  510.80   33.46
  -6  -3   5  357.70   24.87
   6  -3  -5  355.21   33.17
  -6   3   5  379.62   26.44
   6  -3  -5  363.48   24.21
   6   3  -5  339.46   31.56
   6   3  -5  334.78   15.37
  -6  -3   5  391.31   28.97
  -5  -3   5  155.26   19.48
  -5   3   5  133.63   19.06
  -5   3   5  139.16   10.83
   5   3  -5  110.96   18.24
   5  -3  -5  159.36   22.21
  -5  -3   5  148.69   18.01
   5   3  -5  143.46   11.37
   5  -3  -5  153.66   17.98
  -4  -3   5 1771.45   48.33
  -4  -3   5 1820.14   51.00
  -4   3   5 1868.27   36.40
   4  -3  -5 1775.76   45.08
   4  -3  -5 1860.52   57.15
   4   3  -5 1793.51   37.54
  -4   3   5 1843.53   50.36
   4   3  -5 1848.09   53.94
  -3  -3   5 2242.09   50.73
  -3  -3   5 2319.88   52.41
   3  -3  -5 2287.90   47.71
  -3   3   5 2279.31   50.53
  -3   3   5 2264.87   41.42
   3  -3  -5 2318.86   60.87
   3   3  -5 2302.84   55.62
   3   3  -5 2290.91   45.00
  -2   3   5  951.27   28.99
  -2  -3   5  960.61   30.12
   2   3  -5  916.97   30.05
   2   3  -5  967.76   32.91
   2  -3  -5  943.72   35.99
  -2   3   5  970.48   27.91
  -2  -3   5  915.09   32.18
   2  -3  -5  980.96   29.95
  -1  -3   5  109.80   13.64
   1  -3  -5  137.04   13.28
  -1  -3   5  114.96   10.87
  -1   3   5  125.43   10.49
   1   3  -5  117.66   12.01
   1   3  -5  102.72   12.61
   1  -3  -5  128.13   15.28
  -1   3   5  121.63   11.99
   0  -3   5   25.96    7.93
   0  -3  -5   26.58    7.40
   0   3  -5   36.92    8.95
   0   3   5   35.86    5.34
   0   3   5   31.45    7.12
   0   3  -5   40.69    6.87
   0  -3  -5   40.28    9.79
   0  -3   5   16.13    5.62
  -1  -3  -5 1208.71   39.91
   1   3   5 1163.47   33.78
   1   3   5 1176.11   33.61
  -1   3  -5 1177.31   37.80
   1   3   5 1163.19   15.66
  -1   3  -5 1200.90   26.56
   1  -3   5 1099.49   32.07
   1  -3   5 1187.97   36.83
  -2  -3  -5 2891.32   63.57
   2   3   5 2884.25   59.17
   2  -3   5 2946.56   59.84
  -2   3  -5 2945.01   43.66
   2   3   5 2869.95   54.06
   2  -3   5 2941.30   58.36
  -2   3  -5 2887.00   60.78
   3  -3   5 2761.41   45.97
  -3  -3  -5 2691.09   66.80
   3  -3   5 2758.92   60.48
   3  -3   5 2689.19   62.08
  -3   3  -5 2717.68   60.41
   3   3   5 2707.63   54.21
   3   3   5 2744.47   60.39
  -4  -3  -5  214.56    9.09
   4  -3   5  221.77   22.87
   4  -3   5  173.34   19.54
   4  -3   5  236.60   15.30
  -4  -3  -5  207.37   22.73
   4   3   5  190.27   21.27
  -4   3  -5  202.82   19.50
   4   3   5  215.09   18.02
   5  -3   5  152.99   15.82
   5   3   5  144.72   16.01
   5  -3   5  153.63   22.92
  -5  -3  -5  150.04    9.95
  -5  -3  -5  128.00   20.75
   5   3   5  185.23   22.56
   5  -3   5  143.40   19.51
  -5   3  -5  190.09   20.07
   6  -3   5  798.72   45.27
  -6   3  -5  819.34   38.71
  -6  -3  -5  887.22   27.69
  -6  -3  -5  891.21   48.79
  -6   3  -5  848.86   36.41
   6   3   5  846.14   33.59
   6  -3   5  901.36   36.15
  -7   3  -5 1109.14   48.14
   7  -3   5 1009.45   55.59
   7  -3   5 1055.99   42.69
   7   3   5 1047.93   51.48
   7   3   5 1158.75   39.95
  -7  -3  -5 1154.80   60.47
  -7   3  -5 1099.05   41.94
  -8  -3  -5  416.92   45.44
   8  -3   5  449.41   30.71
   8   3   5  371.68   37.44
   8  -3   5  472.99   42.91
  -8   3  -5  450.77   32.47
   9  -3   5  161.54   24.16
  -9   3  -5  159.80   24.67
   9   3   5  136.97   26.11
  -9  -3  -5  137.43   29.97
   9  -3   5  167.97   31.23
  10  -3   5   -4.87   10.40
 -10  -3  -5   -8.79   11.13
 -10   3  -5   15.35   10.62
  10   3   5    9.80    9.53
  11  -3   5  300.09   45.60
 -11   3  -5  241.52   34.19
  11   3   5  248.96   38.08
 -11  -3  -5  259.56   44.49
  12  -3   5  448.79   59.27
 -12  -3  -5  374.70   56.57
  12   3   5  328.17   44.25
 -12   3  -5  361.60   40.85
  13  -4  -5   -7.59   16.29
 -13  -4   5   -1.73   15.96
 -13   4   5   -7.97   10.03
  13   4  -5   23.24   16.05
  12  -4  -5   73.02   23.80
  12   4  -5   10.94   13.54
 -12  -4   5   29.83   18.48
 -12   4   5   60.99   20.08
 -11   4   5    6.11    9.79
  11  -4  -5   -4.00   11.41
 -11  -4   5   21.07   12.39
  11   4  -5   -2.71    9.61
 -10   4   5   48.41   16.05
 -10  -4   5   60.14   20.09
  10   4  -5   35.78   16.57
 -10  -4   5   47.16   14.63
  10  -4  -5   39.09   17.92
   9  -4  -5  150.81   30.45
  -9   4   5  139.85   25.64
   9   4  -5  155.07   29.03
  -9  -4   5  175.22   31.39
   9  -4  -5  142.89   21.59
  -9  -4   5  124.21   22.00
   8   4  -5   32.07   13.58
  -8  -4   5   20.11   11.09
   8  -4  -5   22.91    9.57
   8  -4  -5   -1.84    9.35
  -8   4   5   20.43   11.80
  -8  -4   5    5.40    8.91
   7   4  -5    4.72    6.51
   7  -4  -5   -5.22    7.96
  -7  -4   5   -1.18    7.19
  -7  -4   5   -0.28    6.53
  -7   4   5   24.41   11.37
   7  -4  -5   -1.13    5.36
   6   4  -5    7.78    5.19
   6   4  -5    4.06    5.71
  -6   4   5    6.83    7.22
  -6  -4   5    3.44    5.63
  -6  -4   5    3.86    6.23
   6  -4  -5   -1.57    6.30
  -6   4   5    8.06    4.99
   6  -4  -5    2.26    5.44
   5   4  -5  178.33   22.57
  -5   4   5  230.59   24.10
   5  -4  -5  153.15   22.00
  -5  -4   5  226.11   21.91
  -5   4   5  208.06   15.86
  -5  -4   5  173.44   21.90
   5  -4  -5  208.84   19.03
   5   4  -5  199.01   14.48
   4  -4  -5  100.14   13.06
  -4  -4   5   89.73   14.37
  -4  -4   5   94.61   15.55
   4   4  -5   99.20   16.05
   4   4  -5  105.63   13.00
   4  -4  -5   90.78   16.91
  -4   4   5  122.31   12.69
  -4   4   5  110.49   15.78
  -3   4   5  379.49   22.28
   3  -4  -5  392.01   27.10
   3  -4  -5  397.24   19.77
  -3   4   5  391.52   20.43
  -3  -4   5  374.50   23.41
  -3  -4   5  413.82   23.60
   3   4  -5  368.01   20.21
   3   4  -5  410.06   24.27
   2  -4  -5  578.96   31.98
  -2   4   5  584.91   24.51
   2   4  -5  588.90   26.71
   2   4  -5  601.74   26.36
  -2  -4   5  634.14   28.72
   2  -4  -5  626.32   24.26
  -2   4   5  597.10   24.43
  -2  -4   5  591.50   26.95
  -1  -4   5   87.93   13.68
  -1   4   5   85.12    9.95
  -1   4   5   89.81   12.60
   1  -4  -5  101.40   12.10
   1   4  -5   75.34   11.99
   1  -4  -5   93.40   15.67
  -1  -4   5   79.82   12.04
   1   4  -5   87.46   10.96
   0  -4  -5  243.37   15.69
   0   4   5  240.97   12.03
   0  -4   5  268.93   19.14
   0   4   5  239.06   17.04
   0   4  -5  233.83   19.74
   0   4  -5  248.57   13.33
   0  -4   5  250.32   17.11
   0  -4  -5  235.84   21.93
   1   4   5   19.39    7.38
  -1  -4  -5   25.63    8.61
   1  -4   5   23.98    8.61
   1   4   5   25.76    7.69
   1  -4   5   19.66    7.24
  -1   4  -5   25.50    5.17
  -1   4  -5   17.82    7.46
   1   4   5   30.75    3.99
  -2   4  -5   72.44   13.09
   2  -4   5   88.24   14.44
  -2   4  -5   91.65    8.35
   2   4   5   60.22   11.35
  -2  -4  -5   88.13   16.02
   2  -4   5   85.80   14.31
   2   4   5  108.62   15.04
  -3   4  -5    2.98    2.84
   3   4   5   10.63    6.07
  -3  -4  -5   11.87    7.52
  -3   4  -5    3.50    5.82
   3  -4   5    8.82    6.88
   3  -4   5   12.79    7.28
   3   4   5   -3.63    4.10
   4  -4   5  296.41   15.75
  -4  -4  -5  328.97   28.86
   4  -4   5  312.31   27.74
   4   4   5  299.89   25.87
  -4   4  -5  296.30   23.89
   4  -4   5  303.71   26.01
   4   4   5  279.45   19.67
  -5  -4  -5   44.80   14.24
   5  -4   5   42.24   11.83
   5   4   5   42.11   10.20
   5  -4   5   25.55   13.29
   5  -4   5   32.32    7.98
  -5   4  -5   31.64    9.88
   5   4   5   34.45   11.13
   6  -4   5   97.14   20.81
   6   4   5  120.98   21.42
   6  -4   5  114.70   19.79
   6  -4   5  121.35   15.68
  -6  -4  -5  122.55   22.21
   6   4   5  115.34   16.32
  -6   4  -5  107.63   16.87
  -7   4  -5  129.69   21.43
  -7   4  -5   97.22   16.39
  -7  -4  -5  112.49   23.70
   7  -4   5  140.99   26.31
   7  -4   5  115.13   16.95
   7   4   5  120.11   21.85
   7   4   5  115.80   16.85
  -8   4  -5    1.26    7.03
   8   4   5   -8.09    7.23
  -8  -4  -5  -15.38    8.32
   8  -4   5    8.64   11.83
   9  -4   5   62.38   20.63
  -9   4  -5   52.21   16.99
  -9  -4  -5   65.10   22.40
   9   4   5   24.29   12.10
  10  -4   5    3.53   12.83
 -10   4  -5  -10.90    8.46
  10   4   5   -1.02    9.66
 -10  -4  -5    2.95   13.26
 -11   4  -5   31.95   15.90
  11   4   5    1.58   10.42
  11  -4   5   18.26   16.13
 -11  -4  -5   36.51   18.90
 -12  -4  -5   53.45   21.39
  12   4   5   -3.34   11.85
 -12   4  -5   22.86   13.60
  12  -4   5    2.45   14.53
 -13   4  -5   42.23   15.95
 -13  -5   5   98.60   30.48
  12   5  -5   34.41   17.35
 -12   5   5   49.66   20.44
 -12  -5   5   43.75   19.56
  12  -5  -5   65.11   25.68
  11   5  -5   52.29   19.18
 -11   5   5   46.48   18.01
  11  -5  -5   60.63   21.64
 -11  -5   5   55.14   19.89
 -10  -5   5    9.38   11.77
  10  -5  -5   -1.43   12.44
  10   5  -5    9.41   12.76
 -10   5   5   15.19   12.21
  -9  -5   5  149.84   24.27
   9   5  -5  123.28   26.44
  -9   5   5  135.10   24.83
   9  -5  -5  159.14   31.27
  -9  -5   5  147.34   27.93
  -8  -5   5  670.93   39.10
  -8   5   5  596.75   39.89
  -8  -5   5  648.48   46.14
   8   5  -5  679.44   47.32
   8  -5  -5  689.14   51.19
  -7  -5   5  128.08   20.48
  -7   5   5  122.58   21.87
  -7  -5   5   89.78   20.33
   7  -5  -5  101.72   16.39
   7   5  -5  121.83   21.98
   7  -5  -5  110.35   24.05
  -6  -5   5   33.82   11.55
  -6  -5   5   56.49   14.94
   6   5  -5   65.30   16.08
   6  -5  -5   57.47   16.66
   6   5  -5   43.81    9.75
   6  -5  -5   46.81   10.91
  -6   5   5   73.31   16.39
  -6   5   5   53.22   10.35
  -5   5   5    2.81    5.49
  -5   5   5   19.30    9.45
   5  -5  -5    3.60    7.36
   5   5  -5    8.38    6.23
  -5  -5   5    6.23    6.47
  -5  -5   5   15.42    7.05
   5  -5  -5   20.27    6.88
   5   5  -5   11.36    7.84
  -4  -5   5  700.62   33.16
   4  -5  -5  640.83   40.68
   4   5  -5  648.71   29.43
   4  -5  -5  642.83   25.34
  -4   5   5  648.28   32.49
  -4   5   5  660.93   28.36
  -4  -5   5  629.45   34.87
   4   5  -5  668.29   34.68
  -3  -5   5  936.11   37.34
  -3   5   5  982.94   37.00
   3   5  -5  985.22   38.60
   3   5  -5  962.76   36.26
   3  -5  -5  993.18   46.73
  -3   5   5 1012.06   34.32
   3  -5  -5 1006.70   30.41
  -3  -5   5 1035.22   40.82
   2  -5  -5  520.76   33.69
  -2  -5   5  452.55   25.63
  -2   5   5  464.61   23.02
  -2  -5   5  475.57   27.42
  -2   5   5  527.20   26.08
   2  -5  -5  505.79   22.49
   2   5  -5  466.88   24.04
   2   5  -5  463.19   25.87
  -1  -5   5   95.07   15.44
  -1   5   5  101.91   11.71
   1  -5  -5  115.95   19.10
  -1   5   5  118.53   15.69
  -1  -5   5  100.48   14.94
   1  -5  -5  108.36   12.70
   1   5  -5  117.75   12.51
   1   5  -5  120.61   16.57
   0  -5   5    8.50    6.52
   0   5   5    3.85    6.07
   0   5  -5    1.69    2.99
   0  -5  -5  -11.30    5.06
   0   5  -5    6.89    7.11
   0  -5  -5    6.85    5.31
   0  -5   5   11.18    6.42
   0   5   5   -2.31    2.79
  -1  -5  -5 1355.05   53.17
  -1   5  -5 1455.46   47.74
   1  -5   5 1386.66   46.56
   1   5   5 1472.16   42.11
   1   5   5 1413.38   43.13
   1   5   5 1507.48   26.58
   1  -5   5 1444.79   47.43
  -1   5  -5 1459.62   27.17
   2   5   5 1506.90   45.67
  -2   5  -5 1465.37   25.97
   2  -5   5 1380.70   47.36
   2   5   5 1465.71   20.32
  -2   5  -5 1473.30   49.24
   2   5   5 1435.24   44.68
  -2  -5  -5 1400.15   53.31
   2  -5   5 1490.77   50.83
   3  -5   5  537.48   32.54
   3  -5   5  507.74   30.29
  -3   5  -5  526.91   17.04
   3   5   5  518.00   29.04
  -3   5  -5  480.86   29.20
  -3  -5  -5  488.57   33.92
   3   5   5  501.41   27.01
  -4   5  -5   19.76    8.26
  -4  -5  -5   14.99    9.10
   4   5   5   22.16    9.16
   4   5   5   20.71    7.61
   4  -5   5    3.43    6.92
   4  -5   5    1.52    6.84
  -5  -5  -5   13.49    9.24
   5  -5   5   -0.85    7.43
   5   5   5    8.52    6.57
   5   5   5    1.51    4.92
   5  -5   5  -10.44    6.17
  -5   5  -5    1.63    6.75
  -6  -5  -5  164.90   27.78
  -6   5  -5  211.28   24.29
   6   5   5  216.84   28.59
   6  -5   5  204.79   29.80
   6   5   5  206.10   22.20
   6  -5   5  195.31   26.45
   7   5   5  537.44   31.28
  -7   5  -5  552.85   38.19
   7  -5   5  550.54   42.83
  -7   5  -5  542.02   32.59
   7   5   5  446.71   40.63
  -7  -5  -5  620.77   45.94
  -8  -5  -5  471.23   49.75
  -8   5  -5  484.92   40.90
   8   5   5  492.23   46.22
  -9  -5  -5   20.95   13.63
   9  -5   5    9.08   13.26
  -9   5  -5   17.38   11.02
   9   5   5   -1.95   10.73
 -10   5  -5   45.66   15.66
  10   5   5   22.40   13.36
  10  -5   5   28.68   16.83
 -10  -5  -5   49.97   20.56
  11   5   5   47.24   18.19
 -11  -5  -5   68.56   24.60
 -11   5  -5   79.40   22.49
  11  -5   5   32.15   19.96
 -12   5  -5  100.72   24.77
  12  -5   5   83.47   29.97
 -12  -5  -5  107.26   29.62
  12   5   5  191.31   38.56
  12  -6  -5    2.63   17.67
 -12  -6   5   -3.31   15.86
  12   6  -5   -8.36    9.03
 -12   6   5   11.62   12.73
 -11  -6   5   21.05   13.34
  11   6  -5   -0.72    9.94
  11  -6  -5   -4.08   13.68
 -11   6   5   16.98   12.66
 -10  -6   5  363.47   46.98
 -10   6   5  363.35   43.31
  10  -6  -5  495.95   58.86
  10   6  -5  453.79   51.60
   9   6  -5  598.90   51.51
  -9   6   5  570.23   50.13
   9  -6  -5  632.00   62.26
  -9  -6   5  594.25   53.46
  -8   6   5  136.25   24.26
   8   6  -5   95.20   22.49
  -8  -6   5  151.38   23.56
   8  -6  -5  130.02   30.04
  -8  -6   5   80.03   21.02
   7   6  -5  215.09   30.39
  -7   6   5  223.62   29.50
  -7  -6   5  259.46   27.42
   7  -6  -5  254.12   37.35
  -7  -6   5  215.92   31.18
  -6  -6   5  177.48   22.48
   6   6  -5  155.92   18.67
   6  -6  -5  220.27   33.60
  -6  -6   5  216.56   27.70
  -6   6   5  184.37   25.98
   6   6  -5  233.37   29.90
  -6   6   5  179.53   19.23
   5  -6  -5  245.38   33.62
   5   6  -5  215.79   21.22
   5   6  -5  250.81   27.88
  -5   6   5  242.72   26.18
  -5  -6   5  211.70   26.53
  -5   6   5  220.12   21.15
  -5  -6   5  216.41   24.07
   4  -6  -5  576.60   23.50
   4   6  -5  574.22   30.44
  -4  -6   5  540.18   34.58
  -4  -6   5  541.83   30.70
   4   6  -5  538.91   31.99
  -4   6   5  525.94   31.12
  -4   6   5  580.31   29.32
   4  -6  -5  577.52   40.48
   3   6  -5  317.89   25.45
   3  -6  -5  390.51   18.89
  -3  -6   5  370.81   27.60
   3  -6  -5  393.15   35.71
  -3   6   5  377.03   24.55
   3   6  -5  383.07   24.86
  -3  -6   5  392.16   26.54
  -3   6   5  401.16   25.19
  -2   6   5    4.95    5.16
  -2  -6   5    3.86    6.71
   2   6  -5    2.15    4.94
   2  -6  -5   10.32    8.27
   2  -6  -5    3.28    4.01
  -2  -6   5    3.11    5.27
  -2   6   5    7.33    6.41
   2   6  -5    4.96    6.57
   1   6  -5  517.75   29.69
  -1   6   5  518.47   28.61
  -1   6   5  502.82   23.27
  -1  -6   5  520.03   31.13
   1  -6  -5  457.49   33.49
   1  -6  -5  478.82   23.11
  -1  -6   5  478.78   28.61
   1   6  -5  509.81   22.59
   0   6  -5 1738.49   55.92
   0  -6  -5 1879.07   47.93
   0  -6  -5 1698.08   63.06
   0   6   5 1760.34   53.49
   0   6  -5 1862.36   36.72
   0   6   5 1783.59   38.99
   0  -6   5 1812.27   56.78
   0  -6   5 1727.03   53.11
  -1   6  -5  743.87   18.35
   1   6   5  714.30   30.93
   1  -6   5  773.05   38.42
  -1   6  -5  721.41   36.33
   1   6   5  736.31   21.88
   1  -6   5  665.28   35.47
   1   6   5  741.96   34.88
  -1  -6  -5  738.81   42.37
  -2  -6  -5    9.83    8.02
  -2  -6  -5    1.51    2.52
   2   6   5   -4.07    3.87
   2   6   5   -0.01    5.45
   2  -6   5    7.07    7.34
  -2   6  -5    4.31    7.06
   2  -6   5    1.62    5.68
  -3  -6  -5  243.16   29.28
   3  -6   5  234.65   25.17
  -3   6  -5  244.44   25.33
   3   6   5  242.03   23.95
   3   6   5  261.31   24.22
   3  -6   5  233.67   27.13
  -4   6  -5   73.21   15.84
  -4  -6  -5  111.99   21.50
   4   6   5   90.19   15.27
   4  -6   5  112.53   21.45
   4   6   5   78.70   15.33
   4  -6   5   86.33   17.31
   5   6   5  427.74   28.67
   5   6   5  494.89   33.91
  -5   6  -5  456.64   30.90
  -5  -6  -5  480.05   37.21
   5  -6   5  468.02   35.91
   5  -6   5  404.77   36.40
  -6   6  -5  790.40   41.06
   6   6   5  824.92   46.38
   6  -6   5  751.75   50.22
   6  -6   5  863.01   47.95
  -6  -6  -5  797.64   51.31
   6   6   5  734.10   37.93
   7   6   5  280.67   25.92
  -7   6  -5  266.04   32.09
   7  -6   5  213.92   34.27
  -7   6  -5  265.09   27.18
  -7  -6  -5  220.31   34.36
   7   6   5  268.84   34.02
   8   6   5  180.49   30.65
  -8   6  -5  119.86   23.80
  -8  -6  -5  122.25   27.67
   8  -6   5  174.52   30.68
   9   6   5  358.49   43.37
   9  -6   5  368.26   48.80
  -9   6  -5  374.70   41.63
  -9  -6  -5  402.06   51.09
 -10   6  -5   80.78   22.31
  10   6   5   88.12   25.14
  10  -6   5  124.22   31.41
 -10  -6  -5   88.44   26.82
 -11  -6  -5   53.87   24.44
  11  -6   5   26.23   15.58
  11   6   5   23.06   14.85
 -11   6  -5   29.52   19.52
  12  -6   5   -3.14   16.14
 -12   6  -5    7.60   13.33
 -12  -7   5  121.77   29.87
 -11   7   5   55.10   21.02
  11  -7  -5   62.03   27.76
  11   7  -5   75.91   22.34
 -11  -7   5   78.17   26.56
 -10   7   5   12.73   13.80
  10   7  -5   -1.18   10.72
  10  -7  -5   -0.47   15.27
 -10  -7   5   41.69   17.50
   9  -7  -5    6.51   14.70
  -9   7   5   19.93   12.03
  -9  -7   5   -9.28   10.04
   9   7  -5   10.88   12.00
   8   7  -5  215.96   32.77
  -8  -7   5  143.13   28.44
   8  -7  -5  124.07   29.76
  -8   7   5  191.42   31.14
   7   7  -5  252.92   33.27
  -7  -7   5  231.97   33.47
  -7  -7   5  238.11   28.86
   7  -7  -5  252.29   38.89
  -7   7   5  233.16   31.73
   6   7  -5  463.67   39.51
  -6   7   5  457.01   37.70
  -6  -7   5  517.68   33.26
  -6   7   5  460.00   28.50
   6   7  -5  410.17   27.20
   6  -7  -5  467.42   45.92
  -6  -7   5  441.01   39.14
  -5   7   5  196.97   24.86
   5  -7  -5  140.70   27.66
   5   7  -5  179.69   22.40
  -5   7   5  213.27   22.77
  -5  -7   5  209.94   24.56
   5   7  -5  214.94   26.85
  -5  -7   5  198.69   27.96
  -4   7   5  241.15   24.21
  -4   7   5  254.86   25.51
  -4  -7   5  292.85   29.73
  -4  -7   5  282.58   27.00
   4  -7  -5  273.73   34.74
   4   7  -5  241.99   25.15
   4   7  -5  222.89   25.22
  -3  -7   5  796.83   42.98
  -3   7   5  783.65   36.59
  -3  -7   5  834.09   39.71
   3  -7  -5  691.99   45.30
   3   7  -5  872.57   40.68
   3   7  -5  814.69   38.09
  -3   7   5  875.14   39.06
  -2  -7   5  344.48   29.10
  -2   7   5  364.18   25.42
   2   7  -5  314.81   20.79
   2  -7  -5  365.65   18.89
   2  -7  -5  333.32   35.30
  -2  -7   5  371.45   31.92
  -2   7   5  390.83   24.30
   2   7  -5  379.59   30.31
  -1  -7   5   -0.35    6.47
   1   7  -5    8.20    6.45
   1  -7  -5    1.85    6.59
  -1   7   5   -3.53    5.62
   1  -7  -5   10.11    5.64
  -1  -7   5    9.18    7.62
  -1   7   5   -2.11    4.36
   1   7  -5    9.38    5.05
   0   7  -5  170.35   11.32
   0   7   5  186.87   14.77
   0  -7  -5  154.35   25.09
   0  -7   5  182.85   24.21
   0   7   5  160.62   20.99
   0  -7   5  173.62   22.30
   0   7  -5  169.80   22.20
   0  -7  -5  166.49   17.26
   1  -7   5    7.58    7.77
  -1   7  -5    4.36    6.71
   1   7   5   -2.20    5.87
  -1  -7  -5   15.84   10.03
   1  -7   5   -0.07    5.70
   1   7   5    2.46    5.40
  -2  -7  -5  836.86   48.19
   2  -7   5  855.30   42.14
   2  -7   5  908.17   45.26
   2   7   5  822.96   40.23
   2   7   5  823.21   36.40
  -2   7  -5  752.48   39.16
  -3  -7  -5  993.71   54.90
   3   7   5 1044.46   44.87
   3   7   5 1054.71   45.35
   3  -7   5 1096.13   53.59
  -3   7  -5 1113.53   48.99
   3  -7   5 1206.91   51.36
   4   7   5   86.81   16.86
  -4   7  -5   68.07   15.47
   4  -7   5   86.74   19.57
   4  -7   5   82.81   20.02
   4   7   5   92.38   16.45
  -4  -7  -5   99.36   22.92
   5  -7   5   -2.05    7.76
   5   7   5   -3.20    7.03
  -5   7  -5    9.18    9.09
   5  -7   5   -5.42    7.45
   5   7   5    7.48    6.95
  -5  -7  -5   11.13   10.99
   6   7   5   89.86   16.50
   6   7   5   64.73   16.69
  -6   7  -5   72.76   17.01
   6  -7   5   58.17   18.38
   6  -7   5  104.39   22.56
  -6  -7  -5   90.68   22.84
  -7   7  -5  214.76   26.83
   7   7   5  244.84   27.10
  -7  -7  -5  193.45   33.30
   7  -7   5  206.02   34.74
  -7   7  -5  214.25   31.01
   7   7   5  188.65   30.06
  -8   7  -5   95.38   21.75
   8   7   5   98.95   23.54
  -8  -7  -5   96.48   27.05
   8  -7   5   56.48   19.90
  -9  -7  -5   11.59   14.41
   9   7   5   19.34   13.03
  -9   7  -5   -1.77   10.90
   9  -7   5   19.70   14.30
  10  -7   5   24.70   13.53
  10   7   5   19.72   13.96
 -10  -7  -5   29.67   20.80
 -10   7  -5    7.06   12.76
  11  -7   5   52.84   23.45
 -11   7  -5  -23.32   11.22
 -11  -7  -5   57.65   24.63
  11   7   5   14.30   12.93
  11  -8  -5   16.68   16.81
  11   8  -5   66.67   24.89
 -11  -8   5  -14.00   15.70
 -11   8   5   17.69   17.13
  10   8  -5   49.04   18.43
  10  -8  -5   45.72   21.30
 -10   8   5   36.13   15.49
 -10  -8   5   56.51   20.09
   9   8  -5   36.18   16.44
  -9   8   5   31.33   14.40
  -9  -8   5   17.29   14.29
   9  -8  -5   71.50   26.11
   8  -8  -5    4.74   14.30
   8   8  -5   17.04   12.70
  -8  -8   5   -2.69   10.37
  -8   8   5    9.18   10.59
   7  -8  -5    2.96   12.12
   7   8  -5   29.37   14.90
  -7   8   5   15.11   11.58
  -7  -8   5   30.45   13.58
  -6  -8   5   26.89   15.07
   6   8  -5   36.30   14.58
   6  -8  -5   36.13   17.06
  -6   8   5   20.57   12.41
   6   8  -5   40.92   12.31
  -6   8   5   23.55   10.55
   5   8  -5  142.33   20.93
  -5   8   5  134.77   22.62
  -5  -8   5   89.83   19.99
  -5  -8   5  117.83   19.87
   5   8  -5   92.58   18.96
   5  -8  -5  111.37   26.53
  -5   8   5  110.46   19.58
  -4  -8   5  221.03   29.92
   4   8  -5  270.19   28.21
   4   8  -5  215.87   25.15
   4  -8  -5  219.90   34.30
  -4   8   5  203.85   25.34
  -4   8   5  227.48   26.22
  -4  -8   5  219.59   25.40
   3   8  -5   10.33    7.15
  -3  -8   5    8.07    9.08
  -3  -8   5   10.65    7.18
  -3   8   5   17.05    9.22
   3   8  -5    9.96    8.14
  -3   8   5    6.33    7.46
   3  -8  -5   15.88   10.61
   2   8  -5  240.13   20.70
  -2  -8   5  225.98   28.48
  -2   8   5  249.30   22.08
   2   8  -5  244.82   26.95
   2  -8  -5  209.04   31.40
  -2   8   5  198.03   25.13
  -2  -8   5  246.25   27.19
  -1   8   5  219.50   25.22
  -1   8   5  239.01   21.07
   1   8  -5  215.75   26.51
  -1  -8   5  225.50   26.06
   1  -8  -5  175.30   28.32
  -1  -8   5  228.98   28.49
   0   8   5   76.39   12.19
   0  -8  -5   66.96   18.84
   0  -8   5   76.52   17.76
   0  -8   5   55.15   14.00
   0   8   5   44.51   13.23
   0   8  -5   87.24   17.84
   0  -8  -5   80.77   13.43
   1  -8   5  198.38   27.12
   1   8   5  251.32   22.74
  -1   8  -5  227.57   27.19
  -1  -8  -5  171.91   28.78
   1  -8   5  190.84   25.47
   1   8   5  221.16   25.90
   2   8   5    3.19    6.04
   2   8   5   13.84    8.24
   2  -8   5   22.59   10.37
  -2  -8  -5   22.17   11.63
  -2   8  -5    6.91    8.74
   2  -8   5    8.38    9.04
   3  -8   5  416.43   35.70
   3   8   5  537.35   34.65
  -3   8  -5  448.18   35.85
   3  -8   5  433.47   39.98
  -3  -8  -5  384.70   42.11
   3   8   5  437.26   30.01
  -4   8  -5  303.21   32.17
   4   8   5  326.60   31.20
   4  -8   5  368.82   35.98
   4   8   5  353.41   32.54
  -4  -8  -5  279.22   38.15
   4  -8   5  332.34   37.26
   5   8   5  127.42   22.19
  -5  -8  -5  146.52   29.90
   5  -8   5   94.25   21.17
   5   8   5  116.15   19.41
  -5   8  -5  104.43   20.62
   5  -8   5  124.11   26.79
  -6  -8  -5   52.77   21.08
   6   8   5   68.67   18.89
   6  -8   5   60.41   18.94
   6   8   5   42.03   13.52
   6  -8   5   63.17   19.78
  -6   8  -5   68.42   17.56
  -7   8  -5    3.44   10.07
   7  -8   5    8.91   11.12
   7   8   5  -10.61    8.70
   7   8   5   10.33    8.15
  -7  -8  -5   10.73   12.58
  -7   8  -5    4.76    9.47
   8  -8   5   80.15   24.49
  -8  -8  -5   62.46   21.84
  -8   8  -5  107.10   24.38
   8   8   5   75.29   20.55
  -9   8  -5   77.69   21.93
   9   8   5   33.70   14.48
   9  -8   5   52.10   21.15
  -9  -8  -5   47.39   19.13
  10  -8   5   18.95   15.70
 -10  -8  -5   28.55   16.31
  10   8   5    8.51   14.78
 -10   8  -5   10.94   14.92
 -11   8  -5   67.73   22.64
  11   8   5   73.62   25.67
  11  -8   5   87.63   28.32
 -11  -9   5   16.43   17.02
  11   9  -5   20.40   15.79
  10   9  -5   46.04   20.10
 -10   9   5   40.34   18.25
  10  -9  -5   58.29   24.90
 -10  -9   5   44.23   19.82
   9  -9  -5  -33.11   13.72
  -9  -9   5   26.21   14.45
   9   9  -5   15.16   12.60
  -9   9   5   -2.95   11.28
   8  -9  -5   -0.22   14.53
  -8   9   5   24.50   14.41
   8   9  -5   -1.17    8.72
  -8  -9   5   10.67   13.35
  -7  -9   5   19.28   13.88
   7   9  -5   70.01   18.60
   7  -9  -5   90.59   27.80
  -7   9   5   58.80   18.94
  -6  -9   5  285.94   38.24
   6   9  -5  263.96   33.82
   6  -9  -5  292.20   43.57
   6   9  -5  276.43   30.10
  -6   9   5  349.18   31.68
  -6   9   5  315.37   36.30
  -5   9   5    1.90    8.12
  -5  -9   5   -1.94    9.65
   5   9  -5    3.83    8.50
  -5   9   5    3.46    9.46
   5   9  -5    7.50    9.26
   5  -9  -5    4.35   12.69
  -4  -9   5   54.26   16.19
   4   9  -5   48.49   13.26
  -4   9   5   44.27   13.88
  -4  -9   5   66.98   18.92
  -4   9   5   69.92   16.49
   4   9  -5   68.01   15.50
   4  -9  -5   65.14   19.87
  -3   9   5   39.85   13.20
  -3  -9   5   50.67   15.87
   3  -9  -5   89.09   23.41
  -3  -9   5   47.79   14.15
  -3   9   5   54.73   13.08
   3   9  -5   49.70   13.73
  -2  -9   5  -12.85    7.16
  -2   9   5    9.18    9.11
  -2  -9   5   19.76   11.48
   2   9  -5   -2.75    6.42
  -2   9   5    9.44    7.57
   2  -9  -5   -0.59    9.07
  -1  -9   5   31.66   11.77
  -1   9   5   15.18    8.29
   1   9  -5   20.04    9.02
   1  -9  -5  -16.16    7.82
  -1   9   5   31.37   13.00
  -1  -9   5   25.52   13.02
   0  -9   5   31.62   13.61
   0  -9  -5   63.79   19.41
   0   9  -5   21.66   11.10
   0   9   5   33.63   12.85
   0  -9   5   50.30   14.05
  -1   9  -5   20.69   12.01
   1  -9   5   35.01   13.31
   1  -9   5   46.49   13.34
  -1  -9  -5   60.90   21.27
   1   9   5   22.40   10.97
   2   9   5    5.16    6.84
  -2  -9  -5   11.05   11.55
   2  -9   5   -1.37    7.54
   2   9   5   -7.31    5.32
   2  -9   5   14.62    9.20
  -2   9  -5    5.81    9.23
   3   9   5  278.29   29.45
   3  -9   5  249.16   34.49
  -3  -9  -5  367.10   45.57
   3  -9   5  328.28   36.13
  -3   9  -5  263.60   31.72
   3   9   5  336.28   33.37
   4   9   5   52.21   14.71
   4  -9   5   19.64   14.38
   4   9   5   32.11   12.97
   4  -9   5   27.65   14.31
  -4  -9  -5   19.31   14.49
  -4   9  -5   31.27   12.88
   5  -9   5   38.54   16.10
   5  -9   5   59.33   17.85
  -5   9  -5   72.08   18.85
  -5  -9  -5   34.43   18.91
   5   9   5   39.37   13.89
   5   9   5   11.53    9.75
   6  -9   5    7.01   11.58
  -6   9  -5   10.74   11.60
   6   9   5   41.00   14.63
   6   9   5   25.78   11.64
  -6  -9  -5   26.86   16.42
   6  -9   5   29.75   14.17
   7   9   5   -4.24    9.29
   7  -9   5   10.41   12.37
  -7   9  -5    4.95   11.01
  -7  -9  -5   19.24   13.73
  -7   9  -5    4.63   12.64
   7   9   5    9.43    9.65
  -8   9  -5   10.28   14.46
   8   9   5   12.43   11.40
   8  -9   5   19.19   15.53
  -8  -9  -5   21.40   15.47
   9  -9   5   32.78   18.40
   9   9   5   28.64   15.35
  -9   9  -5   12.92   15.43
  -9  -9  -5   52.86   25.68
 -10   9  -5   31.00   15.37
  10  -9   5   51.27   22.22
 -10  -9  -5   43.47   23.79
  10   9   5   33.94   16.05
 -10 -10   5  216.93   41.69
  10  10  -5  255.00   41.00
 -10  10   5  301.26   45.98
   9 -10  -5  132.82   35.90
  -9  10   5  100.90   25.99
  -9 -10   5   90.33   26.61
   9  10  -5  122.24   27.37
   8  10  -5  -22.77   10.84
   8 -10  -5   42.00   20.39
  -8 -10   5   24.60   14.73
  -8  10   5   30.90   13.45
   7  10  -5  138.30   26.71
  -7 -10   5  154.46   29.94
   7 -10  -5  138.47   34.57
  -7  10   5  156.48   28.55
  -6  10   5  381.70   36.98
   6  10  -5  416.46   39.28
  -6  10   5  403.63   42.39
  -6 -10   5  422.60   47.05
   6  10  -5  379.01   39.49
   6 -10  -5  386.39   52.33
   5  10  -5  450.15   40.18
   5 -10  -5  459.83   54.68
  -5  10   5  428.78   37.20
  -5 -10   5  427.49   46.27
  -5  10   5  432.91   39.94
  -4 -10   5  155.44   29.21
  -4  10   5  110.51   22.14
  -4  10   5  125.50   24.19
   4  10  -5  132.73   23.96
   4 -10  -5  125.82   29.98
  -3  10   5   76.07   18.66
   3  10  -5   72.02   17.33
   3 -10  -5   62.28   22.51
  -3  10   5   82.29   16.95
  -3 -10   5   51.55   17.32
  -3 -10   5  113.25   20.96
  -2 -10   5  110.04   20.18
  -2 -10   5  129.05   25.86
   2  10  -5  104.93   21.58
  -2  10   5   76.05   16.00
  -2  10   5  112.43   23.09
   2 -10  -5   86.74   24.30
  -1 -10   5  972.90   49.66
  -1 -10   5  966.81   56.91
   1 -10  -5  875.48   58.71
   1  10  -5  881.78   49.96
  -1  10   5  937.20   50.99
   0 -10   5 1678.86   74.71
   0  10   5 1689.78   68.19
   0  10  -5 1613.53   69.05
   0 -10   5 1604.27   64.75
   0 -10  -5 1642.79   81.68
   1 -10   5  220.64   32.73
  -1  10  -5  176.03   28.69
  -1 -10  -5  225.02   36.77
   1 -10   5  202.02   28.00
   1  10   5  234.12   31.70
   2 -10   5    0.61    8.94
   2  10   5    1.22    8.06
  -2 -10  -5   -6.66    9.10
  -2  10  -5    4.42   11.64
   2 -10   5    6.89    9.38
  -3  10  -5  134.91   25.31
  -3 -10  -5  160.68   32.58
   3  10   5  221.31   29.31
   3 -10   5  133.42   27.57
   3 -10   5  149.46   25.99
   4 -10   5  530.30   50.79
   4  10   5  520.64   43.12
  -4  10  -5  555.47   46.45
  -4 -10  -5  515.17   55.33
   4  10   5  532.06   36.90
   4 -10   5  535.24   46.08
   5 -10   5  423.78   47.39
   5  10   5  465.75   40.48
  -5  10  -5  489.36   44.34
   5 -10   5  490.73   46.64
  -5 -10  -5  481.52   54.73
   5  10   5  538.34   44.07
   6  10   5  166.56   28.56
   6  10   5  202.47   28.42
   6 -10   5  175.70   32.94
  -6  10  -5  164.20   29.16
  -6 -10  -5  156.06   33.33
   6 -10   5  153.19   30.20
  -7 -10  -5   18.11   14.29
  -7  10  -5   12.98   14.05
   7  10   5   25.79   15.51
  -7  10  -5   28.82   15.88
   7 -10   5   37.25   16.93
   7  10   5   42.60   12.50
   8  10   5  119.21   26.46
  -8  10  -5  183.21   34.03
  -8 -10  -5  114.53   34.34
   8 -10   5  113.75   31.69
   9  10   5  307.91   45.03
  -9 -10  -5  360.24   55.53
  -9  10  -5  348.93   48.12
   9 -10   5  309.64   49.75
  10  10   5  349.21   50.07
  -9 -11   5  107.13   29.18
  -9  11   5  104.96   28.25
  -8 -11   5  212.46   40.62
   8 -11  -5  232.98   46.12
  -8  11   5  206.38   35.21
   7 -11  -5  289.22   48.84
  -7  11   5  342.66   42.84
  -7 -11   5  348.86   47.61
  -6 -11   5   73.97   22.72
   6  11  -5  105.46   21.47
   6 -11  -5   81.07   26.17
  -6  11   5   88.58   21.90
  -6  11   5   86.69   21.35
  -5  11   5   33.01   14.61
   5  11  -5   20.06   12.60
  -5 -11   5   32.10   15.01
  -5  11   5   25.63   14.52
   5 -11  -5   27.34   16.45
   4  11  -5  177.31   28.98
  -4  11   5  164.93   26.87
   4 -11  -5  180.36   35.87
  -4 -11   5  128.19   28.63
  -4  11   5  183.88   29.44
  -3  11   5  375.53   39.70
   3  11  -5  439.08   42.98
   3 -11  -5  325.48   45.31
  -3 -11   5  345.91   43.81
  -3  11   5  362.57   34.46
  -2  11   5  526.68   43.93
  -2 -11   5  588.52   51.92
   2 -11  -5  547.66   57.93
  -2 -11   5  547.70   38.97
   2  11  -5  535.28   45.59
   1 -11  -5  399.90   51.32
  -1 -11   5  306.63   33.42
  -1 -11   5  324.20   41.75
   1  11  -5  329.73   37.70
  -1  11   5  359.66   39.27
   0 -11   5   38.18   14.53
   0  11  -5   20.66   12.21
   0  11   5    3.23   10.69
   0 -11   5    4.96    9.47
   0 -11  -5   18.67   16.07
   1 -11   5  523.70   49.76
   1  11   5  583.90   42.16
  -1 -11  -5  677.67   61.36
   1 -11   5  569.79   41.95
  -1  11  -5  534.02   47.20
   2 -11   5  357.45   38.61
   2  11   5  383.21   41.02
  -2 -11  -5  274.34   44.22
  -2  11  -5  321.05   40.28
   2 -11   5  367.95   42.96
   3 -11   5  279.74   36.57
   3  11   5  234.87   32.13
  -3  11  -5  276.19   36.38
   3 -11   5  384.80   45.44
  -3 -11  -5  304.11   45.36
   4 -11   5  177.06   34.29
  -4 -11  -5  213.01   40.34
   4 -11   5  210.96   33.54
   4  11   5  165.47   27.30
  -4  11  -5  163.11   28.47
   5 -11   5    4.35   12.03
  -5  11  -5    7.25   12.61
   5  11   5   -4.56    9.32
   5 -11   5   -1.18    9.98
  -5 -11  -5  -11.02   10.99
   6 -11   5  139.15   33.34
  -6  11  -5   91.55   23.60
   6  11   5  149.39   26.23
  -6 -11  -5   90.30   26.86
   6 -11   5  157.33   32.33
   7  11   5  325.72   37.65
  -7  11  -5  280.53   39.81
   7  11   5  381.35   45.05
  -7 -11  -5  344.27   52.90
   7 -11   5  363.64   50.71
  -8 -11  -5  319.91   51.51
  -8  11  -5  279.54   42.96
   8 -11   5  333.20   51.56
   8  11   5  286.30   40.96
   9 -11   5   20.26   19.79
   9  11   5   50.50   19.05
  -8  12   5   68.68   23.33
  -8 -12   5  101.18   27.55
  -7  12   5   95.56   25.00
  -7 -12   5   89.47   24.29
   7 -12  -5   93.20   30.69
   6 -12  -5    8.60   14.77
  -6  12   5   -9.86    9.45
   6  12  -5   -9.99    9.46
  -6 -12   5   19.71   15.07
   5 -12  -5   94.72   27.88
  -5 -12   5  114.18   30.96
   5  12  -5  110.58   23.81
  -5  12   5  102.71   22.60
  -5  12   5  113.42   26.11
  -4 -12   5   34.07   19.95
   4 -12  -5   86.33   25.82
  -4  12   5   26.71   15.10
  -4  12   5   72.91   22.00
   4  12  -5   60.00   17.33
   3  12  -5    3.18    8.85
  -3 -12   5   -0.12   11.27
   3 -12  -5   10.21   13.57
  -3  12   5  -15.48   10.02
  -2 -12   5   25.58   14.07
  -2  12   5   35.28   16.98
   2  12  -5   11.44   11.71
   2 -12  -5   -2.92   11.37
   1 -12  -5   -3.82   12.44
  -1  12   5  -13.80    8.55
  -1 -12   5  -12.69   10.89
   1  12  -5    9.09    9.79
  -1 -12   5  -18.63    8.22
   0  12   5    7.15   12.70
   0  12  -5   19.75   12.04
   0 -12   5   13.02   13.53
   0 -12  -5    0.16   10.45
   0 -12   5    5.07   11.33
  -1  12  -5   34.61   17.34
   1 -12   5   27.32   14.92
   1 -12   5    8.92   11.73
   1  12   5    9.17    9.92
  -1 -12  -5   47.05   17.85
   2 -12   5  141.73   27.00
   2 -12   5  136.26   29.88
  -2  12  -5  162.36   31.73
  -2 -12  -5  195.10   39.20
   2  12   5  120.54   25.00
   3 -12   5    0.98   13.98
  -3  12  -5   31.81   17.03
   3  12   5   15.63   11.88
  -3 -12  -5   32.69   18.55
   3 -12   5   51.68   18.22
  -4  12  -5  130.56   29.18
   4 -12   5  120.26   27.04
   4 -12   5  123.76   31.28
  -4 -12  -5  132.89   34.69
   4  12   5  145.76   28.19
   5  12   5   80.04   21.14
  -5 -12  -5  109.61   32.67
  -5  12  -5  111.24   27.42
   5 -12   5  134.94   32.11
   5 -12   5  138.07   29.63
  -6 -12  -5   43.03   19.30
   6 -12   5   -8.60   12.32
  -6  12  -5   35.84   19.60
   6 -12   5    1.76   14.85
   6  12   5   -9.23   10.25
   7  12   5   -0.89   11.02
  -7  12  -5   -5.15   11.30
   7 -12   5   39.41   19.32
  -7 -12  -5  -24.59   15.10
   8 -12   5  -31.62   14.73
  -7 -13   5   16.18   22.18
  -7  13   5   25.33   17.15
  -6  13   5    2.98   11.86
   6  13  -5   -9.30   10.88
  -6 -13   5   16.27   16.09
   6 -13  -5  -24.15   15.14
   5  13  -5   17.95   13.16
  -5  13   5    6.10   15.34
  -5 -13   5    7.47   13.15
   5 -13  -5  -30.03   14.01
   4  13  -5    6.90   10.52
  -4  13   5    6.64   15.07
  -4 -13   5   29.16   14.67
   4 -13  -5    2.46   13.92
  -3 -13   5   10.68   16.91
   3  13  -5   35.01   13.82
   3 -13  -5   57.05   21.01
  -3  13   5   46.04   19.95
  -2  13   5  -12.62   13.25
  -2 -13   5   -8.66   13.56
   2 -13  -5   37.09   18.80
   2  13  -5  -14.79    9.54
  -1  13   5  -23.16   10.61
   1  13  -5   19.77   11.70
  -1 -13   5   10.63   14.43
   1 -13  -5  -12.03   10.22
   0  13   5    1.62   11.55
   0  13  -5   -2.44   10.30
   0 -13   5   12.48   12.17
   0 -13   5    4.30   12.81
   0 -13  -5   12.08   16.30
  -1 -13  -5   21.14   14.41
   1 -13   5    3.29   11.52
   1 -13   5    5.69   13.14
  -1  13  -5    6.54   13.26
   1  13   5  -12.09    8.40
  -2  13  -5   29.60   18.17
   2 -13   5   83.87   24.34
   2 -13   5   94.38   22.26
   2  13   5   41.18   15.23
  -2 -13  -5   36.60   23.12
  -3  13  -5   11.89   14.30
   3 -13   5    1.93   12.69
   3 -13   5   18.41   15.62
  -3 -13  -5   26.19   18.43
   3  13   5   35.90   14.74
  -4  13  -5   -4.09   12.70
   4 -13   5   -0.75   14.58
   4 -13   5   -4.34   10.86
  -4 -13  -5   -3.13   15.64
   4  13   5  -11.13   10.25
   5 -13   5   12.82   15.96
   5 -13   5    6.03   14.56
  -5 -13  -5   -6.71   13.91
  -5  13  -5   -4.68   13.43
   5  13   5   -1.85   11.97
  -6  13  -5    9.76   15.80
   6 -13   5   13.61   16.10
   6  13   5   -2.62   11.29
  -6 -13  -5  -14.29   16.42
   7  13   5  -15.04   13.11
  -5 -14   5  205.36   41.97
   5  14  -5  147.72   30.45
  -5  14   5  229.77   38.80
  -4  14   5  180.66   35.29
  -4 -14   5  221.43   39.71
   4 -14  -5  234.68   46.85
   4  14  -5  276.07   41.57
   3  14  -5   15.73   13.87
   3 -14  -5  -27.13   16.49
  -3 -14   5   -7.94   14.68
  -3  14   5    8.11   18.58
  -2 -14   5   23.45   18.87
   2 -14  -5   70.11   25.11
  -2  14   5   72.25   24.25
  -1 -14   5  -23.93   12.82
   1 -14  -5   27.23   17.29
  -1  14   5    8.26   14.82
   1  14  -5   10.12   11.78
   0 -14  -5    7.71   17.60
   0 -14   5   25.59   14.20
   0  14   5    9.20   15.73
   0  14  -5   20.54   13.78
   1 -14   5  163.61   33.62
  -1  14  -5  169.59   34.43
   1  14   5  148.95   30.93
  -1 -14  -5  146.19   34.21
   2  14   5  142.01   29.24
   2 -14   5  131.37   30.48
   2 -14   5  158.71   31.31
  -2 -14  -5  163.40   39.15
  -2  14  -5  173.46   35.10
  -3  14  -5  -15.42   12.06
   3  14   5    5.73   11.71
   3 -14   5   12.66   13.08
  -3 -14  -5   -1.92   16.37
   3 -14   5   -8.03   13.55
   4 -14   5  152.40   31.83
  -4  14  -5  146.78   32.56
   4  14   5  119.52   28.34
   4 -14   5  144.46   32.70
   5 -14   5   31.66   20.10
   5 -14   5  136.13   37.06
  -5  14  -5  124.56   30.80
  -3 -15   5  266.43   46.48
  -2 -15   5  127.50   32.64
  -1 -15   5   94.77   28.50
   0 -15   5   -7.95   16.48
   1 -15   5  110.71   31.37
   2 -15   5  214.10   42.42
 -14   0   6   16.23   13.93
  13   0  -6   20.78   12.27
 -13   0   6   -0.62   11.43
 -12   0   6   91.50   21.68
  12   0  -6   61.94   23.39
  12   0  -6   77.41   21.27
 -11   0   6  506.20   43.87
  11   0  -6  564.56   53.89
  11   0  -6  580.51   49.78
 -10   0   6  814.01   47.36
  10   0  -6  714.94   52.81
  10   0  -6  790.91   50.97
   9   0  -6   99.58   21.15
  -9   0   6   97.71   19.10
   9   0  -6   86.44   21.16
   8   0  -6  354.10   33.62
  -8   0   6  354.31   31.55
   8   0  -6  350.09   35.56
  -7   0   6 1952.29   62.76
   7   0  -6 1999.73   70.89
   7   0  -6 1959.14   66.95
  -6   0   6 1924.07   56.80
   6   0  -6 1908.08   61.35
   6   0  -6 1960.16   62.47
   5   0  -6  276.89   23.88
  -5   0   6  286.59   20.95
   5   0  -6  291.68   21.42
  -4   0   6  504.52   25.15
   4   0  -6  516.95   26.87
   4   0  -6  515.42   27.21
  -4   0   6  530.65   14.90
   3   0  -6  745.87   26.14
  -3   0   6  721.17   27.55
  -3   0   6  720.56   19.20
   3   0  -6  674.74   29.32
  -2   0   6 2498.26   38.58
   2   0  -6 2450.99   38.81
   2   0  -6 2486.61   53.22
  -2   0   6 2548.12   47.33
  -1   0   6 9995.09   86.73
   1   0  -6 9974.50  101.37
   1   0  -6 9988.27   71.80
  -1   0   6 9838.84   89.91
   0   0  -6 5245.99   69.46
   0   0  -6 5303.97   46.96
   0   0   6 5295.57   61.44
   0   0   6 5297.90   64.01
  -1   0  -6  500.99   21.65
   1   0   6  535.48   19.24
  -1   0  -6  518.43   16.90
   1   0   6  528.85   21.23
   2   0   6 1925.01   43.94
  -2   0  -6 1997.99   41.20
   2   0   6 2024.65   43.29
   2   0   6 2002.18   36.45
   3   0   6 2326.10   49.11
   3   0   6 2316.30   53.82
   3   0   6 2318.66   51.78
   3   0   6 2328.00   41.70
   4   0   6 2065.00   52.73
   4   0   6 2057.48   43.81
   4   0   6 1954.44   56.81
   4   0   6 2056.20   48.96
  -5   0  -6 2220.62   48.25
   5   0   6 2171.85   58.62
   5   0   6 2303.69   67.71
   5   0   6 2244.73   51.78
   6   0   6  788.54   38.61
   6   0   6  783.28   43.72
  -6   0  -6  789.12   32.24
   6   0   6  819.17   32.60
   7   0   6   12.68    7.28
   7   0   6   26.23    8.87
  -7   0  -6   37.10    9.67
   7   0   6   32.79   13.18
   8   0   6  822.55   53.84
   8   0   6  839.86   44.83
  -8   0  -6  744.91   36.19
   9   0   6 1341.77   60.59
  -9   0  -6 1452.79   53.41
 -10   0  -6  476.57   49.04
  10   0   6  402.75   41.28
 -11   0  -6    6.32   13.57
  11   0   6    2.08   10.70
 -12   0  -6   26.25   17.87
  12   0   6   25.19   12.90
 -13   0  -6   37.41   20.65
  13   0   6   16.91   14.58
 -14   1   6   13.16   13.07
  14  -1  -6    9.20   15.46
 -13  -1   6  125.16   31.61
 -13  -1   6  101.23   24.64
  13   1  -6  133.12   31.00
 -13   1   6  121.88   26.95
  13  -1  -6   77.48   20.24
  13  -1  -6  141.65   34.35
  12  -1  -6   69.66   20.93
 -12  -1   6   50.15   15.94
 -12  -1   6   69.13   23.01
 -12   1   6   67.78   19.47
  12  -1  -6   19.41   17.19
  12   1  -6   69.43   18.89
 -11  -1   6    2.88   10.78
 -11  -1   6    9.58   13.36
  11   1  -6   -9.98    8.79
  11  -1  -6    6.08   10.27
  11  -1  -6   -0.26   11.86
 -11   1   6    4.89   10.10
 -10   1   6  139.86   24.87
 -10  -1   6  133.39   24.60
  10   1  -6  113.78   23.58
  10   1  -6  123.18   27.96
  10  -1  -6  109.96   26.84
  10  -1  -6  105.37   21.87
   9   1  -6   73.69   18.15
   9  -1  -6  127.16   25.37
   9   1  -6   57.66   17.57
   9  -1  -6   66.62   16.70
  -9   1   6   50.42   15.56
  -9  -1   6   87.16   17.86
  -8  -1   6  181.78   24.08
  -8   1   6  194.32   25.63
   8   1  -6  208.47   29.12
   8   1  -6  234.89   30.63
   8  -1  -6  235.30   30.31
   8  -1  -6  192.28   26.17
   7   1  -6  647.12   39.15
  -7  -1   6  648.18   34.92
   7  -1  -6  577.94   37.68
   7  -1  -6  589.56   35.52
   7   1  -6  578.76   37.35
  -7   1   6  613.85   35.42
   6   1  -6   81.12   15.96
  -6   1   6   95.48   16.04
   6   1  -6   98.19   17.81
   6  -1  -6  109.07   18.46
  -6  -1   6  107.50   17.40
   6  -1  -6  126.69   19.48
   5   1  -6  694.93   14.52
   5   1  -6  632.61   32.54
   5   1  -6  635.01   34.22
   5  -1  -6  680.19   33.96
  -5   1   6  673.36   14.04
  -5  -1   6  558.69   28.66
  -5   1   6  702.04   32.96
   5  -1  -6  645.90   32.53
   4  -1  -6  418.10   24.48
   4   1  -6  395.64   21.71
  -4   1   6  375.94   22.37
   4   1  -6  383.41   13.90
   4  -1  -6  340.68   21.99
  -4  -1   6  412.39   23.16
  -4   1   6  363.99   12.61
  -3  -1   6  332.32   19.31
  -3   1   6  319.25   12.99
   3   1  -6  342.56   21.34
  -3   1   6  316.45   18.88
   3  -1  -6  318.41   18.65
   3   1  -6  341.37   17.62
   3  -1  -6  339.52   20.81
  -2   1   6  192.24   13.48
   2  -1  -6  207.88   17.08
   2   1  -6  203.60   16.99
  -2   1   6  201.17   11.48
  -2  -1   6  215.78   15.45
   2  -1  -6  194.67   12.99
  -2  -1   6  212.03   13.17
   2   1  -6  218.56   11.16
   1  -1  -6   20.44    5.19
  -1   1   6   11.65    4.81
  -1  -1   6   11.92    5.64
   1   1  -6   13.08    6.09
   1  -1  -6   19.22    6.58
  -1  -1   6   19.36    6.07
  -1   1   6   13.49    4.51
  -1  -1   6   17.16    2.83
   0  -1  -6  205.76   11.41
   0  -1  -6  211.60   14.55
   0   1   6  206.19   10.63
   0   1  -6  215.74   14.44
   0  -1   6  197.57   13.49
   0   1   6  198.64   13.06
  -1  -1  -6 1438.49   33.18
   1  -1   6 1453.93   35.05
   1   1   6 1456.41   37.07
   1   1   6 1489.14   27.29
   1  -1   6 1473.35   27.60
   1   1   6 1406.85   34.09
   1  -1   6 1460.53   37.49
  -1   1  -6 1486.92   35.07
   2  -1   6  250.95   17.09
   2  -1   6  277.67   15.34
   2  -1   6  264.56   15.49
   2   1   6  293.58   18.58
   2   1   6  251.65   15.83
  -2  -1  -6  272.22   16.64
   2   1   6  264.32   11.19
   2  -1   6  275.48   16.00
   3  -1   6  991.44   31.16
   3  -1   6  962.30   34.18
   3   1   6  983.63   31.37
   3  -1   6 1033.24   32.82
   3   1   6 1006.76   23.86
   3  -1   6 1021.83   34.76
   3   1   6  994.52   35.90
  -3  -1  -6 1012.79   36.30
   4   1   6   -6.74    3.20
   4  -1   6   -6.85    3.96
   4  -1   6   -2.21    3.76
   4  -1   6   -3.15    3.53
  -4  -1  -6   -0.60    2.36
   4   1   6  -10.54    3.15
   4  -1   6    0.78    5.39
  -4  -1  -6   -0.52    4.76
   5   1   6  449.28   23.80
   5  -1   6  479.95   26.07
   5  -1   6  469.89   25.68
   5  -1   6  494.93   26.92
  -5  -1  -6  464.35   20.60
   5   1   6  459.24   28.50
   5  -1   6  481.81   31.72
  -5  -1  -6  492.60   31.36
  -6  -1  -6  434.06   32.93
   6  -1   6  416.86   25.14
  -6   1  -6  465.58   26.21
   6  -1   6  414.27   27.56
   6  -1   6  447.65   32.57
   6   1   6  436.26   30.14
   6   1   6  473.24   25.07
  -6  -1  -6  406.52   21.62
   7  -1   6   79.31   15.08
  -7  -1  -6   98.04   21.24
   7  -1   6   89.29   20.41
   7   1   6  102.25   14.96
  -7  -1  -6   92.96   14.27
  -7   1  -6   67.45   13.14
   7   1   6   95.28   18.16
   7  -1   6   74.02   15.42
   8  -1   6   21.64   11.74
  -8  -1  -6   29.40    9.06
   8  -1   6   37.28   11.63
  -8  -1  -6   34.52   14.36
  -8   1  -6   49.58   12.94
   8   1   6   30.33   12.80
  -9   1  -6    3.19    7.60
   9  -1   6   12.17    8.49
   9  -1   6    7.35   11.49
  -9  -1  -6   -0.71   10.04
   9   1   6    4.35    9.01
  10   1   6  133.62   25.25
  10  -1   6   68.26   17.88
 -10  -1  -6  127.21   28.54
 -10   1  -6  145.06   23.14
  10  -1   6  185.49   34.23
  11  -1   6  303.84   47.64
 -11  -1  -6  245.73   41.45
  11  -1   6  258.91   35.87
  11   1   6  301.32   40.05
 -12   1  -6   84.40   25.33
  12  -1   6   72.17   18.69
 -12  -1  -6   34.02   21.92
  12   1   6   70.77   19.78
 -13  -1  -6   16.43   17.97
 -13   1  -6    9.15   18.16
  13   1   6   28.12   15.27
  13  -1   6   21.98   16.04
  13   2  -6   13.10   15.27
 -13  -2   6   22.32   16.07
  13  -2  -6    5.42   15.65
 -13   2   6   11.85   13.53
  13  -2  -6   13.38   14.31
  12  -2  -6    9.63   13.23
 -12  -2   6   -6.78   10.85
 -12   2   6  -14.91   11.27
 -12  -2   6    8.66   12.27
  12  -2  -6    8.03   11.17
  12   2  -6   -4.37    9.87
  11  -2  -6   19.98   14.57
  11  -2  -6   25.33   12.61
  11   2  -6    0.20    8.53
 -11  -2   6   28.32   14.36
 -11  -2   6   -8.23   10.24
 -11   2   6   -0.19    9.96
 -10  -2   6  213.25   30.17
 -10   2   6  176.88   27.15
 -10  -2   6   88.57   24.44
  10  -2  -6  160.01   31.49
  10   2  -6  117.86   25.36
  10  -2  -6  179.24   28.22
  -9  -2   6   39.46   15.58
  -9  -2   6   68.04   16.71
  -9   2   6   51.10   15.70
   9   2  -6   62.42   16.90
   9  -2  -6   48.67   14.65
   9  -2  -6   54.86   19.08
   8   2  -6   82.69   19.33
  -8  -2   6  121.32   20.23
  -8  -2   6  103.14   22.00
   8  -2  -6  157.72   26.97
   8  -2  -6  112.06   20.30
  -8   2   6   98.02   19.58
   7  -2  -6  136.62   23.48
  -7   2   6  176.99   23.28
   7  -2  -6  189.81   23.67
  -7  -2   6  195.96   22.69
   7   2  -6  204.64   27.52
  -7  -2   6  141.43   22.20
   6  -2  -6    7.50    7.32
  -6  -2   6    7.70    7.03
   6   2  -6   20.00    9.52
  -6  -2   6   12.33    7.40
   6  -2  -6   14.79    7.31
  -6   2   6   11.75    7.73
   5   2  -6   52.85   13.46
  -5   2   6   31.28    9.66
   5  -2  -6   50.28   11.15
  -5  -2   6   45.42   10.72
   5   2  -6   43.99    6.24
   5  -2  -6   39.16   11.48
  -5  -2   6   53.77   11.39
  -5   2   6   33.72    5.27
   4   2  -6  190.82   20.01
   4   2  -6  202.51   12.07
  -4  -2   6  154.82   17.12
  -4  -2   6  202.81   17.63
  -4   2   6  179.42   10.32
   4  -2  -6  188.78   20.02
  -4   2   6  215.82   19.04
   4  -2  -6  161.60   16.98
  -3  -2   6  227.24   18.52
  -3   2   6  205.17   11.96
  -3  -2   6  218.76   14.62
   3  -2  -6  206.30   17.58
  -3   2   6  186.36   16.44
   3  -2  -6  177.10   18.06
   3   2  -6  219.61   19.71
   3   2  -6  209.37   13.39
   2  -2  -6  129.26   14.05
  -2   2   6  130.36   12.53
   2  -2  -6  138.92   14.04
  -2  -2   6  118.61   13.79
  -2  -2   6  125.21    9.50
  -2   2   6  118.71   10.84
   2   2  -6  136.38   13.18
   2   2  -6  136.81   15.20
   1  -2  -6  899.93   29.65
  -1  -2   6  870.05   30.87
  -1   2   6  882.21   26.03
  -1  -2   6  859.87   19.84
  -1   2   6  924.89   24.79
   1   2  -6  877.92   29.28
   1   2  -6  894.38   29.41
   1  -2  -6  886.99   30.70
   0  -2  -6 1223.09   34.27
   0  -2   6 1199.12   36.02
   0  -2   6 1194.34   35.98
   0   2  -6 1219.05   32.25
   0   2   6 1203.52   32.15
   0   2   6 1227.29   24.08
   0  -2  -6 1177.40   34.11
   0  -2   6 1189.88   22.48
   1   2   6  326.72   10.58
   1   2   6  308.48   17.69
   1  -2   6  347.91   20.42
   1   2   6  328.60   19.31
  -1  -2  -6  327.20   18.10
   1  -2   6  311.22   19.19
   1  -2   6  312.45   14.63
  -1   2  -6  331.53   16.80
   2  -2   6  139.92   14.70
   2  -2   6  143.09   13.71
   2   2   6  124.20   14.65
  -2   2  -6  116.19   11.61
  -2  -2  -6  117.30   14.54
   2   2   6  120.71    5.54
   2   2   6  106.41   12.64
   2  -2   6  111.39   14.38
   3   2   6  171.13   18.49
   3  -2   6  151.93   16.57
   3  -2   6  168.95   16.43
   3  -2   6  178.95   14.82
   3  -2   6  172.85   17.54
  -3  -2  -6  136.37   16.98
  -3  -2  -6  161.69    7.51
   3   2   6  156.42   14.94
   4   2   6  278.80   17.89
   4  -2   6  284.75   24.44
   4  -2   6  338.22   22.58
  -4  -2  -6  282.92   12.26
   4  -2   6  281.79   20.14
   4   2   6  292.86   21.81
   4  -2   6  309.66   19.29
  -4  -2  -6  310.82   23.88
   5   2   6   74.99   15.18
   5  -2   6   17.00   10.76
   5   2   6   40.97    9.84
   5  -2   6   49.38   10.38
  -5  -2  -6   41.69   11.89
  -5  -2  -6   35.11    6.53
   5  -2   6   51.06   11.43
   5  -2   6   45.30   10.72
   6  -2   6  333.21   32.53
   6   2   6  373.23   23.03
  -6  -2  -6  394.15   35.07
   6  -2   6  349.81   23.71
  -6  -2  -6  353.89   18.37
   6   2   6  359.74   31.05
  -6   2  -6  360.27   24.66
   6  -2   6  351.97   23.98
   7   2   6    4.42    7.81
   7   2   6   11.57    6.62
   7  -2   6   11.91    9.34
   7  -2   6   23.14    8.97
  -7  -2  -6   19.11   11.81
  -7   2  -6   17.14    8.61
  -8  -2  -6  110.08   25.02
   8  -2   6  172.14   29.16
   8   2   6  139.93   24.26
  -8   2  -6  183.74   23.85
   8  -2   6  167.46   23.53
   9  -2   6   29.61   11.01
  -9  -2  -6   32.00   16.11
  -9   2  -6   23.65   11.35
   9  -2   6   35.97   14.61
   9   2   6   32.23   15.45
  10  -2   6   19.23   11.56
 -10  -2  -6    7.93   11.34
  10  -2   6   -6.26   10.36
 -10   2  -6   -9.87    7.85
  10   2   6    6.84    9.24
  11   2   6    7.34   11.26
  11  -2   6   16.39   11.51
 -11  -2  -6   16.45   15.77
 -11   2  -6   20.71   12.66
  11  -2   6    6.43   13.20
  12  -2   6  -15.41   14.04
 -12  -2  -6   30.90   19.40
  12   2   6   23.59   13.78
  13   2   6   -0.07   13.56
  13  -3  -6   90.14   25.67
 -13   3   6   83.15   25.09
  13   3  -6  125.23   30.77
 -13  -3   6   98.02   25.16
  12   3  -6   47.57   17.84
  12  -3  -6   27.35   17.58
 -12   3   6   21.54   13.67
 -12  -3   6   20.64   15.06
 -11   3   6   -2.22   10.40
  11  -3  -6   45.06   15.78
  11   3  -6   11.05    9.82
 -11  -3   6   25.82   12.61
  11  -3  -6  -11.08    7.98
 -11  -3   6    9.40   12.20
  10  -3  -6   29.67   16.07
 -10  -3   6   28.03   13.45
 -10   3   6   27.93   13.42
 -10  -3   6   38.14   16.54
  10   3  -6   44.42   16.38
  10  -3  -6   39.47   14.31
   9   3  -6   -2.15    9.06
  -9   3   6    3.44    7.87
  -9  -3   6   -2.63    8.87
   9  -3  -6    5.65   12.21
  -9  -3   6   -1.32    8.10
   9  -3  -6   24.37   10.76
  -8  -3   6   98.14   20.88
   8  -3  -6   87.26   17.82
  -8   3   6   85.21   19.01
   8   3  -6   94.18   20.73
   8  -3  -6  100.41   24.38
  -8  -3   6  104.92   18.73
  -7  -3   6  124.45   21.26
   7  -3  -6  116.47   23.50
  -7  -3   6  126.81   19.65
   7   3  -6  113.11   20.97
  -7   3   6  127.90   20.36
   7  -3  -6  133.25   20.15
  -6  -3   6   70.99   14.04
   6   3  -6   96.53    9.69
   6  -3  -6   43.21   13.00
  -6  -3   6   96.42   17.71
  -6   3   6   76.22   14.98
   6  -3  -6   82.73   15.16
   6   3  -6   77.31   17.13
   5   3  -6  335.76   16.34
  -5  -3   6  362.88   23.80
  -5   3   6  354.55   24.64
   5   3  -6  354.03   29.47
  -5  -3   6  350.27   24.73
  -5   3   6  345.06   16.15
   5  -3  -6  359.98   27.82
   5  -3  -6  346.14   23.05
   4  -3  -6 1689.53   54.93
  -4  -3   6 1686.17   47.93
   4  -3  -6 1714.59   45.12
   4   3  -6 1916.40   40.58
  -4   3   6 1721.94   49.08
   4   3  -6 1682.54   53.89
  -4  -3   6 1801.35   49.52
  -4   3   6 1780.29   36.55
   3  -3  -6  595.98   26.33
  -3  -3   6  609.62   25.82
   3  -3  -6  619.44   30.69
   3   3  -6  627.68   29.33
  -3  -3   6  610.88   28.05
   3   3  -6  624.80   24.29
  -3   3   6  610.88   22.44
  -3   3   6  638.93   27.42
  -2  -3   6   14.80    5.08
  -2  -3   6   17.56    7.38
   2  -3  -6   24.42    7.71
  -2   3   6   22.58    6.60
   2  -3  -6   11.35    6.25
  -2   3   6    6.36    4.34
   2   3  -6   20.76    6.82
   2   3  -6   12.25    5.70
   1   3  -6    8.09    6.11
   1  -3  -6   15.69    6.08
   1   3  -6   13.90    5.86
  -1  -3   6   16.42    5.01
  -1   3   6    8.52    4.57
  -1  -3   6   13.39    6.70
  -1   3   6   11.55    5.52
   1  -3  -6   12.84    6.84
   0  -3  -6   37.86    9.47
   0   3   6   49.23    6.21
   0  -3  -6   42.73    9.48
   0   3  -6   39.54    7.70
   0   3  -6   44.06   10.07
   0   3   6   41.13    8.62
   0  -3   6   50.71    8.04
   0  -3   6   40.21    9.45
  -1   3  -6  105.42   10.10
  -1   3  -6   90.03   13.98
   1   3   6   94.33   12.88
   1  -3   6  101.81   11.62
   1   3   6  105.16   13.24
  -1  -3  -6  108.84   14.44
   1  -3   6  105.75   14.56
   1   3   6  101.38    5.45
   2   3   6 1145.41   36.10
  -2  -3  -6 1192.67   41.70
  -2   3  -6 1149.75   40.25
   2   3   6 1172.60   38.47
   2  -3   6 1211.65   36.99
   2  -3   6 1178.86   40.00
  -2   3  -6 1192.47   29.85
  -3   3  -6  138.81   17.73
  -3  -3  -6   90.34   15.01
   3  -3   6  132.29   12.05
   3   3   6  117.71   14.64
   3   3   6  110.07   15.16
   3  -3   6  124.20   16.86
   3  -3   6  135.84   16.57
  -4  -3  -6   72.12    5.58
   4   3   6   83.91   13.02
   4  -3   6   57.98   10.18
  -4  -3  -6   66.36   14.66
   4   3   6   63.92   12.71
   4  -3   6   66.38   13.67
   4  -3   6   60.64   13.08
  -4   3  -6   77.73   14.24
   5  -3   6  556.17   27.11
  -5   3  -6  512.75   29.55
   5  -3   6  570.70   30.70
   5  -3   6  521.88   34.52
  -5  -3  -6  567.07   18.06
   5   3   6  547.81   33.25
   5   3   6  554.27   27.37
   6  -3   6  390.29   28.09
  -6   3  -6  364.44   25.68
  -6  -3  -6  336.80   34.41
   6  -3   6  291.96   31.69
   6   3   6  391.45   24.23
   6  -3   6  439.88   26.13
   6   3   6  333.78   31.63
   7   3   6   79.54   17.67
  -7   3  -6  109.40   17.57
  -7  -3  -6   96.62   21.83
   7  -3   6  104.28   17.40
  -7   3  -6  112.41   19.50
   7  -3   6  101.01   20.95
   7   3   6  112.87   15.98
  -8  -3  -6    8.08    9.60
   8   3   6  -12.60    5.73
  -8   3  -6    1.23    7.46
   8  -3   6   -5.01    6.87
   8  -3   6    3.38    7.03
   9   3   6    3.44    8.44
  -9  -3  -6   10.03   12.46
   9  -3   6  -14.83    5.76
  -9   3  -6    2.91    8.23
   9  -3   6    5.87   11.66
 -10   3  -6   -0.09    8.62
  10  -3   6    1.35   11.92
 -10  -3  -6   10.86   13.48
  10   3   6   25.59   11.86
 -11   3  -6  166.83   28.59
  11  -3   6  108.21   27.88
  11   3   6  106.95   25.84
 -11  -3  -6  138.79   33.37
  12  -3   6  141.02   34.77
  12   3   6  111.86   26.28
 -12   3  -6  164.53   30.91
 -12  -3  -6  231.79   43.49
 -13   4   6   22.25   13.11
 -13  -4   6   -4.64   17.10
  13  -4  -6  -17.85   14.46
  12  -4  -6   37.34   18.82
 -12  -4   6   20.84   14.89
 -12   4   6   31.72   17.30
  12   4  -6   24.75   14.58
 -11  -4   6  100.20   25.07
  11  -4  -6   91.12   25.90
 -11   4   6  127.45   26.43
  11   4  -6   51.82   17.54
 -10   4   6  190.16   30.35
 -10  -4   6  221.56   31.52
 -10  -4   6  183.77   33.34
  10   4  -6  196.50   33.60
  10  -4  -6  185.89   34.85
   9  -4  -6   73.35   17.40
   9   4  -6   26.93   12.73
  -9  -4   6   46.59   16.88
  -9   4   6   68.28   18.58
  -9  -4   6   53.97   16.49
   9  -4  -6   58.69   20.42
   8  -4  -6   69.55   15.18
  -8  -4   6   76.72   17.25
   8  -4  -6   88.53   22.75
   8   4  -6   71.54   19.30
  -8   4   6   70.30   17.55
  -8  -4   6   67.81   18.43
  -7  -4   6  260.96   26.92
  -7   4   6  270.98   30.10
   7  -4  -6  201.89   22.71
  -7  -4   6  241.92   30.16
   7  -4  -6  305.93   36.13
   7   4  -6  239.58   30.80
   6  -4  -6  196.65   21.27
  -6  -4   6  195.25   24.86
  -6  -4   6  230.12   23.69
  -6   4   6  176.55   23.85
   6   4  -6  187.36   15.51
   6  -4  -6  198.62   28.19
  -6   4   6  197.20   14.04
   6   4  -6  225.95   27.47
   5   4  -6  292.33   27.94
  -5  -4   6  351.75   24.50
  -5   4   6  380.12   19.26
   5  -4  -6  354.21   22.86
  -5   4   6  334.50   24.33
  -5  -4   6  285.18   25.69
   5  -4  -6  357.33   32.13
   5   4  -6  382.91   20.15
   4   4  -6   23.00    7.53
  -4  -4   6   11.82    6.65
   4   4  -6   21.63    9.51
   4  -4  -6   23.31   10.31
  -4   4   6   28.10    9.14
   4  -4  -6   22.58    7.42
  -4  -4   6   28.01    8.63
  -4   4   6   11.22    5.94
   3   4  -6  669.73   28.54
  -3   4   6  669.93   26.86
   3  -4  -6  651.01   35.33
   3  -4  -6  658.07   27.13
  -3  -4   6  648.13   29.66
  -3   4   6  673.76   29.04
   3   4  -6  679.46   31.86
  -3  -4   6  648.22   30.87
   2  -4  -6 1177.67   45.65
  -2  -4   6 1185.73   40.81
   2   4  -6 1206.53   38.88
  -2  -4   6 1121.96   35.50
   2  -4  -6 1130.60   36.14
  -2   4   6 1197.69   35.72
  -2   4   6 1145.55   34.85
   2   4  -6 1138.51   37.88
  -1  -4   6  717.88   27.83
   1   4  -6  730.02   26.98
   1  -4  -6  714.52   27.64
   1   4  -6  730.30   31.47
  -1   4   6  771.44   29.52
  -1  -4   6  808.70   34.55
  -1   4   6  760.49   24.47
   1  -4  -6  655.14   33.09
   0  -4  -6  715.56   34.34
   0   4  -6  669.74   23.32
   0   4  -6  627.85   29.51
   0   4   6  653.60   28.01
   0   4   6  660.74   18.76
   0  -4  -6  730.20   29.45
   0  -4   6  672.58   26.82
   0  -4   6  598.32   28.61
   1   4   6  192.99   17.83
   1   4   6  177.80   16.87
  -1  -4  -6  170.19   20.66
  -1   4  -6  146.85   17.42
  -1   4  -6  153.12   10.94
   1  -4   6  161.40   18.39
   1  -4   6  153.95   15.10
   1   4   6  171.40    7.60
  -2   4  -6   84.53    9.21
   2   4   6   66.27   11.74
   2  -4   6   74.81   13.82
   2  -4   6   72.82   12.94
  -2   4  -6   75.26   14.11
   2   4   6   73.65   13.09
  -2  -4  -6   69.61   14.23
   3  -4   6  672.10   33.90
  -3  -4  -6  670.71   36.88
  -3   4  -6  666.48   22.36
   3   4   6  677.19   32.79
  -3   4  -6  726.15   34.06
   3   4   6  694.15   30.55
   3  -4   6  711.93   33.56
   4  -4   6  368.76   26.90
  -4  -4  -6  401.68   30.00
   4  -4   6  359.37   26.14
   4   4   6  377.96   23.69
   4   4   6  365.00   25.54
  -4   4  -6  348.72   24.53
   4  -4   6  375.21   18.96
   5  -4   6  153.16   23.81
  -5   4  -6  130.44   19.23
   5  -4   6  165.50   22.14
   5   4   6  142.07   18.06
  -5  -4  -6  159.41   24.01
   5  -4   6  152.89   15.24
   5   4   6  174.17   23.73
   6  -4   6    7.99    6.15
   6   4   6   -6.39    4.75
  -6  -4  -6   -0.07    7.14
   6  -4   6    9.74    7.50
  -6   4  -6    4.19    6.86
   6   4   6   -0.46    6.50
   6  -4   6   10.78    8.47
   7  -4   6  288.00   35.17
  -7   4  -6  215.01   26.47
   7  -4   6  243.85   23.16
   7   4   6  226.67   29.68
   7   4   6  289.21   24.52
  -7  -4  -6  241.83   33.70
  -7   4  -6  232.10   24.40
   8  -4   6  480.56   46.72
  -8   4  -6  400.61   36.09
  -8  -4  -6  442.35   47.11
   8   4   6  458.02   41.96
   9   4   6  185.59   29.80
   9  -4   6  208.08   36.66
  -9   4  -6  272.97   33.05
  -9  -4  -6  186.09   35.02
 -10  -4  -6   49.58   20.40
  10   4   6   57.72   19.51
  10  -4   6   61.14   21.96
 -10   4  -6   65.00   18.43
  11  -4   6   18.44   12.89
 -11   4  -6    3.53   12.48
  11   4   6    7.72   10.21
 -11  -4  -6   -9.86   14.87
 -12  -4  -6   29.74   19.04
 -12   4  -6   63.54   20.52
  12  -4   6   90.74   29.92
  12   4   6  109.18   26.16
 -13  -5   6  174.67   38.96
  12  -5  -6   15.59   18.10
 -12   5   6   71.17   22.86
 -12  -5   6   77.36   22.79
  12   5  -6   48.00   18.71
 -11  -5   6   71.68   23.69
 -11   5   6   33.43   15.84
  11  -5  -6   72.88   26.89
  11   5  -6   51.46   18.81
  10   5  -6   10.04   14.98
 -10   5   6   39.95   16.31
  10  -5  -6   14.00   14.03
 -10  -5   6   24.84   14.12
  -9   5   6  620.11   44.55
  -9  -5   6  680.64   43.57
   9   5  -6  668.26   48.77
   9  -5  -6  656.84   57.62
  -9  -5   6  672.87   50.48
  -8   5   6  739.54   45.81
   8   5  -6  667.05   46.50
   8  -5  -6  790.28   56.29
  -8  -5   6  818.75   44.45
  -8  -5   6  768.30   50.02
   7   5  -6   52.45   15.60
  -7  -5   6   28.93   13.52
  -7  -5   6   38.40   12.29
   7  -5  -6   53.28   12.02
  -7   5   6   48.29   13.85
   7  -5  -6   13.12   12.55
  -6   5   6   55.50   10.64
   6   5  -6   35.61   12.69
  -6  -5   6   44.17   11.65
   6  -5  -6   37.93   14.55
  -6  -5   6   49.05   13.63
  -6   5   6   61.03   14.73
   6   5  -6   53.16   10.63
   6  -5  -6   28.99    8.98
  -5  -5   6  170.44   22.79
   5   5  -6  167.73   22.96
   5  -5  -6  194.52   18.35
  -5   5   6  143.88   20.59
  -5  -5   6  167.94   21.00
  -5   5   6  168.97   17.22
   5  -5  -6  163.42   26.30
   5   5  -6  160.76   17.25
  -4   5   6  710.24   29.55
  -4  -5   6  753.65   36.62
   4  -5  -6  726.08   29.16
  -4  -5   6  773.99   36.09
   4   5  -6  732.99   32.15
   4  -5  -6  720.71   41.28
  -4   5   6  749.06   35.48
   4   5  -6  765.80   38.49
   3  -5  -6 1304.84   37.99
   3   5  -6 1351.46   43.20
  -3   5   6 1388.10   40.87
   3  -5  -6 1419.34   54.97
  -3  -5   6 1378.29   47.46
  -3  -5   6 1384.10   46.95
   3   5  -6 1335.06   45.97
  -3   5   6 1346.85   43.27
   2   5  -6 1773.54   50.99
  -2  -5   6 1731.13   53.55
  -2   5   6 1693.28   46.95
  -2  -5   6 1798.59   51.32
   2   5  -6 1772.00   47.47
  -2   5   6 1726.97   44.40
   2  -5  -6 1748.39   45.34
   2  -5  -6 1791.82   61.13
  -1  -5   6  110.40   17.29
  -1  -5   6  124.57   15.74
  -1   5   6  127.91   12.81
   1  -5  -6  134.50   20.34
   1  -5  -6  124.32   14.33
   1   5  -6  125.36   17.29
   1   5  -6  111.05   13.04
  -1   5   6  124.67   16.02
   0   5   6  727.76   22.52
   0  -5   6  636.01   32.24
   0  -5   6  716.09   31.67
   0   5  -6  702.54   23.98
   0  -5  -6  732.48   38.75
   0  -5  -6  690.37   28.74
   0   5   6  665.45   30.23
   0   5  -6  670.56   32.84
   1   5   6 1991.54   53.72
   1   5   6 2006.27   50.72
   1   5   6 2085.59   31.59
   1  -5   6 2075.39   59.14
  -1   5  -6 1947.18   56.91
  -1  -5  -6 2037.31   63.51
  -1   5  -6 2107.77   37.72
   1  -5   6 2060.28   55.40
  -2   5  -6  772.73   37.13
   2   5   6  786.30   33.98
  -2  -5  -6  798.10   40.44
   2  -5   6  820.35   37.68
   2   5   6  747.65   32.98
  -2   5  -6  812.06   21.78
   2  -5   6  851.59   37.87
  -3   5  -6   -3.35    2.48
   3   5   6   13.46    7.11
   3   5   6   -0.34    4.50
  -3  -5  -6    5.95    6.30
  -3   5  -6   10.78    7.50
   3  -5   6    7.54    6.14
   3  -5   6  -13.34    5.52
   4  -5   6   11.56    8.42
  -4   5  -6   -0.16    6.50
  -4   5  -6    0.13    3.21
  -4  -5  -6   11.95    8.18
   4   5   6   -1.22    5.32
   4  -5   6    4.11    8.13
   4   5   6    7.19    6.01
  -5  -5  -6   19.72   10.42
   5  -5   6   11.26    8.11
  -5   5  -6   21.83   10.43
   5   5   6    7.68    7.66
   5   5   6   33.97    9.91
   5  -5   6   35.55   12.82
   6  -5   6  810.48   49.58
  -6   5  -6  793.14   39.97
   6   5   6  716.50   42.95
   6   5   6  788.87   37.36
   6  -5   6  799.53   44.27
  -6  -5  -6  821.84   51.34
   7  -5   6 1238.74   65.04
   7   5   6 1223.70   59.76
   7   5   6 1380.33   50.29
  -7  -5  -6 1212.51   66.39
  -7   5  -6 1301.82   57.16
  -7   5  -6 1289.61   52.07
  -8  -5  -6  199.73   35.43
  -8   5  -6  251.51   32.10
   8   5   6  189.59   31.36
   8  -5   6  276.62   39.45
   9  -5   6   48.80   18.01
   9   5   6   65.51   20.78
  -9   5  -6   71.91   20.24
  -9  -5  -6   90.95   26.17
  10  -5   6  110.77   26.19
 -10  -5  -6  164.24   34.86
  10   5   6  184.45   33.69
 -10   5  -6  190.56   31.67
  11  -5   6  189.20   36.79
 -11   5  -6  165.79   29.98
  11   5   6  146.13   30.14
 -11  -5  -6  188.81   39.07
  12  -5   6  132.40   34.79
 -12   5  -6  135.07   30.83
  12   5   6   61.70   22.93
 -12  -5  -6   61.55   24.90
 -12   6   6   59.66   20.64
 -12  -6   6   12.78   15.96
  12   6  -6   20.75   14.34
  12  -6  -6    1.15   17.63
 -11  -6   6   40.96   17.09
  11   6  -6   13.66   17.67
 -11   6   6   25.02   15.20
  11  -6  -6   29.05   19.81
 -10  -6   6   33.49   14.90
  10   6  -6    7.80   11.91
  10  -6  -6   18.38   17.11
 -10   6   6    3.31   11.26
  -9  -6   6   14.63   13.41
   9  -6  -6   46.98   19.14
   9   6  -6   21.10   13.18
  -9   6   6   31.95   13.13
   8   6  -6   -9.42    7.96
   8  -6  -6   20.05   14.78
  -8  -6   6   -7.26    8.16
  -8  -6   6    2.79    8.91
  -8   6   6   -5.33    8.03
  -7  -6   6    7.44    8.68
  -7  -6   6   13.02    9.12
   7  -6  -6   15.77   13.00
  -7   6   6   17.69   10.55
   7   6  -6    7.00    8.78
  -6   6   6  144.64   22.88
   6  -6  -6  163.12   28.16
  -6  -6   6  142.72   21.48
  -6   6   6  172.47   18.56
   6   6  -6  180.69   19.77
   6   6  -6  199.88   27.79
  -6  -6   6  172.30   24.95
  -5  -6   6  603.78   35.00
   5   6  -6  601.80   31.13
  -5   6   6  570.32   29.78
   5  -6  -6  619.95   44.25
  -5   6   6  541.04   33.77
   5   6  -6  561.65   35.54
  -5  -6   6  610.69   36.70
   4   6  -6   13.73    7.31
  -4   6   6   19.36    8.77
  -4  -6   6    0.92    5.85
   4  -6  -6    9.70    5.94
  -4  -6   6   -0.39    6.01
   4   6  -6   -2.79    4.82
   4  -6  -6    6.58    7.61
  -4   6   6    6.38    6.28
  -3   6   6  411.29   25.51
  -3   6   6  411.27   26.15
  -3  -6   6  402.22   27.30
   3   6  -6  353.12   24.45
  -3  -6   6  412.07   27.86
   3  -6  -6  454.29   34.50
   3   6  -6  396.72   25.82
   3  -6  -6  387.55   20.44
   2   6  -6  463.30   28.50
  -2   6   6  515.68   28.38
   2  -6  -6  520.60   25.54
  -2  -6   6  494.89   30.71
  -2  -6   6  521.65   31.61
  -2   6   6  509.97   26.27
   2  -6  -6  521.17   36.12
   2   6  -6  506.14   26.08
  -1  -6   6  176.79   22.07
  -1   6   6  197.55   16.32
  -1  -6   6  170.42   20.84
  -1   6   6  198.25   20.85
   1  -6  -6  205.49   26.99
   1  -6  -6  193.02   17.72
   1   6  -6  209.07   23.05
   1   6  -6  203.67   16.97
   0  -6   6  364.98   25.37
   0   6  -6  357.95   25.84
   0  -6  -6  409.23   23.62
   0  -6   6  352.79   25.11
   0   6   6  403.25   26.14
   0   6  -6  384.94   17.66
   0   6   6  390.72   18.04
   0  -6  -6  360.40   33.03
   1   6   6  530.88   17.67
  -1   6  -6  524.52   31.92
  -1   6  -6  544.37   18.16
   1   6   6  513.78   29.20
   1  -6   6  508.65   31.38
   1  -6   6  511.95   30.49
   1   6   6  512.97   27.47
  -1  -6  -6  537.06   36.46
   2  -6   6   49.76   12.99
   2   6   6   48.90   12.34
   2   6   6   65.20   13.10
  -2   6  -6   35.47   11.73
   2  -6   6   46.45   12.96
  -2  -6  -6   76.97   17.25
   3  -6   6  127.60   20.64
   3  -6   6  110.04   19.32
   3   6   6   99.93   16.41
  -3  -6  -6  103.21   19.65
  -3   6  -6   93.54   18.23
   3   6   6  126.03   17.97
  -4   6  -6  371.95   30.83
   4   6   6  441.69   28.25
   4  -6   6  393.73   35.42
   4   6   6  415.01   29.58
  -4  -6  -6  438.91   40.20
   4  -6   6  410.25   34.61
   5  -6   6  197.82   26.58
   5   6   6  224.22   24.39
  -5   6  -6  227.58   26.48
   5  -6   6  215.82   30.21
  -5  -6  -6  198.20   29.84
   5   6   6  218.91   27.23
  -6  -6  -6    5.53    8.96
   6  -6   6   -2.07    8.12
   6   6   6   22.05   10.73
   6   6   6   31.17    9.94
  -6   6  -6   26.84   11.18
   6  -6   6   -6.02    8.70
  -7  -6  -6   19.04   12.43
   7   6   6   51.05   16.19
   7  -6   6   29.95   14.78
  -7   6  -6   22.01   11.21
   7   6   6   49.08   12.50
  -8  -6  -6    1.00   11.21
   8  -6   6   11.61   12.65
   8   6   6   23.52   12.73
  -8   6  -6   14.41   10.51
   9   6   6   43.33   16.50
  -9   6  -6   30.08   15.32
   9  -6   6   61.59   20.55
  -9  -6  -6   53.17   19.68
 -10   6  -6   64.53   22.40
  10  -6   6   65.38   22.45
  10   6   6   93.68   24.35
 -10  -6  -6  118.63   31.19
 -11   6  -6   81.51   23.47
 -11  -6  -6   63.90   25.06
  11   6   6   41.74   19.44
  11  -6   6   93.22   27.72
  12  -6   6    0.49   15.50
 -12  -7   6   38.69   21.76
 -11  -7   6  -27.95   12.01
  11   7  -6   -7.11   11.05
  11  -7  -6   -0.56   16.71
 -11   7   6  -22.74    9.29
 -10   7   6   62.50   20.10
  10   7  -6   27.07   16.63
 -10  -7   6   31.02   18.41
  10  -7  -6   32.06   21.04
  -9   7   6  102.37   23.17
   9   7  -6   87.11   23.95
   9  -7  -6  159.06   33.46
  -9  -7   6  110.65   26.81
   8  -7  -6  340.86   46.67
  -8  -7   6  346.14   40.51
   8   7  -6  338.74   41.27
  -8   7   6  277.75   35.69
   7   7  -6   97.76   21.44
  -7  -7   6  164.79   25.09
  -7   7   6  114.86   23.17
  -7  -7   6  107.37   22.81
   7  -7  -6  126.24   27.85
  -6  -7   6   -2.06    8.36
   6  -7  -6   15.25   12.33
   6   7  -6    0.41    6.55
  -6  -7   6   13.12    8.98
  -6   7   6   -0.62    7.01
   6   7  -6   -0.10    7.18
  -6   7   6    4.29    7.64
  -5   7   6  162.08   20.72
  -5  -7   6  207.20   28.22
  -5  -7   6  214.20   25.59
  -5   7   6  208.42   26.01
   5   7  -6  218.13   23.69
   5  -7  -6  194.91   32.16
   5   7  -6  157.37   24.45
  -4  -7   6  179.59   24.15
   4  -7  -6  151.42   27.61
   4   7  -6  152.32   21.54
   4   7  -6  136.28   20.86
  -4   7   6  147.67   21.32
  -4   7   6  159.07   20.30
  -4  -7   6  189.11   24.14
   3   7  -6  336.77   29.41
  -3  -7   6  363.07   28.14
   3  -7  -6  337.35   36.19
  -3   7   6  351.36   24.93
  -3   7   6  319.04   26.81
  -3  -7   6  325.94   29.68
   3   7  -6  349.90   24.78
  -2  -7   6  381.46   27.91
   2   7  -6  397.19   28.48
  -2  -7   6  418.56   30.36
  -2   7   6  384.32   24.39
   2  -7  -6  446.17   39.61
  -2   7   6  402.07   27.67
   2   7  -6  434.06   25.39
   2  -7  -6  394.90   22.46
  -1  -7   6    6.92    7.08
   1  -7  -6    4.52    9.62
   1   7  -6    0.53    5.14
  -1  -7   6   10.23    7.72
  -1   7   6    7.95    7.60
   1  -7  -6   13.78    6.87
  -1   7   6    9.55    6.00
   1   7  -6   20.56    9.83
   0   7  -6  818.65   41.18
   0   7  -6  872.90   26.83
   0  -7  -6  806.05   48.36
   0  -7   6  915.63   43.39
   0  -7  -6  894.63   35.91
   0   7   6  876.47   41.36
   0  -7   6  891.62   43.31
   0   7   6  918.44   30.19
   1  -7   6  722.83   39.67
   1  -7   6  789.26   40.69
   1   7   6  752.49   24.17
  -1   7  -6  764.46   40.77
   1   7   6  711.43   37.07
   1   7   6  735.63   33.64
  -1  -7  -6  754.28   46.32
  -2  -7  -6  379.41   37.43
   2   7   6  406.94   26.90
   2   7   6  384.39   27.79
   2  -7   6  400.48   29.32
   2  -7   6  388.80   33.46
  -2   7  -6  386.54   32.70
  -3   7  -6   96.15   18.38
   3  -7   6  120.34   20.87
   3   7   6   94.24   17.20
   3   7   6  121.29   18.41
  -3  -7  -6  159.35   28.55
   3  -7   6  124.23   23.46
  -4   7  -6   14.86   10.13
   4   7   6   41.26   11.60
   4   7   6   43.86   12.26
   4  -7   6   47.46   14.14
  -4  -7  -6   29.47   15.50
   4  -7   6   43.76   16.17
  -5   7  -6   24.51   11.78
   5   7   6   33.90   12.51
   5  -7   6   37.28   14.77
   5  -7   6   41.93   14.69
   5   7   6   39.85   13.04
  -5  -7  -6   26.23   13.60
   6   7   6  206.58   28.70
   6  -7   6  226.85   31.74
   6   7   6  190.78   25.03
  -6   7  -6  220.25   28.10
  -6  -7  -6  229.58   35.16
   6  -7   6  194.04   32.41
  -7   7  -6  529.38   37.73
   7  -7   6  430.44   44.09
   7  -7   6  505.33   50.01
   7   7   6  474.47   43.85
  -7  -7  -6  457.68   50.11
   7   7   6  559.64   35.56
   8   7   6  138.82   26.84
  -8  -7  -6  115.47   28.94
   8  -7   6  127.29   28.75
  -8   7  -6  159.68   27.69
   9  -7   6    8.35   12.21
   9   7   6   -1.75   10.26
  -9   7  -6    9.04    9.68
  -9  -7  -6    9.19   14.64
 -10   7  -6  116.15   25.29
  10  -7   6   94.60   28.30
  10   7   6  117.88   28.61
 -10  -7  -6   71.47   25.36
 -11  -7  -6   80.19   27.19
 -11   7  -6   63.02   22.12
  11  -7   6   74.48   25.05
  11   7   6   42.69   20.01
 -11  -8   6  256.95   44.58
  11   8  -6  185.55   35.06
  11  -8  -6  169.94   39.98
 -11   8   6  254.08   42.06
  10   8  -6   86.61   25.00
 -10   8   6  102.13   24.10
  10  -8  -6   48.88   24.93
 -10  -8   6   69.29   21.83
  -9   8   6   19.80   11.92
  -9  -8   6   27.45   15.14
   9  -8  -6   23.03   18.65
   9   8  -6   36.14   17.33
  -8  -8   6    4.41    9.92
   8  -8  -6   -1.04   11.88
  -8   8   6   -6.87    8.09
   8   8  -6   10.25   12.25
  -7   8   6  203.12   31.60
   7   8  -6  249.86   34.49
  -7  -8   6  206.93   33.70
   7  -8  -6  194.81   36.89
  -6  -8   6 1187.11   60.91
  -6  -8   6 1188.71   55.42
   6   8  -6 1165.49   49.45
  -6   8   6 1185.03   49.54
   6  -8  -6 1180.59   70.48
  -6   8   6 1295.44   59.34
   6   8  -6 1185.69   57.84
   5   8  -6 1465.00   55.75
   5  -8  -6 1554.23   76.56
  -5   8   6 1423.64   53.55
  -5   8   6 1482.47   60.62
  -5  -8   6 1446.96   59.17
   5   8  -6 1462.78   59.58
  -5  -8   6 1460.14   64.82
   4   8  -6  125.23   20.12
   4   8  -6  106.93   19.02
  -4   8   6  120.72   20.26
  -4   8   6  119.01   19.67
  -4  -8   6  114.41   21.10
   4  -8  -6  126.22   25.50
  -4  -8   6  134.48   23.16
   3   8  -6  457.05   28.88
  -3  -8   6  434.80   38.11
  -3  -8   6  418.66   34.98
  -3   8   6  434.34   28.61
   3  -8  -6  449.58   45.01
  -3   8   6  472.37   31.57
   3   8  -6  426.84   34.31
  -2  -8   6  526.81   33.73
   2  -8  -6  631.27   45.73
  -2  -8   6  555.66   36.39
   2   8  -6  583.25   36.53
   2   8  -6  606.71   29.42
  -2   8   6  696.66   38.71
  -2   8   6  572.43   30.95
  -1   8   6  656.35   38.39
   1  -8  -6  655.65   46.80
   1   8  -6  607.74   37.00
  -1  -8   6  699.29   39.55
  -1  -8   6  590.25   37.79
  -1   8   6  593.78   28.68
   0  -8  -6  505.37   28.78
   0  -8   6  493.39   34.15
   0   8   6  513.27   34.06
   0  -8  -6  483.85   44.16
   0   8   6  523.66   25.28
   0   8  -6  491.12   34.24
   0  -8   6  604.50   38.01
   1   8   6  175.25   20.54
  -1  -8  -6  113.75   25.20
   1  -8   6  131.57   22.50
   1   8   6  141.17   21.09
  -1   8  -6  185.58   25.72
   1  -8   6  139.13   22.03
   2   8   6   28.04   12.09
   2   8   6   29.79   10.72
   2  -8   6   50.94   14.36
   2  -8   6   57.12   15.15
  -2  -8  -6   24.18   14.28
  -2   8  -6   40.55   14.22
  -3   8  -6  846.53   46.12
   3   8   6  879.14   44.41
   3  -8   6  835.57   46.38
   3  -8   6  902.29   49.86
   3   8   6  807.77   41.09
  -3  -8  -6  758.52   51.86
  -4  -8  -6 2366.29   92.28
  -4   8  -6 2202.51   74.98
   4  -8   6 2299.74   80.04
   4   8   6 2297.19   74.76
   4  -8   6 2328.14   84.33
   4   8   6 2386.63   73.82
  -5   8  -6  542.86   38.53
   5   8   6  566.72   39.42
   5   8   6  575.41   36.71
   5  -8   6  584.10   42.92
  -5  -8  -6  557.71   51.69
   5  -8   6  565.74   48.39
   6  -8   6    2.40    9.46
  -6  -8  -6    1.79   10.59
   6  -8   6    5.01   10.31
   6   8   6    8.56   10.33
  -6   8  -6    3.24   10.36
   6   8   6    1.92    7.22
   7  -8   6   87.54   25.13
   7   8   6   76.39   17.41
  -7   8  -6   71.71   18.18
  -7  -8  -6   95.63   27.34
   7   8   6   72.17   20.26
   7  -8   6   61.47   19.56
   8  -8   6   76.73   26.55
  -8   8  -6  110.26   23.90
   8   8   6  115.49   25.21
  -8  -8  -6   78.54   25.79
   9  -8   6  170.76   34.90
  -9  -8  -6  150.31   35.47
  -9   8  -6  159.77   30.26
   9   8   6  220.96   35.30
  10   8   6  280.26   42.11
  10  -8   6  279.16   46.50
 -10   8  -6  232.30   38.04
 -10  -8  -6  248.41   45.11
  11  -8   6   22.51   20.92
 -11   8  -6   55.16   20.79
  11   9  -6   -3.42   14.13
 -11  -9   6    9.53   16.38
 -10  -9   6   26.32   17.54
  10  -9  -6   77.26   29.61
 -10   9   6   81.05   25.00
  10   9  -6   63.97   20.80
  -9  -9   6  181.77   36.51
  -9   9   6  185.48   33.53
   9   9  -6  157.84   30.82
   9  -9  -6  129.13   36.07
  -8  -9   6  194.71   33.73
   8   9  -6  164.91   29.91
  -8   9   6  197.95   32.76
   8  -9  -6  136.90   32.92
  -7   9   6   43.23   15.12
   7   9  -6   57.51   18.65
   7  -9  -6   65.62   22.85
  -7  -9   6   57.14   19.24
   6   9  -6   16.00   10.66
  -6   9   6   -4.69    8.42
   6   9  -6    6.86    8.46
  -6   9   6  -15.10    7.92
   6  -9  -6  -14.30   12.34
  -6  -9   6   14.26   12.40
   5  -9  -6   95.36   27.42
   5   9  -6   51.79   16.23
  -5  -9   6   61.72   15.76
   5   9  -6   56.85   15.16
  -5   9   6   75.36   17.60
  -5  -9   6   73.43   19.80
  -5   9   6   76.19   18.70
   4   9  -6  235.94   26.69
  -4  -9   6  247.85   33.32
  -4  -9   6  222.86   28.36
   4   9  -6  205.87   26.73
   4  -9  -6  257.11   40.52
  -4   9   6  205.51   26.98
  -4   9   6  242.42   28.42
  -3  -9   6  213.16   31.26
  -3   9   6  248.03   29.04
   3  -9  -6  151.87   29.61
  -3   9   6  210.83   25.25
   3   9  -6  207.01   28.07
  -3  -9   6  187.75   25.79
  -2   9   6  136.41   18.91
   2  -9  -6  150.85   29.54
  -2  -9   6  100.84   21.84
  -2   9   6  127.25   22.52
  -2  -9   6  135.37   22.38
   2   9  -6   86.27   18.23
  -1  -9   6    8.64    8.87
  -1   9   6   23.30    7.55
  -1  -9   6   26.66   12.94
  -1   9   6   -1.40    8.47
   1   9  -6    7.05    8.60
   1  -9  -6   -9.43    9.64
   0  -9   6  473.84   34.89
   0   9  -6  501.69   36.07
   0  -9  -6  470.11   47.28
   0  -9   6  493.72   37.50
   0   9   6  498.81   35.00
  -1  -9  -6  402.09   46.06
   1  -9   6  374.59   36.80
   1   9   6  383.14   35.30
   1  -9   6  386.07   35.69
  -1   9  -6  355.85   35.86
   2   9   6  262.88   30.36
   2   9   6  330.68   28.31
  -2   9  -6  316.78   33.93
   2  -9   6  326.40   34.98
  -2  -9  -6  250.38   37.64
   2  -9   6  307.37   34.54
   3  -9   6   39.01   15.07
  -3   9  -6   43.12   14.25
  -3  -9  -6   24.95   15.61
   3  -9   6   51.87   16.77
   3   9   6   27.80   12.01
   3   9   6   54.31   14.70
   4   9   6   21.89   10.23
   4   9   6    1.86    7.53
   4  -9   6    9.97   11.00
  -4  -9  -6   -7.81   10.23
  -4   9  -6   -0.81    8.97
   4  -9   6    8.90   11.04
  -5   9  -6  254.73   34.09
   5  -9   6  297.08   40.21
   5   9   6  320.29   35.71
   5  -9   6  252.19   35.15
  -5  -9  -6  255.69   40.34
   5   9   6  266.94   30.91
   6  -9   6  209.08   33.08
   6   9   6  171.12   28.47
   6  -9   6  199.35   32.89
  -6  -9  -6  192.11   34.85
   6   9   6  155.80   26.29
  -6   9  -6  188.69   30.38
   7  -9   6  148.96   30.30
   7   9   6  151.14   24.38
  -7   9  -6  139.49   26.73
  -7  -9  -6  167.87   34.12
   7   9   6  168.70   29.00
   7  -9   6  115.74   27.95
   8  -9   6  -17.25   11.24
  -8  -9  -6    2.90   14.36
   8   9   6   -3.89   10.23
  -8   9  -6   14.16   13.17
   9  -9   6    9.40   17.95
  -9   9  -6    8.96   13.48
   9   9   6   51.59   17.81
  -9  -9  -6   30.11   18.58
 -10  -9  -6   55.05   25.69
  10  -9   6  132.02   32.51
  10   9   6   87.07   24.78
 -10   9  -6  133.24   30.56
 -10  10   6   52.52   22.09
 -10 -10   6   88.03   26.23
  10  10  -6   26.78   15.87
  -9 -10   6   26.17   15.79
   9 -10  -6    4.83   15.05
  -9  10   6   39.53   16.52
   9  10  -6    2.95   14.73
  -8  10   6   30.81   17.41
  -8 -10   6   44.13   16.47
   8 -10  -6   59.28   23.01
   8  10  -6   28.28   16.27
   7  10  -6   41.61   15.02
   7 -10  -6   45.89   21.93
  -7 -10   6   62.93   20.80
  -7  10   6  104.87   24.23
   6 -10  -6   11.81   14.87
  -6  10   6   19.19   14.02
  -6  10   6   23.61   12.20
   6  10  -6   19.88   12.08
  -6 -10   6   20.03   14.36
   5  10  -6    1.09    9.73
  -5  10   6    6.09   10.80
  -5 -10   6   -3.09   11.19
   5 -10  -6    9.68   12.83
  -5  10   6   12.13    9.26
  -4  10   6   15.19   10.28
  -4 -10   6   12.23   11.86
   4 -10  -6   32.38   18.12
  -4 -10   6    8.93   10.79
  -4  10   6   13.83   12.13
   4  10  -6   26.26   11.12
  -3  10   6   22.17   10.79
   3  10  -6   60.49   16.24
  -3 -10   6   43.84   15.29
   3 -10  -6   22.93   16.73
  -3  10   6   53.66   15.98
  -3 -10   6   49.35   15.62
   2 -10  -6   33.31   19.22
  -2 -10   6   63.13   17.17
  -2  10   6   35.74   10.52
  -2 -10   6   33.09   14.60
  -2  10   6   38.53   15.60
   2  10  -6   37.67   13.28
  -1  10   6  223.26   31.52
   1 -10  -6  201.78   34.98
   1  10  -6  170.78   27.01
  -1 -10   6  256.87   32.12
  -1 -10   6  197.30   27.84
   0  10   6   92.97   20.83
   0 -10   6   93.17   19.92
   0 -10   6  128.79   25.62
   0 -10  -6  140.99   31.33
   0  10  -6  111.16   21.98
  -1 -10  -6   38.90   17.79
   1 -10   6   25.71   13.37
  -1  10  -6   24.98   12.98
   1  10   6   38.95   13.67
   1 -10   6   62.30   17.93
   2  10   6  167.27   26.54
   2 -10   6  194.98   31.51
   2 -10   6  184.42   28.45
  -2 -10  -6  189.24   35.56
  -2  10  -6  146.42   26.09
  -3  10  -6   81.94   20.25
   3 -10   6   43.14   17.37
  -3 -10  -6   63.02   20.82
   3  10   6   39.17   14.33
   3 -10   6   31.75   15.62
   4 -10   6    8.94   10.94
  -4 -10  -6   20.81   14.23
  -4  10  -6   -1.39    9.94
   4 -10   6   -3.67   10.35
   4  10   6   22.48   10.41
   4  10   6   -1.55    8.62
  -5  10  -6   -1.62    9.83
   5 -10   6   24.56   15.11
   5  10   6   21.08   10.95
   5  10   6   30.57   13.46
   5 -10   6   25.89   12.70
  -5 -10  -6    7.53   13.32
   6  10   6   63.82   17.28
  -6 -10  -6   50.99   21.96
  -6  10  -6   44.42   17.55
   6 -10   6   62.93   22.88
   6  10   6   42.08   16.16
   6 -10   6   99.37   24.34
   7  10   6   23.02   12.93
  -7 -10  -6   23.30   16.37
  -7  10  -6   19.89   13.37
   7 -10   6   13.09   16.12
   7  10   6    7.61   10.14
  -8  10  -6   92.14   22.21
  -8 -10  -6  147.97   35.47
   8  10   6   26.44   16.17
   8 -10   6   70.30   26.46
   9  10   6   30.61   17.47
   9 -10   6   79.88   27.02
  -9  10  -6   64.34   21.65
  -9 -10  -6   71.06   27.92
  -9 -11   6   22.17   19.74
  -9  11   6   29.26   16.09
  -8 -11   6    1.66   15.59
   8 -11  -6   13.82   18.89
  -8  11   6   -6.88   10.79
  -7  11   6    1.02   13.16
  -7 -11   6   26.01   14.55
   7 -11  -6   22.16   17.97
   6 -11  -6    5.28   15.46
  -6  11   6   33.50   13.15
  -6 -11   6   42.03   16.36
   6  11  -6   54.24   14.82
  -5  11   6   -3.72   11.45
  -5 -11   6   -4.96   13.46
  -5  11   6    3.56    9.72
   5  11  -6   13.84   10.14
   5 -11  -6    3.31   13.90
  -4  11   6   28.15   14.85
   4 -11  -6   24.71   17.30
   4  11  -6   19.56   11.86
  -4  11   6   56.08   16.99
  -4 -11   6   34.48   16.31
   3 -11  -6   -1.48   10.45
  -3  11   6    8.46    9.75
  -3 -11   6   -2.18    9.23
   3  11  -6    0.67   10.03
  -3  11   6   -7.33   10.63
  -3 -11   6   -4.83   11.80
  -2 -11   6   35.00   18.12
  -2 -11   6   37.29   14.16
   2  11  -6   31.29   13.24
  -2  11   6   34.21   14.74
   2 -11  -6   47.53   20.64
  -1 -11   6    5.75   14.49
   1 -11  -6   19.65   15.98
   1  11  -6   -3.00    8.02
  -1  11   6   27.61   15.32
  -1 -11   6    2.78    9.58
   0  11   6   85.84   20.28
   0 -11  -6   81.83   26.20
   0 -11   6   55.56   18.81
   0 -11   6   66.93   17.41
   0  11  -6   67.34   18.26
   1 -11   6   77.25   21.28
  -1  11  -6   68.82   19.77
  -1 -11  -6   51.40   20.70
   1 -11   6   56.04   18.76
   1  11   6   73.13   19.60
  -2 -11  -6   67.54   23.60
   2  11   6   53.10   16.90
   2 -11   6   29.83   13.64
  -2  11  -6   27.93   14.70
   2 -11   6   33.09   15.27
   3 -11   6   42.08   16.28
  -3  11  -6   25.72   13.49
   3 -11   6   37.35   15.77
  -3 -11  -6   28.86   17.10
   3  11   6   11.66   10.14
  -4 -11  -6    3.27   13.50
   4 -11   6   13.28   13.12
   4 -11   6  -19.46    9.06
   4  11   6   -4.94    8.76
  -4  11  -6   17.21   12.22
   5 -11   6  -20.07   10.81
  -5 -11  -6    1.89   15.03
  -5  11  -6  -16.16    9.47
   5  11   6   20.83   11.31
   5 -11   6   12.68   12.16
  -6 -11  -6   -8.28   11.94
  -6  11  -6    5.45   11.80
   6 -11   6    0.76   13.51
   6 -11   6   15.66   12.15
   6  11   6    4.86   10.07
   7 -11   6   20.29   17.26
   7  11   6   28.51   15.70
  -7 -11  -6   23.49   18.63
   7  11   6   40.30   13.01
  -7  11  -6   41.57   18.14
   8 -11   6   24.82   18.38
  -8  11  -6    9.52   15.48
   8  11   6   22.58   15.65
  -8 -11  -6   44.22   22.61
   9  11   6  -10.41   11.88
   9 -11   6   14.02   19.62
  -8  12   6    0.36   13.75
  -8 -12   6   22.59   17.15
  -7 -12   6  167.71   33.36
   7 -12  -6  159.19   39.42
  -7  12   6  103.51   26.10
  -6 -12   6  156.92   34.89
   6  12  -6  145.43   27.92
   6 -12  -6  140.91   35.82
  -6  12   6  128.55   25.94
   5 -12  -6   58.08   22.17
  -5  12   6   78.74   20.62
  -5 -12   6   73.31   22.56
  -5  12   6   65.52   22.31
   5  12  -6   54.54   19.69
   4 -12  -6   18.99   19.65
  -4  12   6    2.68   12.25
  -4 -12   6   13.12   14.55
   4  12  -6   20.24   13.79
  -3  12   6  -15.34   10.13
   3  12  -6    7.30    9.78
  -3 -12   6   16.27   14.39
   3 -12  -6  -14.40   10.78
   2  12  -6  146.64   27.80
   2 -12  -6  165.88   34.80
  -2  12   6  138.38   28.81
  -2 -12   6  175.60   33.87
   1  12  -6  369.65   42.90
  -1 -12   6  390.79   46.22
  -1  12   6  390.04   42.51
  -1 -12   6  371.26   40.62
   1 -12  -6  435.36   55.72
   0 -12   6  162.48   27.88
   0  12   6  141.06   28.69
   0  12  -6  137.07   27.12
   0 -12   6  107.76   26.13
   0 -12  -6   87.95   26.25
  -1  12  -6    2.03   12.19
   1 -12   6  -17.32    9.86
   1 -12   6    2.36    9.23
   1  12   6   -3.65    8.44
  -1 -12  -6    0.82   11.92
  -2  12  -6   58.54   19.86
   2 -12   6   11.23   14.53
   2  12   6   33.47   14.96
   2 -12   6   40.51   17.84
  -2 -12  -6   33.10   19.32
   3 -12   6  107.24   24.40
   3  12   6   76.62   20.60
   3 -12   6  105.75   26.66
  -3 -12  -6  152.25   34.49
  -3  12  -6  114.15   26.50
   4 -12   6  183.46   34.89
   4  12   6  168.98   30.35
   4 -12   6  135.74   29.67
  -4 -12  -6   98.62   28.52
  -4  12  -6  142.55   28.53
   5 -12   6   80.13   24.63
  -5 -12  -6   33.09   19.47
   5 -12   6   44.64   18.73
  -5  12  -6   78.83   21.57
   5  12   6   46.92   17.92
   6  12   6    6.42    8.97
  -6  12  -6   21.23   13.93
   6 -12   6   27.75   14.75
  -6 -12  -6    1.27   12.92
   6 -12   6   -5.97   13.97
  -7  12  -6   16.78   14.89
   7 -12   6   17.35   18.56
   7  12   6   49.05   17.36
  -7 -12  -6   38.65   22.18
   8 -12   6  117.53   35.75
  -7  13   6  255.59   39.83
  -7 -13   6  272.20   44.72
   6 -13  -6  -16.99   15.31
  -6  13   6   23.15   16.09
  -6 -13   6   51.54   20.72
   6  13  -6   21.61   13.22
   5 -13  -6  217.20   42.51
   5  13  -6  244.97   36.79
  -5 -13   6  272.39   44.27
  -5  13   6  249.84   37.44
   4  13  -6  526.96   53.37
  -4 -13   6  627.17   61.10
  -4  13   6  473.44   48.75
   4 -13  -6  456.09   62.83
  -3 -13   6  477.51   55.08
   3 -13  -6  440.37   58.21
  -3  13   6  480.63   49.25
   3  13  -6  439.92   48.32
  -2  13   6   34.11   18.37
   2 -13  -6   61.64   25.48
  -2 -13   6   75.31   22.68
   2  13  -6   39.17   13.92
  -1 -13   6   -4.26   12.53
  -1  13   6   -5.81   11.54
   1 -13  -6    6.19   12.31
   1  13  -6   20.65   12.39
   0  13   6   46.54   20.34
   0 -13  -6   75.23   24.86
   0 -13   6   73.99   21.31
   0 -13   6   93.08   25.39
   0  13  -6   69.13   20.06
  -1  13  -6  222.45   37.49
   1 -13   6  237.91   35.85
   1  13   6  189.68   33.08
  -1 -13  -6  175.00   35.13
   1 -13   6  201.89   37.43
   2 -13   6  501.96   49.43
  -2 -13  -6  446.67   60.13
   2  13   6  507.08   51.62
  -2  13  -6  594.16   57.12
   2 -13   6  620.49   59.20
   3 -13   6  427.82   48.23
   3  13   6  296.63   39.94
   3 -13   6  346.15   48.85
  -3  13  -6  271.64   41.43
  -3 -13  -6  356.86   54.20
  -4 -13  -6   20.82   19.29
   4 -13   6    5.95   12.21
   4 -13   6  -12.46   12.57
  -4  13  -6   16.49   16.17
   4  13   6    6.70   10.68
   5  13   6  355.61   43.69
  -5 -13  -6  425.53   62.12
   5 -13   6  319.02   44.59
  -5  13  -6  372.99   48.25
   5 -13   6  331.58   48.68
   6 -13   6  283.72   44.39
  -6  13  -6  326.61   45.34
   6 -13   6  375.39   53.36
   6  13   6  304.61   41.67
   7  13   6  143.03   28.29
   5  14  -6   15.55   14.23
  -5 -14   6   26.90   18.32
  -5  14   6   40.10   20.42
  -4 -14   6  -19.15   15.30
   4 -14  -6   23.64   17.45
   4  14  -6   38.44   15.35
  -4  14   6   10.09   14.68
   3  14  -6  -13.92   11.97
  -3 -14   6   10.18   15.16
   3 -14  -6  -29.81   15.20
  -3  14   6  -32.47   11.34
  -2  14   6   21.34   18.27
   2  14  -6   48.04   17.22
  -2 -14   6   44.41   20.61
   2 -14  -6   85.79   28.51
  -1 -14   6  280.34   43.50
   1 -14  -6  127.84   35.80
  -1  14   6  163.90   34.38
   1  14  -6  166.97   33.19
   0  14   6   96.97   27.26
   0 -14   6   84.83   26.69
   0  14  -6   65.17   22.28
   0 -14  -6  144.63   38.40
   1 -14   6   25.30   13.90
   1 -14   6    5.47   13.59
  -1 -14  -6   28.49   19.59
   1  14   6   -1.74   10.55
  -1  14  -6    8.16   17.01
  -2  14  -6   19.88   16.05
   2 -14   6    9.63   15.05
   2  14   6   19.46   14.07
   2 -14   6   10.02   15.03
  -2 -14  -6   34.54   21.83
  -3  14  -6   -2.03   12.98
   3 -14   6   37.52   19.46
  -3 -14  -6   24.46   20.45
   3  14   6   19.21   17.52
   3 -14   6   58.30   19.73
   4 -14   6   60.59   21.27
   4 -14   6   31.56   20.06
  -4  14  -6   81.49   25.10
   4  14   6   22.96   14.97
   5 -14   6   46.14   22.57
  -1 -15   6   18.64   17.51
   0 -15   6   -2.66   16.57
   1 -15   6    2.32   15.35
   2 -15   6   52.45   24.34
 -14   0   7  -20.13   10.86
 -13   0   7  -15.10   14.40
  13   0  -7   -2.78   11.59
  12   0  -7  -25.73   11.79
 -12   0   7   11.13   11.76
  12   0  -7   -6.89    8.18
  11   0  -7   10.26   12.83
  11   0  -7    3.88    9.37
 -11   0   7   -0.67    9.45
 -10   0   7    4.52    9.49
  10   0  -7   -2.71   11.08
  10   0  -7    9.35   10.39
  -9   0   7   -2.08    7.91
   9   0  -7   -7.17    6.92
   9   0  -7    1.39    7.70
  -8   0   7   -1.89    5.87
   8   0  -7   -9.14    6.48
   8   0  -7   15.29    9.64
   7   0  -7   -1.56    6.70
  -7   0   7    5.27    7.47
   7   0  -7    6.48    7.36
   6   0  -7   -0.16    5.61
  -6   0   7   -3.31    4.95
   6   0  -7   -8.76    5.26
   5   0  -7   -2.62    4.09
   5   0  -7    0.51    4.25
   5   0  -7   -1.66    2.23
  -5   0   7   -3.71    4.04
   4   0  -7   -7.81    4.08
  -4   0   7    4.92    4.88
   4   0  -7    0.67    4.47
  -4   0   7   -0.20    2.76
  -3   0   7   -2.64    4.37
  -3   0   7    0.78    2.96
   3   0  -7    5.20    5.66
   3   0  -7    5.50    3.95
   2   0  -7   -1.78    3.98
  -2   0   7   -6.52    2.76
  -2   0   7    4.40    4.38
   2   0  -7    4.46    3.47
  -1   0   7   -3.40    2.81
  -1   0   7    1.08    3.93
   1   0  -7    2.08    2.20
   1   0  -7   -0.81    4.65
   0   0  -7   -1.10    1.75
   0   0  -7   -0.73    4.26
   0   0   7   -5.54    3.15
   0   0   7   -1.06    3.72
   1   0   7    3.65    4.88
  -1   0  -7    2.99    4.06
   1   0   7   -0.05    3.79
  -1   0  -7   -0.49    2.62
  -2   0  -7    2.42    3.53
   2   0   7   -0.86    3.95
   2   0   7   -3.14    2.97
   2   0   7   -7.25    3.14
   3   0   7    1.06    4.88
  -3   0  -7   -3.14    3.47
   3   0   7    0.32    3.04
   3   0   7    1.85    4.23
   4   0   7    4.60    6.55
   4   0   7   -1.99    3.69
   4   0   7    2.62    4.47
   4   0   7   -2.30    3.78
   5   0   7   -3.00    3.89
   5   0   7   -4.42    4.08
   5   0   7    3.79    7.48
   6   0   7   -0.20    5.13
  -6   0  -7   -5.15    3.31
   6   0   7   -9.80    4.16
   6   0   7   -6.61    5.50
  -7   0  -7    3.25    4.36
   7   0   7   -8.52    5.46
   7   0   7   -9.90    4.26
   7   0   7   -3.37    8.53
   8   0   7    3.86    7.05
  -8   0  -7    0.04    5.67
   9   0   7  -12.40    7.28
  -9   0  -7   -3.91    8.89
  10   0   7   -6.90    7.72
 -10   0  -7   -3.74   12.19
  11   0   7   -5.64    7.52
 -11   0  -7  -11.17    9.33
  12   0   7    0.28   10.66
 -12   0  -7    9.91   14.65
  13   0   7   15.78   13.15
 -13   1   7  -17.79   11.67
 -13  -1   7    5.18   13.69
 -13  -1   7    8.13   14.47
  13  -1  -7  -10.98    8.24
  13  -1  -7   22.09   17.64
  13   1  -7   22.72   17.70
  12  -1  -7   13.99   10.58
  12   1  -7    8.46    9.92
  12  -1  -7  -23.53   12.21
 -12  -1   7  -13.28   11.45
 -12  -1   7   -4.27   11.43
 -12   1   7   15.49   12.17
 -11  -1   7   -7.11    9.04
 -11   1   7   13.08   13.74
  11  -1  -7   35.17   16.49
  11   1  -7    5.25    9.59
 -11  -1   7    2.36    9.92
  11  -1  -7   -8.98    7.78
 -10   1   7  222.86   31.25
 -10  -1   7  216.19   29.36
  10  -1  -7  235.90   36.06
  10  -1  -7  213.66   30.12
  10   1  -7  201.38   31.05
  10   1  -7  222.42   36.81
   9  -1  -7  332.23   38.97
   9   1  -7  354.99   40.08
  -9  -1   7  350.59   35.53
   9   1  -7  413.33   41.22
   9  -1  -7  364.93   35.53
  -9   1   7  336.07   33.64
  -8  -1   7   -1.67    6.83
   8   1  -7   -4.75    5.46
   8   1  -7   -4.40    8.10
   8  -1  -7    3.11    5.70
   8  -1  -7    9.47    9.45
  -8   1   7    1.87    7.91
   7  -1  -7  154.71   23.75
  -7   1   7  210.86   25.86
   7   1  -7  225.68   27.32
  -7  -1   7  184.81   23.17
   7  -1  -7  176.85   23.13
   7   1  -7  163.17   24.26
  -6   1   7  500.64   31.05
   6   1  -7  473.01   30.79
   6   1  -7  415.90   30.54
   6  -1  -7  467.31   29.90
  -6  -1   7  460.62   28.84
   6  -1  -7  413.46   30.08
   5  -1  -7  600.15   32.31
  -5  -1   7  592.02   30.32
   5   1  -7  583.65   34.08
   5  -1  -7  529.02   30.72
   5   1  -7  604.31   30.30
  -5   1   7  596.60   30.66
  -5   1   7  598.13   16.00
   5   1  -7  608.65   16.87
   4   1  -7   26.22    9.05
   4  -1  -7   29.74    9.12
   4   1  -7   22.22    5.28
  -4   1   7   26.29    7.96
   4   1  -7   13.85    6.11
  -4   1   7   14.69    4.47
   4  -1  -7   11.07    7.35
  -4  -1   7   14.72    6.79
   3   1  -7    2.27    3.75
  -3   1   7   -1.65    3.87
   3  -1  -7    4.61    5.58
   3  -1  -7    0.09    4.30
  -3   1   7    7.08    3.47
  -3  -1   7    4.75    3.72
   3   1  -7    5.62    5.05
  -3  -1   7    3.47    5.20
  -2  -1   7   -1.91    4.04
   2   1  -7   -1.11    2.66
  -2   1   7    0.44    3.73
  -2  -1   7    0.44    4.14
   2   1  -7   10.28    5.85
   2  -1  -7   -2.52    4.13
   2  -1  -7   -3.42    3.13
  -2   1   7    9.29    4.52
  -1   1   7 1627.49   35.96
  -1  -1   7 1549.60   37.76
   1  -1  -7 1612.70   42.84
   1  -1  -7 1649.86   32.67
   1   1  -7 1539.70   41.02
  -1   1   7 1533.65   33.61
  -1  -1   7 1583.68   39.56
   0  -1   7 2397.24   48.98
   0  -1  -7 2339.37   39.61
   0  -1  -7 2284.51   50.26
   0   1   7 2379.03   44.90
   0  -1   7 2288.00   46.73
   0   1  -7 2364.37   49.11
   0   1   7 2320.86   38.00
   1  -1   7  248.97   15.81
   1  -1   7  229.18   11.18
  -1  -1  -7  247.37   14.43
  -1   1  -7  225.88   15.03
  -1  -1  -7  221.47   16.51
   1   1   7  231.85   12.26
   1   1   7  255.87   15.93
   2   1   7   44.21    9.55
   2  -1   7   43.21    8.99
   2  -1   7   54.25    9.19
  -2  -1  -7   49.27    8.97
   2  -1   7   56.21   11.35
   2   1   7   58.61    7.20
   2   1   7   34.99    8.79
   3  -1   7  281.47   18.95
   3  -1   7  311.97   20.37
   3   1   7  293.81   18.80
   3  -1   7  294.33   18.15
   3  -1   7  328.29   21.17
   3   1   7  322.32   14.00
  -3  -1  -7  327.58   21.17
   3   1   7  329.18   21.74
   4  -1   7  467.80   25.20
   4  -1   7  477.72   28.45
   4  -1   7  479.46   26.23
   4   1   7  476.06   19.06
   4   1   7  514.81   29.23
  -4  -1  -7  470.79   28.85
   4  -1   7  477.71   23.62
   4   1   7  503.77   25.03
   5  -1   7  368.13   24.40
   5   1   7  398.74   23.12
   5  -1   7  375.40   23.44
  -5  -1  -7  354.29   17.68
   5  -1   7  425.79   25.10
   5   1   7  370.52   25.83
  -5  -1  -7  466.30   31.50
   5  -1   7  381.62   28.11
   6  -1   7  643.97   34.16
   6   1   7  621.12   35.14
   6  -1   7  571.77   38.30
  -6  -1  -7  622.44   38.58
   6  -1   7  635.60   32.15
  -6   1  -7  636.57   30.76
   6   1   7  629.38   30.46
  -6  -1  -7  663.91   27.25
   7  -1   7  106.98   18.87
  -7  -1  -7  129.73   15.97
  -7   1  -7  121.24   17.79
   7   1   7  106.13   19.21
   7   1   7  127.98   17.60
  -7  -1  -7   98.50   20.39
   7  -1   7  129.77   23.65
   7  -1   7  102.85   16.26
   8  -1   7  222.70   33.67
   8  -1   7  217.03   26.60
   8   1   7  186.41   27.01
  -8   1  -7  174.74   22.13
  -8  -1  -7  189.46   30.20
  -9  -1  -7  660.47   51.40
  -9   1  -7  700.34   39.55
   9   1   7  723.50   47.12
   9  -1   7  634.47   41.39
   9  -1   7  637.50   49.81
  10  -1   7  281.01   42.43
  10   1   7  326.29   39.56
  10  -1   7  225.87   31.30
 -10  -1  -7  281.45   43.31
 -11  -1  -7  -15.51    9.93
  11   1   7    2.09   10.36
  11  -1   7   26.13   13.19
 -12   1  -7  -13.37   15.62
 -12  -1  -7   27.26   17.29
  12  -1   7    5.21   11.17
  12   1   7   -2.59   10.26
  13   1   7   -4.84   14.70
 -13  -2   7  122.98   31.62
  13  -2  -7  116.32   26.58
  13  -2  -7   97.12   30.47
 -13   2   7   94.22   24.54
  13   2  -7  143.09   32.02
 -12  -2   7  273.98   35.59
  12   2  -7  254.28   38.91
  12  -2  -7  262.14   36.08
 -12   2   7  299.70   39.84
  12  -2  -7  350.01   49.76
 -12  -2   7  342.56   49.01
 -11  -2   7  221.19   31.58
 -11  -2   7  237.27   36.62
  11  -2  -7  255.02   41.36
 -11   2   7  238.43   34.46
  11  -2  -7  225.18   33.21
  11   2  -7  211.78   34.06
  10  -2  -7   12.82   10.52
 -10  -2   7   23.84   13.76
 -10   2   7   13.97   10.07
  10  -2  -7   59.07   18.53
 -10  -2   7   24.41   14.72
  10   2  -7   -4.39    9.22
  -9  -2   7  154.87   26.55
   9   2  -7  107.52   23.08
  -9   2   7   74.96   18.10
  -9  -2   7  120.55   21.63
   9  -2  -7   93.65   23.54
   9  -2  -7  132.48   23.41
  -8  -2   7  122.50   23.67
  -8  -2   7  132.18   20.91
   8  -2  -7  123.25   23.29
  -8   2   7  126.73   22.00
   8  -2  -7  137.34   21.89
   8   2  -7  139.48   24.08
  -7  -2   7  670.15   39.59
   7  -2  -7  648.78   41.36
  -7   2   7  692.92   39.44
   7   2  -7  577.52   37.82
   7  -2  -7  643.37   37.36
  -7  -2   7  702.32   37.76
   6  -2  -7 1474.28   51.41
  -6  -2   7 1580.03   52.36
  -6  -2   7 1535.26   54.09
   6  -2  -7 1533.06   57.81
  -6   2   7 1471.57   52.76
   6   2  -7 1522.46   57.26
  -5   2   7  622.13   18.49
  -5  -2   7  659.75   32.68
  -5   2   7  572.32   30.86
   5  -2  -7  610.63   34.08
   5   2  -7  645.70   19.99
   5  -2  -7  535.72   30.06
  -5  -2   7  645.84   32.09
  -4   2   7  321.56   22.04
  -4   2   7  301.55   14.29
  -4  -2   7  295.90   20.70
   4  -2  -7  286.21   21.06
   4  -2  -7  282.62   21.86
   4   2  -7  307.88   25.38
   4   2  -7  296.40   16.03
  -4  -2   7  293.27   19.24
  -3   2   7 1454.23   32.86
  -3  -2   7 1449.50   35.86
   3  -2  -7 1372.74   40.99
  -3   2   7 1450.15   40.60
   3   2  -7 1481.44   36.49
  -3  -2   7 1377.83   41.60
   3  -2  -7 1367.11   42.76
   3   2  -7 1365.93   44.66
  -2  -2   7 1623.80   44.35
   2   2  -7 1607.74   45.20
  -2  -2   7 1642.34   31.92
   2  -2  -7 1602.44   42.09
   2  -2  -7 1602.78   45.92
  -2   2   7 1622.37   38.89
   2   2  -7 1651.21   40.49
  -2   2   7 1568.45   35.18
  -1   2   7  631.31   21.48
  -1  -2   7  649.65   27.59
  -1  -2   7  609.51   25.96
   1  -2  -7  630.33   28.00
   1  -2  -7  605.67   24.28
   1   2  -7  604.13   25.34
  -1  -2   7  611.10   15.65
  -1   2   7  608.38   23.59
   0  -2   7  335.11   11.24
   0  -2  -7  301.84   18.86
   0  -2   7  283.16   19.67
   0   2   7  337.56   13.78
   0  -2  -7  314.07   18.08
   0   2  -7  308.39   17.70
   0   2   7  287.54   16.89
   0  -2   7  302.06   19.46
   1  -2   7    3.87    3.52
   1  -2   7    8.30    5.96
  -1   2  -7    1.31    3.07
   1   2   7    0.59    2.79
   1   2   7    4.15    4.85
  -1  -2  -7    9.95    5.19
   1  -2   7    0.85    5.06
  -2  -2  -7 1165.49   37.70
   2   2   7 1210.22   20.08
   2   2   7 1194.52   39.07
   2  -2   7 1215.79   34.57
  -2   2  -7 1223.44   34.89
   2  -2   7 1201.36   41.13
   2  -2   7 1211.03   38.75
   2   2   7 1184.69   36.56
  -3  -2  -7 2531.47   61.18
   3  -2   7 2508.95   57.67
   3  -2   7 2695.84   59.64
   3   2   7 2600.34   31.79
   3  -2   7 2518.61   52.51
   3  -2   7 2543.45   61.98
   3   2   7 2559.67   60.50
   3   2   7 2645.08   55.87
   4  -2   7 1085.36   39.63
  -4  -2  -7 1111.34   45.11
   4  -2   7 1132.74   43.48
  -4  -2  -7 1096.66   24.05
   4   2   7 1140.07   37.79
   4  -2   7 1155.01   38.33
   4   2   7 1195.89   43.75
   4  -2   7 1148.96   41.35
   5   2   7   15.29    8.44
   5  -2   7   21.12    8.35
   5   2   7   20.15    7.71
   5  -2   7   13.50    7.74
  -5  -2  -7   10.36    7.61
   5  -2   7   28.94    9.29
  -5  -2  -7   22.29    5.47
   5  -2   7   29.43    9.72
  -6  -2  -7  345.35   34.28
   6   2   7  309.62   29.79
   6  -2   7  383.92   26.92
   6  -2   7  324.23   23.67
   6  -2   7  418.55   32.17
   6   2   7  360.62   23.00
   6  -2   7  355.35   25.77
  -6  -2  -7  338.07   17.94
   7  -2   7  424.20   40.55
   7  -2   7  428.63   27.37
  -7  -2  -7  379.29   38.50
   7  -2   7  383.75   27.91
  -7   2  -7  446.38   29.51
   7   2   7  352.49   34.03
   7   2   7  428.63   25.62
   8   2   7  366.92   37.20
   8  -2   7  349.20   32.89
  -8  -2  -7  365.04   41.48
   8  -2   7  348.24   39.74
  -8   2  -7  326.20   29.90
   9  -2   7  262.49   30.39
   9   2   7  297.46   36.24
  -9  -2  -7  362.22   45.03
   9  -2   7  283.99   39.50
  -9   2  -7  252.51   29.36
  10  -2   7   91.05   21.34
 -10   2  -7   96.36   20.71
 -10  -2  -7   69.94   24.32
  10   2   7  102.67   23.23
  10  -2   7   98.61   26.66
  11   2   7   14.67   11.16
  11  -2   7   26.51   13.91
  11  -2   7   19.80   14.77
 -11  -2  -7   16.52   15.31
  12   2   7  251.62   39.26
  12  -2   7  197.46   40.00
 -12  -2  -7  197.48   40.64
  13   2   7  340.06   48.46
  13  -3  -7  147.91   34.32
  13   3  -7   64.10   22.91
 -13  -3   7  154.54   33.63
 -13   3   7  145.29   28.15
 -12   3   7   13.16   13.09
 -12  -3   7   23.28   18.50
  12   3  -7   10.90   11.59
  12  -3  -7   29.32   16.43
  11   3  -7   52.24   18.31
 -11  -3   7   45.97   16.86
 -11   3   7   59.00   18.47
  11  -3  -7   67.14   17.87
  11  -3  -7   73.78   22.11
 -11  -3   7   74.02   22.88
  10   3  -7  169.70   30.24
 -10  -3   7  187.51   28.27
 -10   3   7  152.35   28.30
  10  -3  -7  220.22   36.83
 -10  -3   7  168.22   30.75
  10  -3  -7  173.31   26.59
   9  -3  -7  292.35   39.48
   9  -3  -7  306.12   33.30
  -9  -3   7  366.68   40.02
  -9   3   7  295.95   34.25
  -9  -3   7  341.67   35.53
   9   3  -7  360.32   40.70
   8  -3  -7  282.87   35.43
  -8  -3   7  311.84   31.30
  -8   3   7  334.26   34.20
  -8  -3   7  303.77   34.10
   8  -3  -7  344.05   32.17
   8   3  -7  332.22   36.38
   7  -3  -7  387.03   28.31
  -7  -3   7  400.59   34.63
   7  -3  -7  396.10   36.96
  -7   3   7  320.57   30.39
  -7  -3   7  419.75   33.94
   7   3  -7  375.76   36.63
   6  -3  -7   71.28   14.27
  -6  -3   7   89.67   17.07
   6  -3  -7   83.53   18.57
   6   3  -7   76.41   16.86
  -6  -3   7   92.47   16.74
  -6   3   7   84.31   16.26
  -5  -3   7  728.47   34.77
   5   3  -7  695.86   37.66
   5  -3  -7  808.20   34.96
   5   3  -7  766.44   25.55
   5  -3  -7  815.99   40.61
  -5  -3   7  751.49   34.93
  -5   3   7  770.66   24.69
  -5   3   7  735.38   35.24
  -4  -3   7 1382.64   42.52
  -4   3   7 1351.77   33.26
   4  -3  -7 1417.23   44.35
  -4   3   7 1422.56   44.98
   4  -3  -7 1315.35   48.52
  -4  -3   7 1379.08   45.64
   4   3  -7 1340.50   36.44
   4   3  -7 1383.25   48.36
   3   3  -7  976.10   32.67
  -3  -3   7 1052.18   38.86
   3  -3  -7  949.43   39.06
   3   3  -7  996.94   38.71
  -3   3   7  968.82   34.30
  -3  -3   7 1011.41   32.58
  -3   3   7 1014.86   30.02
   3  -3  -7  912.31   34.81
   2  -3  -7   20.76    7.55
   2  -3  -7   21.57    7.88
   2   3  -7   20.39    7.08
   2   3  -7   11.73    6.06
  -2  -3   7   33.14    6.97
  -2  -3   7   19.77    7.14
  -2   3   7   26.04    7.13
  -2   3   7   24.20    6.95
   1  -3  -7   18.70    6.68
   1   3  -7   27.14    8.48
  -1   3   7   18.80    5.49
   1  -3  -7   18.92    7.46
  -1  -3   7    6.23    6.10
  -1   3   7   12.78    6.44
  -1  -3   7   18.86    5.30
   1   3  -7   22.85    7.78
   0  -3   7  492.78   26.64
   0   3  -7  576.21   28.09
   0  -3  -7  508.51   26.27
   0   3   7  557.07   17.21
   0   3   7  542.20   24.47
   0   3  -7  517.44   22.89
   0  -3  -7  526.23   25.22
   0  -3   7  593.15   20.59
   1   3   7 1773.35   44.76
   1   3   7 1841.71   47.22
  -1   3  -7 1735.23   49.55
   1  -3   7 1835.36   49.54
  -1  -3  -7 1869.06   51.06
   1   3   7 1862.16   25.39
   1  -3   7 1791.86   38.91
  -1   3  -7 1811.79   39.86
   2  -3   7 1084.03   38.93
  -2   3  -7 1117.75   31.29
   2  -3   7 1122.29   35.84
   2   3   7 1121.49   38.74
  -2   3  -7 1128.47   41.26
  -2  -3  -7 1133.70   41.30
   2   3   7 1113.98   36.64
   3   3   7  257.90   18.60
  -3   3  -7  249.01   16.48
   3  -3   7  240.13   21.61
  -3  -3  -7  230.36   23.11
   3   3   7  256.63   22.65
   3  -3   7  241.94   21.09
  -4  -3  -7  120.15    6.54
   4   3   7  123.01   16.50
   4   3   7  136.77   19.07
  -4  -3  -7  129.59   19.65
  -4   3  -7  148.97   19.18
   4  -3   7  149.97   15.32
   4  -3   7  138.36   19.92
   4  -3   7  146.51   18.70
   5  -3   7  608.32   36.57
  -5  -3  -7  667.01   39.83
   5   3   7  647.01   31.00
   5   3   7  568.91   34.32
   5  -3   7  649.69   29.56
  -5   3  -7  618.42   33.25
   5  -3   7  609.43   32.97
   6  -3   7  431.95   30.08
   6   3   7  473.41   27.34
   6  -3   7  405.06   25.81
  -6   3  -7  459.46   30.82
   6   3   7  398.87   33.83
   6  -3   7  511.02   38.07
  -6  -3  -7  405.73   36.39
   7  -3   7  192.69   23.39
   7   3   7  154.56   19.42
   7   3   7  182.67   27.06
  -7   3  -7  153.08   21.52
  -7   3  -7  160.00   22.60
   7  -3   7  138.86   23.81
  -7  -3  -7  197.74   30.49
  -8   3  -7  179.18   23.82
  -8  -3  -7  168.97   30.49
   8  -3   7  117.82   19.64
   8  -3   7  118.80   24.62
   8   3   7  172.89   27.82
   9  -3   7   -2.80   11.01
   9  -3   7   12.42    7.94
  -9   3  -7    1.18    9.42
  -9  -3  -7   -2.97   10.41
   9   3   7    3.47    7.97
  10  -3   7  185.35   35.46
  10   3   7  152.37   29.85
 -10  -3  -7  126.98   29.91
 -10   3  -7  120.85   23.35
 -11   3  -7  197.90   31.50
  11  -3   7  193.93   39.18
  11   3   7  241.32   38.49
 -11  -3  -7  320.63   49.93
  12   3   7   31.46   18.14
  12  -3   7   89.25   28.56
 -12  -3  -7   58.18   23.53
 -13   4   7   39.91   17.05
 -13  -4   7  -20.66   14.46
  13  -4  -7   29.68   18.84
 -12  -4   7   11.72   14.21
 -12   4   7   -4.39   11.69
  12  -4  -7   -1.71   13.24
  12   4  -7  -14.58    8.55
 -11  -4   7    7.32   13.74
  11   4  -7   17.05   11.64
 -11  -4   7   18.30   13.93
 -11   4   7   -8.48    9.16
  11  -4  -7   18.54   14.99
 -10  -4   7   33.69   14.37
  10  -4  -7   -6.69   10.96
  10   4  -7    1.00   11.19
 -10  -4   7   -1.19   12.22
 -10   4   7   10.54   10.75
  -9  -4   7   40.37   18.09
   9  -4  -7   32.47   16.60
  -9  -4   7   20.66   12.47
   9  -4  -7   16.01   10.35
  -9   4   7   33.33   13.70
   9   4  -7   12.32   12.20
   8   4  -7  101.66   23.14
  -8  -4   7   70.61   18.75
   8  -4  -7   88.52   22.02
  -8   4   7   65.16   17.91
  -8  -4   7  129.40   22.42
   8  -4  -7   76.58   16.76
   7  -4  -7  138.63   20.49
  -7   4   7  107.52   19.85
   7  -4  -7  133.23   24.78
   7   4  -7  119.86   22.39
  -7  -4   7  110.36   19.09
  -7  -4   7  133.20   22.66
   6  -4  -7   40.77   13.70
   6   4  -7   61.38   10.06
  -6  -4   7   62.03   14.00
   6  -4  -7   72.47   13.89
  -6   4   7   74.55   16.45
  -6  -4   7   36.06   11.71
   6   4  -7   58.75   15.62
  -5  -4   7  162.77   20.25
  -5   4   7  159.66   14.37
   5  -4  -7  141.65   22.65
   5   4  -7  151.79   15.07
  -5   4   7  134.14   19.53
  -5  -4   7  139.79   18.74
   5   4  -7  141.88   21.31
   5  -4  -7  170.12   19.20
   4   4  -7    1.77    5.51
   4  -4  -7   15.96    8.62
   4   4  -7   -1.88    5.29
   4  -4  -7    7.80    5.85
  -4  -4   7   11.17    6.93
  -4   4   7    2.63    4.80
  -4   4   7    4.21    5.07
  -4  -4   7    0.26    5.14
  -3  -4   7  159.05   19.20
   3   4  -7  178.47   17.82
   3  -4  -7  161.22   16.78
  -3  -4   7  168.25   16.60
   3   4  -7  186.37   19.72
  -3   4   7  167.23   17.11
  -3   4   7  177.29   16.21
   3  -4  -7  164.62   20.77
   2  -4  -7  122.64   15.38
  -2  -4   7  127.87   17.38
  -2  -4   7  117.57   13.35
  -2   4   7  135.09   14.78
   2   4  -7   91.55   14.33
   2  -4  -7  110.76   17.26
  -2   4   7  145.94   14.72
   2   4  -7  132.33   15.68
   1   4  -7  210.16   19.62
  -1  -4   7  244.45   15.57
  -1   4   7  225.39   14.24
  -1   4   7  255.96   17.76
   1  -4  -7  222.11   22.00
   1   4  -7  235.92   16.80
  -1  -4   7  239.82   21.70
   1  -4  -7  243.15   17.76
   0   4   7   70.52    7.97
   0  -4   7   53.69   12.02
   0   4  -7   60.70    9.55
   0   4   7   60.89   11.22
   0   4  -7   55.51   11.68
   0  -4   7   66.94   10.75
   0  -4  -7   55.50   10.90
   0  -4  -7   69.49   13.25
   1  -4   7  792.84   34.82
   1  -4   7  867.95   31.81
   1   4   7  801.11   32.06
   1   4   7  737.98   15.50
  -1  -4  -7  757.92   35.67
  -1   4  -7  772.52   35.20
   1   4   7  762.71   31.67
  -1   4  -7  772.54   25.88
   2  -4   7   16.36    7.81
   2   4   7   32.08    9.40
  -2  -4  -7   30.89   10.53
  -2   4  -7   23.00    8.92
   2   4   7   35.39    9.43
   2  -4   7   31.14    9.24
  -2   4  -7   38.56    7.30
  -3   4  -7  203.47   13.72
   3   4   7  247.14   21.40
  -3  -4  -7  198.58   23.59
   3   4   7  246.67   23.31
   3  -4   7  216.82   21.47
   3  -4   7  250.93   23.34
  -3   4  -7  253.58   24.64
  -4   4  -7   63.64   13.99
   4  -4   7   66.19   14.56
  -4  -4  -7   55.62   14.91
   4   4   7   38.35   10.51
   4  -4   7   53.22   12.79
   4  -4   7   43.38    9.50
   4   4   7   66.27   12.95
   5   4   7   21.42    9.31
  -5  -4  -7   15.17    9.32
  -5   4  -7   15.47    8.98
   5  -4   7   -8.32    5.97
   5   4   7   15.31    7.57
   5  -4   7    8.65    7.76
   5  -4   7    7.55    5.92
  -6  -4  -7   19.73   11.87
   6  -4   7   -3.83    4.87
   6  -4   7    9.92    9.83
   6   4   7    7.57    6.92
   6   4   7   -4.72    4.84
   6  -4   7    8.74    8.41
  -6   4  -7   -7.15    6.29
  -7   4  -7   58.30   14.52
   7  -4   7   62.64   13.64
  -7  -4  -7   41.27   15.82
   7   4   7   44.78   14.24
   7   4   7   57.30   13.02
   7  -4   7   45.61   15.30
  -8   4  -7  119.41   21.85
   8   4   7  122.29   23.69
  -8  -4  -7  149.20   29.91
   8  -4   7  145.21   27.42
  -9  -4  -7    2.88   11.54
   9   4   7   -5.68    8.69
  -9   4  -7  -12.26    7.71
   9  -4   7   -0.56    9.88
 -10   4  -7  102.86   22.29
  10  -4   7  111.49   27.97
  10   4   7   88.56   23.37
 -10  -4  -7  152.69   32.91
 -11  -4  -7   97.35   28.98
  11   4   7   69.92   21.32
  11  -4   7   89.48   27.04
 -11   4  -7   86.49   22.06
 -12   4  -7   36.84   15.81
 -12  -4  -7    2.28   16.15
  12   4   7    6.18   14.15
  12  -4   7    1.75   14.29
 -13  -5   7   -2.70   16.93
  12  -5  -7    1.40   14.82
 -12   5   7   27.28   15.48
  12   5  -7    9.05   13.33
 -12  -5   7   36.10   18.22
  11  -5  -7    7.92   15.80
 -11   5   7   22.98   13.34
  11   5  -7   22.55   12.11
 -11  -5   7   11.28   12.98
 -10  -5   7  175.87   28.85
 -10  -5   7  142.56   29.37
 -10   5   7  130.28   25.88
  10   5  -7  207.49   36.01
  10  -5  -7  195.61   37.08
  -9   5   7  268.08   35.11
  -9  -5   7  239.07   31.24
  -9  -5   7  243.12   35.60
   9  -5  -7  269.79   39.76
   9   5  -7  323.84   41.56
  -8   5   7  286.87   33.84
   8   5  -7  270.61   36.04
  -8  -5   7  288.09   32.31
   8  -5  -7  254.16   37.67
  -8  -5   7  286.02   35.66
   7  -5  -7   12.81   10.55
  -7  -5   7    4.11    8.80
  -7   5   7  -11.72    5.34
  -7  -5   7    3.03    6.83
   7   5  -7   11.15   10.17
   7  -5  -7   -6.55    5.44
  -6  -5   7    1.17    5.89
   6  -5  -7    2.21    9.34
  -6  -5   7   18.62    8.88
   6  -5  -7    2.80    6.39
   6   5  -7   10.98    6.68
   6   5  -7   14.78    9.16
  -6   5   7    8.68    7.56
  -5  -5   7  325.35   28.37
  -5   5   7  369.27   26.83
   5   5  -7  319.14   21.15
   5  -5  -7  357.07   34.32
  -5  -5   7  331.55   26.05
   5   5  -7  330.23   31.07
   5  -5  -7  318.99   21.64
  -5   5   7  317.73   20.00
   4  -5  -7  762.39   32.18
  -4   5   7  803.29   36.28
  -4  -5   7  860.87   39.24
   4  -5  -7  755.41   43.34
  -4   5   7  727.57   30.45
   4   5  -7  780.00   38.99
  -4  -5   7  756.81   36.26
   4   5  -7  760.80   33.35
  -3  -5   7  289.11   21.50
   3   5  -7  296.08   23.81
   3  -5  -7  304.89   19.96
  -3   5   7  285.31   19.89
   3  -5  -7  315.97   30.03
  -3   5   7  282.62   20.34
  -3  -5   7  256.76   24.53
   3   5  -7  266.20   23.20
   2   5  -7  197.36   18.95
   2  -5  -7  246.75   27.17
   2   5  -7  274.87   23.27
  -2  -5   7  230.66   20.04
  -2   5   7  233.07   19.91
   2  -5  -7  237.63   19.83
  -2  -5   7  209.81   22.76
  -2   5   7  228.78   16.73
   1  -5  -7   77.12   12.81
  -1   5   7   75.27   10.78
   1   5  -7   87.18   14.88
  -1  -5   7   89.25   14.81
   1  -5  -7   81.18   15.09
  -1   5   7   76.99   13.28
  -1  -5   7   58.97   11.52
   1   5  -7  111.33   13.49
   0  -5  -7  196.59   19.27
   0   5  -7  192.59   13.75
   0   5  -7  173.33   20.56
   0  -5  -7  145.27   21.13
   0   5   7  186.67   11.63
   0  -5   7  165.57   17.45
   0   5   7  209.04   19.88
   0  -5   7  201.93   22.34
   1   5   7  828.91   34.98
  -1   5  -7  781.87   25.87
  -1   5  -7  763.64   37.00
   1  -5   7  774.68   37.39
  -1  -5  -7  778.41   39.57
   1   5   7  831.84   33.73
   1   5   7  824.67   18.95
   1  -5   7  813.20   34.86
  -2   5  -7  480.95   30.11
   2   5   7  503.48   27.62
   2   5   7  450.73   27.05
   2  -5   7  444.59   27.79
  -2  -5  -7  451.19   31.53
  -2   5  -7  456.89   18.50
   2  -5   7  453.60   29.21
   3   5   7    9.40    6.76
   3  -5   7    7.45    6.80
   3   5   7    8.22    6.21
   3  -5   7   12.32    8.04
  -3   5  -7   15.35    4.38
  -3  -5  -7   10.74    8.44
  -3   5  -7   14.36    8.89
  -4   5  -7    3.76    6.05
   4  -5   7    4.54    6.78
   4   5   7    3.71    6.09
   4   5   7    6.54    6.04
   4  -5   7   -7.14    5.34
  -4   5  -7    5.58    4.11
  -4  -5  -7   16.51    9.48
  -5   5  -7   42.53   12.73
   5   5   7   26.53    9.91
  -5  -5  -7   30.94   12.87
   5  -5   7   36.43   11.55
   5   5   7   52.09   14.04
   5  -5   7   46.82   15.04
   6  -5   7  409.56   39.27
  -6  -5  -7  381.92   40.06
   6   5   7  489.56   30.42
   6   5   7  434.71   37.31
  -6   5  -7  408.77   33.07
   6  -5   7  467.42   34.44
   7   5   7  332.45   36.70
   7   5   7  330.29   29.10
  -7  -5  -7  319.84   39.99
  -7   5  -7  369.23   32.93
   7  -5   7  312.75   38.73
   7  -5   7  382.94   37.97
  -8   5  -7   -8.94    5.93
   8  -5   7    8.15   11.47
   8   5   7   11.51    9.82
  -8  -5  -7   16.31   13.27
   9  -5   7    4.28   10.24
  -9   5  -7   21.61   11.93
  -9  -5  -7   26.22   16.41
   9   5   7   22.54   13.40
  10   5   7   56.09   18.79
 -10  -5  -7   27.08   21.03
  10  -5   7   59.11   20.50
 -10   5  -7   45.63   17.44
  11  -5   7   86.16   24.89
 -11   5  -7   10.66   12.64
 -11  -5  -7   31.04   22.05
  11   5   7    2.24   11.27
  12   5   7   42.19   20.73
 -12   5  -7   31.18   17.94
 -12  -5  -7  -24.44   16.37
  12  -5   7   13.68   20.16
  12   6  -7   43.78   18.80
 -12   6   7   85.75   23.87
  12  -6  -7   80.62   26.68
 -12  -6   7  115.76   30.00
  11  -6  -7  165.85   37.95
  11   6  -7  223.43   39.45
 -11  -6   7  213.79   38.18
 -11   6   7  192.25   34.08
 -10  -6   7   91.91   24.80
  10   6  -7   60.52   21.09
 -10   6   7   77.55   22.32
  10  -6  -7   57.33   22.72
  -9  -6   7  125.90   23.62
  -9  -6   7  114.20   27.89
   9  -6  -7  123.68   30.00
   9   6  -7   98.70   24.30
  -9   6   7  103.90   23.34
  -8  -6   7  615.72   45.80
  -8  -6   7  750.28   43.83
   8  -6  -7  784.46   58.17
  -8   6   7  764.71   48.41
   8   6  -7  728.43   50.07
   7   6  -7  471.49   42.87
  -7   6   7  405.20   38.80
  -7  -6   7  460.51   40.23
  -7  -6   7  389.41   33.95
   7  -6  -7  435.61   46.68
  -6  -6   7  173.76   24.14
   6  -6  -7  142.81   26.26
   6   6  -7  191.45   27.61
  -6   6   7  188.20   25.75
  -6   6   7  168.59   19.35
  -6  -6   7  128.44   22.45
   6   6  -7  169.15   19.03
   5  -6  -7   50.78   11.05
   5   6  -7   41.87   12.89
  -5  -6   7   42.64   12.73
  -5   6   7   48.13   11.38
   5   6  -7   53.04   11.60
  -5  -6   7   61.84   14.87
  -5   6   7   33.52   11.02
   5  -6  -7   81.25   19.40
  -4   6   7   83.52   15.02
   4   6  -7   50.48   12.36
  -4   6   7   77.59   13.72
   4  -6  -7   85.72   13.19
   4  -6  -7   91.33   20.22
  -4  -6   7   57.71   14.04
  -4  -6   7   65.15   13.96
   4   6  -7   79.66   15.81
  -3  -6   7  596.20   33.12
  -3  -6   7  562.63   33.84
   3  -6  -7  574.80   26.60
   3   6  -7  552.52   30.65
   3  -6  -7  559.87   38.01
  -3   6   7  495.55   28.11
  -3   6   7  572.79   30.01
   3   6  -7  561.28   32.05
   2  -6  -7 1192.01   40.26
  -2  -6   7 1155.74   48.65
  -2   6   7 1194.83   43.56
  -2  -6   7 1190.53   46.13
   2   6  -7 1184.20   46.79
   2  -6  -7 1147.71   53.46
  -2   6   7 1175.62   39.44
   2   6  -7 1148.36   41.29
   1   6  -7 1234.23   38.72
   1  -6  -7 1184.83   40.58
  -1  -6   7 1159.00   44.46
   1   6  -7 1197.51   46.51
   1  -6  -7 1185.13   53.65
  -1   6   7 1181.21   35.19
  -1  -6   7 1194.10   48.21
  -1   6   7 1120.49   42.69
   0   6   7    4.96    6.50
   0   6   7    9.10    4.23
   0  -6   7    3.53    6.07
   0  -6  -7   -1.02    7.12
   0   6  -7   12.59    8.47
   0  -6   7   -5.55    5.15
   0  -6  -7   -0.25    5.45
   0   6  -7    3.50    3.78
   1  -6   7  825.12   38.50
  -1  -6  -7  837.18   45.91
  -1   6  -7  799.56   39.53
   1  -6   7  778.02   39.86
   1   6   7  856.65   22.32
   1   6   7  782.47   36.52
  -1   6  -7  830.48   24.88
   1   6   7  766.89   34.56
  -2  -6  -7 1844.49   69.13
   2  -6   7 1878.10   61.11
   2   6   7 1804.53   55.52
  -2   6  -7 1836.14   61.93
   2   6   7 1893.97   56.92
   2  -6   7 1930.12   63.24
   3   6   7  441.05   29.80
  -3  -6  -7  433.72   38.18
   3   6   7  397.42   27.61
   3  -6   7  424.39   31.16
   3  -6   7  445.93   31.22
  -3   6  -7  375.38   31.71
   4   6   7   84.40   15.33
   4   6   7   89.06   18.01
  -4   6  -7   65.37   15.61
   4  -6   7   92.21   18.56
   4  -6   7   95.43   18.35
  -4  -6  -7   80.70   19.23
   5   6   7   92.64   16.59
   5  -6   7   93.95   19.15
  -5   6  -7   60.85   15.51
   5   6   7   56.23   14.82
  -5  -6  -7   81.33   19.91
   5  -6   7   63.19   17.12
   6   6   7   27.12    9.70
   6   6   7    2.64    7.17
  -6  -6  -7   44.03   15.94
   6  -6   7   -4.31    7.32
  -6   6  -7   -3.21    8.36
   6  -6   7   10.50   11.17
   7   6   7  964.13   45.52
  -7  -6  -7  961.66   60.31
   7  -6   7  926.26   57.81
  -7   6  -7  939.63   46.61
   7  -6   7  893.06   53.42
   7   6   7  954.30   53.40
  -8  -6  -7  706.58   54.96
   8  -6   7  710.13   54.58
   8   6   7  643.36   46.20
  -8   6  -7  711.84   46.61
  -9   6  -7   60.47   17.72
   9   6   7   74.69   20.18
  -9  -6  -7  119.16   28.86
   9  -6   7  129.68   28.91
  10   6   7   15.64   12.39
  10  -6   7   -0.61   12.39
 -10  -6  -7   16.42   15.74
 -10   6  -7   19.43   13.77
  11   6   7   68.43   22.63
  11  -6   7   56.55   21.71
 -11  -6  -7   39.14   20.11
 -11   6  -7   86.37   23.09
 -12   6  -7   81.41   25.25
 -12  -7   7   -2.77   15.66
  11  -7  -7  130.56   34.08
  11   7  -7  107.50   30.46
 -11  -7   7   28.92   19.09
 -11   7   7   62.13   20.16
  10  -7  -7  111.92   31.38
  10   7  -7  120.92   28.68
 -10   7   7  137.24   28.14
 -10  -7   7  156.47   32.71
  -9   7   7  132.81   26.67
   9   7  -7  114.63   26.91
  -9  -7   7  158.92   32.53
   9  -7  -7   73.03   24.72
   8  -7  -7   51.78   21.02
  -8  -7   7   38.32   16.84
   8   7  -7  108.89   23.92
  -8   7   7   77.39   21.32
  -7  -7   7   -1.40    8.35
  -7  -7   7    5.94    9.21
   7  -7  -7    5.55   11.10
   7   7  -7    4.05    8.46
  -7   7   7   -2.81    7.72
  -6  -7   7   81.60   18.27
  -6  -7   7  124.87   23.12
   6  -7  -7  115.58   26.63
   6   7  -7  101.82   16.98
   6   7  -7   98.86   20.06
  -6   7   7  116.60   21.51
  -6   7   7  107.62   17.66
  -5  -7   7  697.35   42.57
   5  -7  -7  781.05   52.13
   5   7  -7  792.43   44.16
   5   7  -7  715.06   37.69
  -5   7   7  713.84   36.51
  -5   7   7  721.54   41.21
  -5  -7   7  737.54   41.27
   4   7  -7  891.78   42.17
   4  -7  -7  948.34   56.05
  -4   7   7  910.46   43.11
   4   7  -7  904.25   41.97
  -4  -7   7  929.93   44.97
  -4  -7   7  964.48   46.66
  -4   7   7  935.83   41.90
   3   7  -7   14.49    7.71
   3   7  -7    6.87    6.69
  -3   7   7    2.83    6.99
   3  -7  -7   -8.39    6.22
  -3   7   7   23.99    8.56
  -3  -7   7    9.42    6.96
  -3  -7   7   10.43    8.49
   2   7  -7  391.43   28.34
   2  -7  -7  357.12   22.84
  -2  -7   7  368.10   27.39
  -2   7   7  388.61   24.89
  -2   7   7  359.33   29.08
   2  -7  -7  416.77   38.72
  -2  -7   7  351.89   31.33
   2   7  -7  366.48   23.78
  -1  -7   7  330.35   28.42
   1   7  -7  313.54   29.72
   1  -7  -7  336.46   22.59
  -1  -7   7  334.30   29.99
  -1   7   7  330.81   28.50
   1   7  -7  324.08   20.75
  -1   7   7  336.73   20.39
   1  -7  -7  300.32   34.69
   0  -7  -7  304.50   34.45
   0   7  -7  285.22   29.11
   0   7  -7  315.75   17.53
   0   7   7  286.53   27.37
   0  -7   7  345.98   30.28
   0  -7   7  295.21   27.53
   0  -7  -7  361.40   23.96
   0   7   7  297.24   17.14
   1  -7   7 1027.58   45.62
  -1   7  -7 1028.91   47.23
   1   7   7 1052.83   42.00
   1  -7   7  969.11   46.42
   1   7   7 1004.13   43.65
  -1  -7  -7 1052.07   53.94
   2  -7   7  342.49   31.01
   2   7   7  319.54   29.43
  -2   7  -7  312.96   31.57
   2   7   7  352.55   26.18
  -2  -7  -7  338.29   37.49
   2  -7   7  334.13   31.44
  -3  -7  -7  210.69   31.37
   3  -7   7  192.63   27.19
  -3   7  -7  190.61   26.11
   3   7   7  258.05   26.89
   3  -7   7  264.87   30.41
   3   7   7  237.72   25.54
   4   7   7  886.52   45.33
  -4   7  -7  876.34   46.06
  -4  -7  -7  911.43   53.13
   4  -7   7  902.30   50.45
   4  -7   7  789.97   46.04
   4   7   7  821.08   41.49
   5  -7   7  762.50   46.09
  -5   7  -7  798.09   44.99
   5   7   7  812.71   42.42
   5  -7   7  854.56   50.47
  -5  -7  -7  845.54   54.43
   5   7   7  786.17   44.12
  -6  -7  -7  355.09   43.03
   6  -7   7  349.92   40.35
   6   7   7  376.21   32.22
   6  -7   7  344.19   37.68
  -6   7  -7  324.21   34.02
   6   7   7  331.95   36.44
  -7   7  -7    8.27   10.55
   7  -7   7    2.52   11.68
   7  -7   7    9.75    9.90
   7   7   7  -19.58    6.61
  -7  -7  -7  -22.26    6.72
   7   7   7    0.30    9.02
   8   7   7   20.55   12.22
  -8  -7  -7   44.10   19.18
   8  -7   7   28.33   14.88
  -8   7  -7   39.45   16.45
  -9   7  -7   86.11   22.45
   9  -7   7   56.28   23.47
  -9  -7  -7   95.74   27.65
   9   7   7  109.62   25.14
 -10  -7  -7  139.73   33.02
  10   7   7  160.25   33.12
  10  -7   7  152.16   34.16
 -10   7  -7  151.21   29.93
 -11  -7  -7  295.52   50.10
 -11   7  -7  257.89   41.36
  11  -7   7  274.08   48.82
  11   7   7  276.16   42.71
 -11  -8   7   86.40   25.65
  11   8  -7   43.25   18.77
 -11   8   7   75.30   24.01
  11  -8  -7   56.12   27.09
  10   8  -7   30.48   17.24
  10  -8  -7   37.16   24.10
 -10  -8   7   56.94   20.02
 -10   8   7    8.44   14.89
   9   8  -7   -3.56   11.80
  -9   8   7   -0.73    8.36
   9  -8  -7   -1.23   13.23
  -9  -8   7   -7.13   11.89
   8  -8  -7   20.19   16.50
  -8   8   7   26.07   13.72
   8   8  -7   22.51   14.61
  -8  -8   7   28.81   16.24
   7  -8  -7   81.97   24.43
  -7   8   7   80.16   19.07
  -7  -8   7   84.37   22.95
   7   8  -7  105.71   22.81
   6   8  -7  128.68   24.29
   6  -8  -7  142.58   30.40
  -6   8   7  172.53   26.62
  -6  -8   7  128.36   25.27
  -6  -8   7  126.88   22.43
  -6   8   7  101.57   19.73
   6   8  -7  132.97   20.98
   5   8  -7  258.87   30.41
  -5  -8   7  190.77   26.78
   5  -8  -7  184.69   32.89
  -5  -8   7  200.56   29.14
   5   8  -7  190.59   24.01
  -5   8   7  195.12   27.22
  -5   8   7  216.32   25.92
   4   8  -7    8.61    7.76
  -4  -8   7   12.28    9.40
  -4   8   7   -2.64    7.06
  -4  -8   7   17.86    9.20
  -4   8   7   -4.56    6.07
   4   8  -7    0.79    6.88
   4  -8  -7   10.70   11.29
  -3   8   7   40.19   11.52
[truncated: 1,725,177 more chars]
