# Supplementary material for: Crystal structures of two unusual, high oxidation state, 16-electron irida­benzenes
Source: Acta Crystallogr E Crystallogr Commun. 2015 Oct 14;71(Pt 11):1315–8. doi: 10.1107/S2056989015018952 (PMC4645090; doi:10.1107/S2056989015018952)
Supplement: Supplementary file 2 [file e-71-01315-Isup2.hkl]

data_I                                                                          
_shelx_title ' mh31 in P2(1)/c'                                                 
_shelx_refln_list_code          4                                               
_shelx_F_calc_maximum      516.88                                               
_exptl_crystal_F_000      1600.00                                               
_reflns_d_resolution_high  0.7828                                               
                                                                                
loop_                                                                           
 _space_group_symop_operation_xyz                                               
 'x, y, z'                                                                      
 '-x, y+1/2, -z+1/2'                                                            
 '-x, -y, -z'                                                                   
 'x, -y-1/2, z-1/2'                                                             
                                                                                
_cell_length_a    10.6200                                                       
_cell_length_b    11.6901                                                       
_cell_length_c    23.8782                                                       
_cell_angle_alpha  90.000                                                       
_cell_angle_beta   95.094                                                       
_cell_angle_gamma  90.000                                                       
                                                                                
_shelx_F_squared_multiplier     1.000                                           
                                                                                
loop_                                                                           
 _refln_index_h                                                                 
 _refln_index_k                                                                 
 _refln_index_l                                                                 
 _refln_F_squared_calc                                                          
 _refln_F_squared_meas                                                          
 _refln_F_squared_sigma                                                         
 _refln_observed_status                                                         
   1   0   0     123031.37     135604.77       710.95 o                         
   2   0   0       7042.46       7156.37       141.19 o                         
   3   0   0       3428.13       3411.14       214.21 o                         
   4   0   0       8986.80       8587.57       216.23 o                         
   5   0   0      59325.39      61859.66       674.67 o                         
   6   0   0      55704.69      53865.34       622.11 o                         
   7   0   0      11356.70      11201.32       473.09 o                         
   8   0   0       2938.76       3283.26       336.21 o                         
   9   0   0      31207.43      28642.15       835.69 o                         
  10   0   0      34553.93      32405.01       966.95 o                         
  11   0   0      10622.59      10029.11       667.65 o                         
  12   0   0         55.09        128.67       215.20 o                         
  13   0   0        681.41        485.33       287.00 o                         
   1   1   0      23608.04      25986.87       167.16 o                         
   2   1   0       7833.20       7511.23       113.40 o                         
   3   1   0      22387.59      23518.75       238.89 o                         
   4   1   0      24797.96      24937.56       263.06 o                         
   5   1   0       2505.63       2732.87       111.56 o                         
   6   1   0      21097.03      20678.71       280.72 o                         
   7   1   0      12762.56      12050.92       345.70 o                         
   8   1   0       2884.35       3357.45       236.34 o                         
   9   1   0       2193.63       2130.43       226.51 o                         
  10   1   0         52.56          8.85       106.55 o                         
  11   1   0       4646.94       4991.13       347.19 o                         
  12   1   0       4667.72       4746.30       403.57 o                         
  13   1   0       1483.52       1863.53       398.82 o                         
   0   2   0        729.15        934.74        64.64 o                         
   1   2   0       1725.20       2004.69        79.03 o                         
   2   2   0      47638.43      53808.79       335.67 o                         
   3   2   0      21181.25      23564.96       402.74 o                         
   4   2   0       5530.28       5645.41       143.61 o                         
   5   2   0         61.53         40.18        44.73 o                         
   6   2   0       3733.17       3905.13       151.00 o                         
   7   2   0      16337.01      16795.12       405.41 o                         
   8   2   0        205.60        170.25        86.59 o                         
   9   2   0       3750.04       3533.22       257.70 o                         
  10   2   0        101.53        125.42       120.98 o                         
  11   2   0          5.06         29.07       129.58 o                         
  12   2   0         58.35        157.49       160.88 o                         
  13   2   0         92.99        141.35       226.52 o                         
   1   3   0       3293.92       3618.17       115.83 o                         
   2   3   0       6219.12       5947.94       123.73 o                         
   3   3   0      40598.82      41668.04       386.47 o                         
   4   3   0      14503.86      14315.81       229.96 o                         
   5   3   0       2763.39       2552.89       128.06 o                         
   6   3   0       9080.21       9157.57       222.95 o                         
   7   3   0       3390.54       3491.51       223.09 o                         
   8   3   0       1950.15       2025.45       190.45 o                         
   9   3   0         29.22        -62.05       101.69 o                         
  10   3   0        102.30        127.68       127.19 o                         
  11   3   0        186.13        177.64       166.93 o                         
  12   3   0       3269.96       3576.71       419.27 o                         
  13   3   0       3139.86       3490.95       433.95 o                         
   0   4   0      52802.33      54393.82       536.20 o                         
   1   4   0       3594.71       3421.40       135.97 o                         
   2   4   0       1070.89       1006.00        89.73 o                         
   3   4   0       9698.27      10019.24       260.68 o                         
   4   4   0      13383.27      12586.00       228.39 o                         
   5   4   0      26878.65      27937.23       364.44 o                         
   6   4   0      11711.20      11701.24       381.93 o                         
   7   4   0       1799.28       1871.23       171.10 o                         
   8   4   0       1640.44       1915.27       214.60 o                         
   9   4   0       4049.40       4108.05       391.48 o                         
  10   4   0       1453.38       2027.75       461.91 o                         
  11   4   0       1891.70       2206.66       309.43 o                         
  12   4   0          2.11        -40.50       177.24 o                         
  13   4   0       1829.70       2266.60       408.98 o                         
   1   5   0      46085.01      46868.24       469.83 o                         
   2   5   0      56472.81      58004.25       544.57 o                         
   3   5   0      17649.29      17258.78       255.45 o                         
   4   5   0       2574.57       2545.08       132.31 o                         
   5   5   0        160.99        196.58        58.55 o                         
   6   5   0       1091.74       1341.93       114.25 o                         
   7   5   0      24141.17      23261.46       695.99 o                         
   8   5   0      31021.79      30465.13       940.15 o                         
   9   5   0       1903.62       1812.75       275.42 o                         
  10   5   0       2121.93       2145.68       302.13 o                         
  11   5   0       6003.25       6035.83       718.72 o                         
  12   5   0       4274.10       4251.05       538.58 o                         
   0   6   0       2323.13       2033.89       153.34 o                         
   1   6   0       6997.43       7049.83       161.75 o                         
   2   6   0      19302.55      18832.76       338.46 o                         
   3   6   0       1558.42       1568.43       130.50 o                         
   4   6   0      20783.05      20228.32       378.48 o                         
   5   6   0      21331.17      20428.66       391.08 o                         
   6   6   0       7327.79       7059.82       313.17 o                         
   7   6   0       1166.50       1141.42       283.72 o                         
   8   6   0        135.03        351.48       164.79 o                         
   9   6   0        163.13         62.47       149.44 o                         
  10   6   0        459.94        248.11       166.86 o                         
  11   6   0       1546.79       1884.48       348.73 o                         
  12   6   0        385.07       1143.27       248.18 o                         
   1   7   0      19296.05      19126.69       353.32 o                         
   2   7   0      14917.26      14450.74       322.41 o                         
   3   7   0       8857.63       8466.32       291.50 o                         
   4   7   0       7072.78       7465.45       276.68 o                         
   5   7   0       1865.43       1848.08       176.65 o                         
   6   7   0       2448.78       2474.90       209.06 o                         
   7   7   0       8382.72       7986.58       510.35 o                         
   8   7   0       9773.58      10053.59       600.22 o                         
   9   7   0       2940.48       2474.12       331.74 o                         
  10   7   0         36.76          0.39       162.75 o                         
  11   7   0       1011.27       1192.68       277.70 o                         
   0   8   0      21732.85      19432.56       616.25 o                         
   1   8   0      29801.16      28668.55       532.95 o                         
   2   8   0      17164.61      15901.58       355.51 o                         
   3   8   0         24.46        -29.96        77.37 o                         
   4   8   0      18911.18      18290.14       463.92 o                         
   5   8   0      43131.96      41310.35       703.31 o                         
   6   8   0      10143.58      10442.48       422.67 o                         
   7   8   0       1313.29       1240.77       198.50 o                         
   8   8   0       2907.83       3000.54       347.97 o                         
   9   8   0       2589.89       2212.04       333.38 o                         
  10   8   0       6386.28       6070.80       532.70 o                         
  11   8   0       8461.55       8404.09       663.19 o                         
   1   9   0       6146.41       5771.33       302.37 o                         
   2   9   0      12305.30      12264.45       393.92 o                         
   3   9   0       5885.22       6340.93       331.68 o                         
   4   9   0       1087.52        914.11       151.77 o                         
   5   9   0         28.00        -43.94       133.67 o                         
   6   9   0       2164.02       2485.83       234.51 o                         
   7   9   0       3711.21       4026.60       440.32 o                         
   8   9   0       2963.85       2779.14       358.53 o                         
   9   9   0       1305.22        873.73       258.67 o                         
  10   9   0         36.01        339.64       203.35 o                         
   0  10   0      11725.85      11849.68       822.10 o                         
   1  10   0       4519.34       4322.62       287.91 o                         
   2  10   0        461.11        483.43       150.70 o                         
   3  10   0         34.05         58.02       106.00 o                         
   4  10   0        367.02        321.06       149.30 o                         
   5  10   0        245.48        250.10       118.86 o                         
   6  10   0         73.29        -88.11       111.04 o                         
   7  10   0        647.54        845.16       231.09 o                         
   8  10   0        289.07        144.12       160.62 o                         
   9  10   0       2807.91       2594.19       376.23 o                         
  10  10   0        789.79        776.67       247.00 o                         
   1  11   0       2041.90       2311.50       262.76 o                         
   2  11   0        671.61        405.87       146.22 o                         
   3  11   0        195.90        228.27       149.89 o                         
   4  11   0        883.22        849.34       209.74 o                         
   5  11   0        578.21        507.14       169.07 o                         
   6  11   0        288.50        250.68       164.73 o                         
   7  11   0         56.68        284.10       217.50 o                         
   8  11   0        424.97         34.81       184.76 o                         
   9  11   0         65.96       -283.57       282.70 o                         
   0  12   0      10098.76       8668.71      1580.69 o                         
   1  12   0       1720.77       2203.07       505.73 o                         
   2  12   0        373.92        625.55       178.45 o                         
   3  12   0       2155.38       2268.12       285.79 o                         
   4  12   0       3407.17       3467.63       338.38 o                         
   5  12   0       6346.41       6212.76       450.73 o                         
   6  12   0       5464.50       5299.80       495.40 o                         
   7  12   0        246.61        386.74       226.68 o                         
   8  12   0        979.38       1022.23       327.87 o                         
   1  13   0       2174.20       2648.37       362.63 o                         
   2  13   0      10982.55      11049.99       689.59 o                         
   3  13   0      21567.14      22379.12       882.70 o                         
   4  13   0       8932.01       8944.80       552.31 o                         
   5  13   0         94.53        320.81       170.34 o                         
   6  13   0       6777.13       6926.45       511.17 o                         
   0  14   0       3239.17       3236.06       595.77 o                         
   1  14   0       1553.09       1235.04       274.76 o                         
   2  14   0        102.86        538.33       186.30 o                         
   3  14   0        419.00        442.56       225.05 o                         
   4  14   0       1248.56       1364.37       260.90 o                         
 -13   1   1         85.22       -108.24       152.56 o                         
 -12   1   1        291.95         55.32       152.88 o                         
 -11   1   1         95.66        126.22       119.27 o                         
 -10   1   1       2011.98       1987.06       218.57 o                         
  -9   1   1       7660.90       7202.35       358.68 o                         
  -8   1   1       9577.48       9942.38       367.16 o                         
  -7   1   1         84.74        143.30        76.03 o                         
  -6   1   1      14660.07      14509.28       209.52 o                         
  -5   1   1      11651.37      11494.43       179.73 o                         
  -4   1   1       2735.51       2554.05        88.27 o                         
  -3   1   1      12644.09      13385.96       190.60 o                         
  -2   1   1        123.80        152.39        30.52 o                         
  -1   1   1       1250.49       1353.56        46.25 o                         
   0   1   1      28559.05      32048.38       171.69 o                         
   1   1   1      62204.08      69243.45       390.08 o                         
   2   1   1      36310.84      37401.85       257.64 o                         
   3   1   1      13499.30      14165.09       204.08 o                         
   4   1   1       7603.76       7897.56       175.04 o                         
   5   1   1       9387.66       9695.38       195.05 o                         
   6   1   1      12421.30      12345.97       232.85 o                         
   7   1   1      15632.53      14479.79       367.35 o                         
   8   1   1       1041.23       1173.83       144.51 o                         
   9   1   1       7151.44       7652.14       370.23 o                         
  10   1   1       9913.52      11002.77       457.32 o                         
  11   1   1       2753.55       2654.59       289.86 o                         
  12   1   1        238.01        454.08       161.62 o                         
  13   1   1         70.61         74.80       222.72 o                         
 -13   2   1         61.79        -26.64       192.79 o                         
 -12   2   1       5471.83       6022.89       456.39 o                         
 -11   2   1      10861.86      11681.50       664.88 o                         
 -10   2   1       4668.74       4960.73       319.88 o                         
  -9   2   1        959.61        981.24       144.84 o                         
  -8   2   1         99.98         96.61        84.85 o                         
  -7   2   1      10620.96      10414.65       334.56 o                         
  -6   2   1      60053.38      60491.76       488.97 o                         
  -5   2   1      81769.03      80568.87       673.96 o                         
  -4   2   1      17201.12      17217.11       231.22 o                         
  -3   2   1       3653.08       3620.91       111.91 o                         
  -2   2   1      35248.13      36695.34       279.91 o                         
  -1   2   1      53689.52      56304.34       327.76 o                         
   0   2   1      41093.61      43362.39       275.47 o                         
   1   2   1       2954.36       2772.50        86.09 o                         
   2   2   1       1593.88       1839.47        75.86 o                         
   3   2   1      25314.46      25844.67       264.52 o                         
   4   2   1      85323.31      86656.06       540.41 o                         
   5   2   1      20980.82      19851.33       284.85 o                         
   6   2   1         76.04         39.13        48.13 o                         
   7   2   1      11907.55      11330.03       337.66 o                         
   8   2   1      14104.42      13614.63       460.50 o                         
   9   2   1      14479.28      13863.38       441.79 o                         
  10   2   1      14942.67      14735.05       575.73 o                         
  11   2   1        967.93        659.40       177.96 o                         
  12   2   1       1341.82       1132.92       213.37 o                         
  13   2   1       5999.78       6520.62       561.90 o                         
 -13   3   1       6334.59       6865.68       593.58 o                         
 -12   3   1       6805.65       7343.03       982.08 o                         
 -11   3   1        887.09        920.68       233.64 o                         
 -10   3   1       3761.09       3705.37       321.84 o                         
  -9   3   1      11152.39      11068.04       419.76 o                         
  -8   3   1      17421.54      17374.01       446.18 o                         
  -7   3   1      22731.65      23221.87       482.34 o                         
  -6   3   1      19676.05      19099.21       301.44 o                         
  -5   3   1       9326.16       9039.18       340.89 o                         
  -4   3   1      77520.38      80739.62       545.68 o                         
  -3   3   1      75436.75      81321.77       509.69 o                         
  -2   3   1      43640.82      46290.27       353.77 o                         
  -1   3   1      35858.72      39040.65       296.30 o                         
   0   3   1      24378.77      26031.62       281.60 o                         
   1   3   1      14338.17      14195.98       205.15 o                         
   2   3   1     103193.33     111229.12       633.15 o                         
   3   3   1      65738.17      68534.75       566.07 o                         
   4   3   1       7839.80       7881.79       175.88 o                         
   5   3   1       9893.17       9430.58       207.54 o                         
   6   3   1      18263.67      17560.15       377.08 o                         
   7   3   1      21636.93      21259.52       452.47 o                         
   8   3   1      11654.48      11985.35       388.28 o                         
   9   3   1       4609.37       4711.77       342.58 o                         
  10   3   1        330.29        317.51       136.17 o                         
  11   3   1       6649.17       7197.33       551.98 o                         
  12   3   1       4683.67       4803.91       494.90 o                         
  13   3   1       1669.40       1110.53       299.79 o                         
 -13   4   1         24.23         38.43       221.00 o                         
 -12   4   1        590.87        661.74       243.47 o                         
 -11   4   1         44.94        121.02       207.10 o                         
 -10   4   1       1215.70       1292.59       276.48 o                         
  -9   4   1         11.33       -102.21       113.73 o                         
  -8   4   1       1896.99       1981.06       196.06 o                         
  -7   4   1       7269.94       7551.72       319.71 o                         
  -6   4   1        337.71        327.43        69.65 o                         
  -5   4   1       3597.54       3442.96       155.21 o                         
  -4   4   1       1062.52        963.65        84.85 o                         
  -3   4   1       3842.74       3877.61       133.55 o                         
  -2   4   1       6442.21       6970.32       198.32 o                         
  -1   4   1      14622.35      15271.12       202.69 o                         
   0   4   1       5474.29       5610.55       129.96 o                         
   1   4   1      16113.41      16772.02       252.97 o                         
   2   4   1      25631.87      27345.89       339.73 o                         
   3   4   1         83.76        107.73        44.48 o                         
   4   4   1        963.16        973.87        83.63 o                         
   5   4   1       2303.19       2535.89       136.34 o                         
   6   4   1        441.73        447.91        75.75 o                         
   7   4   1        827.45        960.07       134.46 o                         
   8   4   1       5263.29       5094.61       333.26 o                         
   9   4   1       2881.33       2908.94       332.71 o                         
  10   4   1         66.51       -139.41       137.48 o                         
  11   4   1       2813.24       3311.97       378.70 o                         
  12   4   1        370.75        894.88       244.34 o                         
 -12   5   1       1664.20       1360.09       282.65 o                         
 -11   5   1        408.64        927.74       236.03 o                         
 -10   5   1        102.48        287.60       165.80 o                         
  -9   5   1       8117.97       8303.84       550.69 o                         
  -8   5   1      11656.79      12197.23       870.21 o                         
  -7   5   1       5235.54       5602.48       337.92 o                         
  -6   5   1        672.41        950.94        99.41 o                         
  -5   5   1        325.75        340.81        68.97 o                         
  -4   5   1       8974.20       9126.15       212.80 o                         
  -3   5   1      30123.47      30258.52       331.93 o                         
  -2   5   1      11758.97      10519.00       255.40 o                         
  -1   5   1       1234.50       1093.18        78.10 o                         
   0   5   1        179.83        329.76        49.06 o                         
   1   5   1      14479.13      13795.32       256.03 o                         
   2   5   1      35992.96      36211.17       427.95 o                         
   3   5   1       7207.24       6920.73       213.14 o                         
   4   5   1        276.67        256.94        82.84 o                         
   5   5   1         28.78         -4.95        58.20 o                         
   6   5   1       3125.03       3092.47       185.51 o                         
   7   5   1      13532.78      13147.43       458.76 o                         
   8   5   1       8028.61       8244.28       513.27 o                         
   9   5   1         30.15        -34.71       134.58 o                         
  10   5   1        648.26        428.22       196.61 o                         
  11   5   1       1087.86        933.85       337.49 o                         
  12   5   1       1995.04       1837.06       373.96 o                         
 -12   6   1       1291.77       1173.16       274.76 o                         
 -11   6   1       2677.10       2778.22       362.09 o                         
 -10   6   1       5427.21       5497.74       490.44 o                         
  -9   6   1       5225.13       4952.20       527.10 o                         
  -8   6   1       6359.67       6161.78       568.26 o                         
  -7   6   1      27607.68      27860.42       779.44 o                         
  -6   6   1      13702.97      14070.33       347.51 o                         
  -5   6   1       2834.87       3183.84       193.41 o                         
  -4   6   1        465.17        302.92        81.28 o                         
  -3   6   1         19.46        -29.01        51.18 o                         
  -2   6   1      29421.74      30129.68       426.42 o                         
  -1   6   1      49974.11      49929.15       441.92 o                         
   0   6   1      23704.41      23467.39       301.41 o                         
   1   6   1         37.76        102.15        53.10 o                         
   2   6   1      17270.43      16701.33       319.35 o                         
   3   6   1      25091.22      24259.47       394.44 o                         
   4   6   1       3750.61       3804.50       198.20 o                         
   5   6   1       3472.34       3745.76       235.60 o                         
   6   6   1       2168.97       2414.57       198.20 o                         
   7   6   1        956.54       1172.35       204.68 o                         
   8   6   1      24682.41      23736.47       762.91 o                         
   9   6   1      19123.31      18873.39       825.56 o                         
  10   6   1        635.32        932.39       249.77 o                         
  11   6   1        236.84        161.91       198.78 o                         
  12   6   1        983.63        273.51       564.13 o                         
 -11   7   1        653.56        661.59       278.28 o                         
 -10   7   1       1638.48       1851.63       307.31 o                         
  -9   7   1       4634.55       4904.60       597.04 o                         
  -8   7   1       2656.00       2197.34       297.72 o                         
  -7   7   1       1050.09        979.50       206.97 o                         
  -6   7   1        633.27        765.36       135.65 o                         
  -5   7   1       7208.09       7416.54       330.47 o                         
  -4   7   1      29841.24      28388.12       474.12 o                         
  -3   7   1      19446.78      18754.65       374.55 o                         
  -2   7   1          9.48        -60.15        55.72 o                         
  -1   7   1       6766.70       7112.32       238.22 o                         
   0   7   1      12331.10      12808.78       240.50 o                         
   1   7   1       5124.98       5093.75       213.80 o                         
   2   7   1      25695.23      25966.74       424.24 o                         
   3   7   1       9047.12       8946.76       279.19 o                         
   4   7   1       6802.32       6286.03       303.05 o                         
   5   7   1      25728.97      26117.66       756.69 o                         
   6   7   1      12497.14      12320.37       419.58 o                         
   7   7   1       4871.97       4946.26       340.57 o                         
   8   7   1        383.12        606.87       182.06 o                         
   9   7   1        945.43        964.71       220.20 o                         
  10   7   1       2649.93       2378.09       344.22 o                         
  11   7   1       5068.93       5575.30       524.94 o                         
 -11   8   1       1046.00       1228.56       341.91 o                         
 -10   8   1       1094.54        734.28       299.67 o                         
  -9   8   1       1006.26       1250.35       273.87 o                         
  -8   8   1         39.54       -153.37       142.64 o                         
  -7   8   1       1728.10       1505.57       249.36 o                         
  -6   8   1       1593.45       1608.01       184.21 o                         
  -5   8   1       8939.59       8779.31       372.70 o                         
  -4   8   1       4831.16       4929.71       288.41 o                         
  -3   8   1        516.85        406.63        92.69 o                         
  -2   8   1       2188.84       2241.49       170.78 o                         
  -1   8   1       4980.97       5076.26       228.44 o                         
   0   8   1       2707.18       2966.99       211.30 o                         
   1   8   1      11264.47      11583.93       308.55 o                         
   2   8   1       2243.71       2143.14       222.35 o                         
   3   8   1       2514.20       2240.30       224.97 o                         
   4   8   1       6423.80       6622.27       414.83 o                         
   5   8   1        550.16        633.37       141.78 o                         
   6   8   1         66.80        204.01       104.96 o                         
   7   8   1         57.77         26.52       105.25 o                         
   8   8   1       1729.22       1911.11       283.99 o                         
   9   8   1       1407.83       1017.63       259.58 o                         
  10   8   1       1139.07       1022.86       365.41 o                         
  11   8   1        893.05       1016.12       269.41 o                         
 -10   9   1       2157.24       2208.11       363.74 o                         
  -9   9   1        379.09        607.76       202.39 o                         
  -8   9   1       1333.49        980.57       238.04 o                         
  -7   9   1        202.55        241.48       161.67 o                         
  -6   9   1       1935.03       1944.01       212.88 o                         
  -5   9   1       3131.29       3068.35       251.44 o                         
  -4   9   1       9864.02       9673.99       401.61 o                         
  -3   9   1        140.96        -66.16        82.14 o                         
  -2   9   1       1853.33       2025.18       229.87 o                         
  -1   9   1       1648.33       1610.32       170.59 o                         
   0   9   1        812.76        804.24       136.66 o                         
   1   9   1        216.56        211.81        83.39 o                         
   2   9   1       1242.46       1058.80       168.99 o                         
   3   9   1       2270.55       2478.92       214.28 o                         
   4   9   1       1394.16       1262.93       169.80 o                         
   5   9   1      10881.69      11020.18       488.05 o                         
   6   9   1       4474.25       4738.66       319.20 o                         
   7   9   1        326.81        568.63       165.79 o                         
   8   9   1        239.62        237.52       216.62 o                         
   9   9   1         61.88        194.40       182.97 o                         
  10   9   1        449.09        485.91       210.72 o                         
 -10  10   1       8279.21       8097.46       669.97 o                         
  -9  10   1       2214.89       2794.62       372.16 o                         
  -8  10   1        679.48        460.96       201.11 o                         
  -7  10   1       4680.45       5255.93       467.83 o                         
  -6  10   1      18183.19      18272.73       550.08 o                         
  -5  10   1       9664.23      10301.45       450.89 o                         
  -4  10   1       3266.31       3401.54       308.71 o                         
  -3  10   1        957.20       1204.54       193.52 o                         
  -2  10   1       3312.64       3146.80       287.00 o                         
  -1  10   1      33747.68      33486.77       649.12 o                         
   0  10   1      33638.17      33671.06       652.11 o                         
   1  10   1       1809.54       1595.70       213.42 o                         
   2  10   1        702.21        575.96       154.57 o                         
   3  10   1       7403.45       7012.95       414.68 o                         
   4  10   1      14675.83      14627.79       563.80 o                         
   5  10   1      15863.64      16063.41       554.48 o                         
   6  10   1       4642.98       4431.32       324.69 o                         
   7  10   1          2.74        -69.88       129.80 o                         
   8  10   1       2313.83       2311.60       330.78 o                         
   9  10   1       7295.72       8137.08       640.23 o                         
  -9  11   1       5114.35       5099.51       526.20 o                         
  -8  11   1       5885.16       5819.60       535.01 o                         
  -7  11   1       5429.70       5759.39       589.94 o                         
  -6  11   1          1.60       -230.05       206.65 o                         
  -5  11   1       4863.52       4600.37       581.25 o                         
  -4  11   1       6392.75       6833.28       437.36 o                         
  -3  11   1      11130.70      10734.18       534.87 o                         
  -2  11   1      10987.47      11233.34       529.10 o                         
  -1  11   1       1698.05       1917.29       248.54 o                         
   0  11   1       7247.08       8083.86       557.17 o                         
   1  11   1      18622.86      19037.71       597.98 o                         
   2  11   1       5757.50       6183.79       417.37 o                         
   3  11   1       1704.41       1927.66       241.98 o                         
   4  11   1        192.27        398.87       157.39 o                         
   5  11   1       1681.69       1560.87       235.89 o                         
   6  11   1      10468.91       9891.95       548.72 o                         
   7  11   1       7636.75       7585.61       687.75 o                         
   8  11   1       2854.64       3113.80       394.15 o                         
   9  11   1         24.79        168.80       234.12 o                         
  -8  12   1          8.34         64.14       364.99 o                         
  -7  12   1         23.22        283.39       230.46 o                         
  -6  12   1       3766.63       4588.99       582.46 o                         
  -5  12   1       3839.20       3943.16       362.27 o                         
  -4  12   1         20.67         90.95       145.32 o                         
  -3  12   1       3047.48       3320.14       383.64 o                         
  -2  12   1       2070.46       2554.67       305.98 o                         
  -1  12   1        106.00          0.52       141.72 o                         
   0  12   1        181.56        197.15       166.71 o                         
   1  12   1        103.40        247.70       180.81 o                         
   2  12   1         78.91         50.08       133.65 o                         
   3  12   1        748.97        606.55       172.79 o                         
   4  12   1       5746.59       5402.32       422.27 o                         
   5  12   1        830.15        865.74       207.55 o                         
   6  12   1       3018.87       3234.35       336.76 o                         
   7  12   1       3831.93       4324.37       540.26 o                         
  -6  13   1         58.87        138.47       180.26 o                         
  -5  13   1          8.77         53.25       152.69 o                         
  -4  13   1        800.57        410.89       177.07 o                         
  -3  13   1       1568.36       1437.32       233.99 o                         
  -2  13   1         65.94        -52.61       165.13 o                         
  -1  13   1         90.53        117.27       168.55 o                         
   0  13   1         16.89         21.49       171.71 o                         
   1  13   1        209.32        473.49       192.04 o                         
   2  13   1       3015.39       2688.87       312.10 o                         
   3  13   1        603.24        498.91       182.06 o                         
   4  13   1          2.35       -215.98       143.99 o                         
   5  13   1          9.65        442.07       176.00 o                         
   6  13   1         32.83         64.00       164.41 o                         
  -4  14   1        184.14       -185.62       311.63 o                         
  -3  14   1       4240.50       3815.68       459.41 o                         
  -2  14   1       8028.85       8488.74       640.96 o                         
  -1  14   1       1964.81       2401.84       363.87 o                         
   0  14   1         89.07          3.24       255.30 o                         
   1  14   1        612.33        887.18       243.36 o                         
   2  14   1         19.87         22.43       195.69 o                         
   3  14   1       6634.04       7176.20       597.40 o                         
   4  14   1       7043.31       6884.10       518.34 o                         
 -13   0   2         90.08       -342.16       293.48 o                         
 -12   0   2       2946.73       3322.49       430.00 o                         
 -11   0   2      19757.84      20754.15       843.12 o                         
 -10   0   2      17116.73      18328.90       829.93 o                         
  -9   0   2         20.80        -51.77       113.82 o                         
  -8   0   2      13206.06      13586.37       938.23 o                         
  -7   0   2      27855.86      26581.16       714.65 o                         
  -6   0   2      44162.38      45817.20       870.21 o                         
  -5   0   2        512.77        684.39       137.95 o                         
  -4   0   2      22754.22      24176.42       560.87 o                         
  -3   0   2      54694.11      61802.01       716.33 o                         
  -2   0   2      31872.45      33255.38       441.74 o                         
  -1   0   2     160314.45     172384.02      1186.77 o                         
   0   0   2      15011.08      16625.57       379.88 o                         
   1   0   2      30881.65      33277.46       286.68 o                         
   2   0   2      14317.67      14584.19       235.40 o                         
   3   0   2      29657.45      30880.76       400.60 o                         
   4   0   2      20946.65      21258.73       373.74 o                         
   5   0   2      16796.10      16581.90       372.45 o                         
   6   0   2       5610.37       5899.19       389.66 o                         
   7   0   2      10074.92      10233.01       515.76 o                         
   8   0   2      19860.67      20035.92       666.49 o                         
   9   0   2      19810.60      19147.84       688.53 o                         
  10   0   2        121.70         44.44       195.69 o                         
  11   0   2       2800.61       3064.53       443.55 o                         
  12   0   2        103.25       -307.92       205.28 o                         
  13   0   2        210.44        141.07       285.26 o                         
 -13   1   2       1925.79       2621.41       328.57 o                         
 -12   1   2        168.47         17.46       143.14 o                         
 -11   1   2       4154.61       4086.01       323.37 o                         
 -10   1   2       8389.12       9096.29       465.68 o                         
  -9   1   2       2878.56       2653.59       253.47 o                         
  -8   1   2       2755.16       2916.32       226.12 o                         
  -7   1   2       4068.48       4001.30       238.55 o                         
  -6   1   2       5740.98       5049.54       240.28 o                         
  -5   1   2      48542.29      49019.38       447.16 o                         
  -4   1   2      26133.11      25845.47       226.83 o                         
  -3   1   2       2717.71       2653.31        88.71 o                         
  -2   1   2        964.23       1046.76        53.73 o                         
  -1   1   2      26241.04      27451.29       210.67 o                         
   0   1   2     120162.70     129448.19       462.32 o                         
   1   1   2      23297.20      25235.71       208.94 o                         
   2   1   2      39015.81      42039.77       304.27 o                         
   3   1   2       2154.28       2258.88        93.27 o                         
   4   1   2      18994.88      19408.81       264.52 o                         
   5   1   2      41371.39      41296.41       424.66 o                         
   6   1   2      19403.43      19087.78       352.90 o                         
   7   1   2         93.01         53.78        74.25 o                         
   8   1   2        261.96        345.77        99.72 o                         
   9   1   2       1523.31       1445.47       173.73 o                         
  10   1   2      14026.50      14480.31       497.07 o                         
  11   1   2       8477.60       9319.48       516.48 o                         
  12   1   2       1072.12        682.14       316.59 o                         
  13   1   2        137.24         -1.05       216.99 o                         
 -13   2   2        344.30         96.97       196.20 o                         
 -12   2   2       1565.00       1652.32       262.73 o                         
 -11   2   2         99.11        -32.47       117.69 o                         
 -10   2   2       5033.57       5075.79       333.93 o                         
  -9   2   2       2262.08       2403.01       217.67 o                         
  -8   2   2         12.37        -54.68        74.87 o                         
  -7   2   2        841.22        946.77       127.04 o                         
  -6   2   2      10855.23      10952.64       200.38 o                         
  -5   2   2       2110.78       2298.19       114.72 o                         
  -4   2   2       9101.07       8965.88       167.19 o                         
  -3   2   2      36965.77      39187.62       340.35 o                         
  -2   2   2         51.40        -13.73        34.77 o                         
  -1   2   2       3243.48       3651.18        91.14 o                         
   0   2   2       3766.32       3927.86        83.76 o                         
   1   2   2      16798.19      18306.70       164.52 o                         
   2   2   2        293.86        333.30        41.40 o                         
   3   2   2      19032.34      19379.41       250.68 o                         
   4   2   2      14844.43      14731.08       241.46 o                         
   5   2   2       3771.69       3904.29       150.78 o                         
   6   2   2      17224.35      17177.79       308.48 o                         
   7   2   2       7238.68       7592.41       301.94 o                         
   8   2   2        242.47        276.48        90.30 o                         
   9   2   2        528.28        548.29       133.15 o                         
  10   2   2       1483.15       1889.36       242.19 o                         
  11   2   2        348.94        208.55       183.06 o                         
  12   2   2       1749.54       1602.70       290.13 o                         
  13   2   2        485.76        423.13       276.64 o                         
 -13   3   2       1468.20       1304.76       305.80 o                         
 -12   3   2        587.55        619.59       199.88 o                         
 -11   3   2       4623.15       4740.57       386.05 o                         
 -10   3   2       3522.97       4339.10       350.94 o                         
  -9   3   2       2007.57       1807.17       196.58 o                         
  -8   3   2       1885.47       1769.42       181.62 o                         
  -7   3   2        699.60        844.20       121.13 o                         
  -6   3   2       1720.22       1736.76       112.77 o                         
  -5   3   2      27878.99      27197.72       335.71 o                         
  -4   3   2      46618.04      46330.37       416.84 o                         
  -3   3   2       4792.03       5208.31       142.44 o                         
  -2   3   2      18878.71      19476.51       234.05 o                         
  -1   3   2      21974.77      22893.03       240.45 o                         
   0   3   2        147.93        121.50        40.69 o                         
   1   3   2      13478.57      13735.78       201.86 o                         
   2   3   2      30798.63      31288.18       354.31 o                         
   3   3   2        629.01        874.02        68.99 o                         
   4   3   2      34358.88      34130.10       355.67 o                         
   5   3   2      34623.57      33770.61       388.04 o                         
   6   3   2      10062.68       9978.99       291.65 o                         
   7   3   2        692.09        810.67       120.84 o                         
   8   3   2        314.19        415.73       121.52 o                         
   9   3   2        779.82        828.17       168.36 o                         
  10   3   2       1212.04       1113.18       205.61 o                         
  11   3   2       5252.34       5846.65       662.95 o                         
  12   3   2       1571.70       2045.82       328.96 o                         
  13   3   2        856.90        349.00       294.60 o                         
 -13   4   2       6403.30       6214.47       560.71 o                         
 -12   4   2       9672.51       9259.93       664.50 o                         
 -11   4   2       5648.13       6059.36       512.11 o                         
 -10   4   2       1024.70        916.33       218.25 o                         
  -9   4   2        833.85        914.18       172.31 o                         
  -8   4   2      20721.42      20974.13       502.01 o                         
  -7   4   2      25379.02      25251.58       504.96 o                         
  -6   4   2      12206.58      11763.39       293.54 o                         
  -5   4   2        751.07        788.40        94.57 o                         
  -4   4   2      11546.90      11422.69       222.28 o                         
  -3   4   2      64056.78      64147.03       488.65 o                         
  -2   4   2      86006.53      90301.35       548.88 o                         
  -1   4   2      21090.62      21600.00       254.56 o                         
   0   4   2       4897.36       5442.94       131.44 o                         
   1   4   2      15826.28      15819.36       273.58 o                         
   2   4   2     102648.74     103817.89       649.66 o                         
   3   4   2     108637.65     112356.60       611.95 o                         
   4   4   2      28888.22      29698.89       365.21 o                         
   5   4   2         31.36        -41.84        45.89 o                         
   6   4   2       9092.09       8500.20       229.64 o                         
   7   4   2      33584.48      33736.72       564.59 o                         
   8   4   2      32023.35      32325.16       765.73 o                         
   9   4   2       7098.18       7757.32       553.42 o                         
  10   4   2         46.17        160.42       149.37 o                         
  11   4   2       2533.95       3016.03       363.69 o                         
  12   4   2       8802.93       8582.35       654.86 o                         
 -12   5   2        371.22        -64.52       260.23 o                         
 -11   5   2         90.50       -179.07       158.01 o                         
 -10   5   2       3440.18       3483.62       388.53 o                         
  -9   5   2      16679.45      16135.30       724.59 o                         
  -8   5   2      10747.87      10597.75       677.59 o                         
  -7   5   2        888.10        613.93       141.56 o                         
  -6   5   2       6110.12       6113.78       218.09 o                         
  -5   5   2       6401.30       6094.38       202.40 o                         
  -4   5   2       6278.78       5857.71       184.82 o                         
  -3   5   2      29396.75      29810.63       351.45 o                         
  -2   5   2      14411.68      15065.23       237.28 o                         
  -1   5   2      11603.24      11499.52       206.18 o                         
   0   5   2      51581.33      52892.78       422.56 o                         
   1   5   2      34250.06      35018.26       404.53 o                         
   2   5   2       3255.28       3044.35       149.34 o                         
   3   5   2       3824.14       4053.52       171.29 o                         
   4   5   2       3699.57       3911.97       144.89 o                         
   5   5   2       3438.84       3595.22       161.46 o                         
   6   5   2      22738.18      21726.56       452.81 o                         
   7   5   2      20391.65      20581.88       538.75 o                         
   8   5   2        337.79        212.65       148.50 o                         
   9   5   2       5969.00       6252.19       483.81 o                         
  10   5   2       5551.41       5755.82       495.49 o                         
  11   5   2       1131.95       1057.92       255.38 o                         
  12   5   2        256.81        415.58       224.42 o                         
 -12   6   2       1978.40       2013.86       322.71 o                         
 -11   6   2        566.09       1023.53       258.24 o                         
 -10   6   2        898.10        601.86       265.78 o                         
  -9   6   2       4369.64       4489.41       430.92 o                         
  -8   6   2        981.44       1103.47       221.64 o                         
  -7   6   2         12.65        -27.53       110.98 o                         
  -6   6   2       4082.13       4104.54       225.07 o                         
  -5   6   2      10766.33      10546.27       309.65 o                         
  -4   6   2       3097.27       3201.20       188.69 o                         
  -3   6   2       1763.21       1790.11       105.82 o                         
  -2   6   2        559.19        513.10        65.06 o                         
  -1   6   2        515.00        421.64        67.87 o                         
   0   6   2        313.63        263.60        54.97 o                         
   1   6   2      15257.31      15130.21       295.86 o                         
   2   6   2       1110.77       1268.19       112.17 o                         
   3   6   2       3901.26       3750.25       180.63 o                         
   4   6   2       5009.05       4908.81       212.86 o                         
   5   6   2        516.39        544.78       144.34 o                         
   6   6   2        289.44        251.24       134.14 o                         
   7   6   2         73.56       -123.27        97.81 o                         
   8   6   2        618.36        410.15       170.19 o                         
   9   6   2        251.21        260.87       224.44 o                         
  10   6   2        540.99         54.42       183.79 o                         
  11   6   2        736.93        971.04       224.07 o                         
  12   6   2         54.76       -358.48       238.99 o                         
 -11   7   2          3.35         82.60       252.28 o                         
 -10   7   2       1581.02       1842.69       304.55 o                         
  -9   7   2       2104.81       2090.00       315.08 o                         
  -8   7   2       1736.80       1860.82       326.37 o                         
  -7   7   2       2325.86       2334.02       287.06 o                         
  -6   7   2        586.98        700.78       122.15 o                         
  -5   7   2        568.90        485.85       101.87 o                         
  -4   7   2        740.56        661.12       106.31 o                         
  -3   7   2       5247.95       5506.27       267.55 o                         
  -2   7   2       9119.77       9431.85       277.38 o                         
  -1   7   2        397.53        532.27        70.99 o                         
   0   7   2       8728.06       8662.96       211.30 o                         
   1   7   2       8193.73       7987.76       248.06 o                         
   2   7   2        183.62         49.92        67.16 o                         
   3   7   2        249.89        209.44        86.36 o                         
   4   7   2       2047.87       2269.90       192.23 o                         
   5   7   2         17.93       -103.13        78.92 o                         
   6   7   2       1257.32       1141.14       153.75 o                         
   7   7   2       1503.27       1919.28       223.09 o                         
   8   7   2        509.23        644.52       193.21 o                         
   9   7   2        234.83        264.24       180.88 o                         
  10   7   2       1350.13       1250.08       272.54 o                         
  11   7   2        559.57        497.94       227.96 o                         
 -11   8   2       1806.92       2200.33       356.15 o                         
 -10   8   2         43.43        128.99       183.92 o                         
  -9   8   2         28.28         93.39       153.24 o                         
  -8   8   2        303.67        274.76       164.70 o                         
  -7   8   2       9614.01       9187.28       666.39 o                         
  -6   8   2      21752.26      20975.00       514.10 o                         
  -5   8   2      11411.85      11661.06       409.70 o                         
  -4   8   2       2511.49       2546.46       189.80 o                         
  -3   8   2      22553.24      21602.86       464.77 o                         
  -2   8   2      13260.23      12971.85       366.67 o                         
  -1   8   2       1657.19       1483.46       159.98 o                         
   0   8   2       1503.26       1455.95       153.61 o                         
   1   8   2       1555.27       1475.61       136.04 o                         
   2   8   2       3322.40       3512.69       204.01 o                         
   3   8   2      27548.22      26647.59       537.55 o                         
   4   8   2      27804.65      27429.32       592.47 o                         
   5   8   2        755.05        731.41       140.08 o                         
   6   8   2       9554.79       9410.79       406.54 o                         
   7   8   2       6620.85       6588.81       410.18 o                         
   8   8   2       1860.66       1831.76       285.54 o                         
   9   8   2       2018.19       1853.71       319.28 o                         
  10   8   2       2939.19       2847.23       373.22 o                         
  11   8   2          5.11       -231.81       184.89 o                         
 -10   9   2       6949.03       7669.92       621.87 o                         
  -9   9   2       8464.36       8264.71       617.09 o                         
  -8   9   2       2957.95       2229.24       334.74 o                         
  -7   9   2        359.31        375.21       164.83 o                         
  -6   9   2       9290.12       9516.30       422.99 o                         
  -5   9   2      17701.28      17821.42       493.84 o                         
  -4   9   2      10995.76      10971.51       419.03 o                         
  -3   9   2       2818.98       3149.02       230.67 o                         
  -2   9   2        377.73        452.79       111.43 o                         
  -1   9   2      18554.88      17380.56       484.02 o                         
   0   9   2      33022.78      31899.24       596.07 o                         
   1   9   2      26706.42      26844.62       547.38 o                         
   2   9   2       2368.58       2038.19       223.80 o                         
   3   9   2        214.13        209.87        91.85 o                         
   4   9   2      11248.72      11721.92       433.65 o                         
   5   9   2      19409.07      19560.58       525.91 o                         
   6   9   2      11443.48      11802.41       475.44 o                         
   7   9   2       1250.84       1155.87       247.20 o                         
   8   9   2        746.14        823.55       266.10 o                         
   9   9   2       6685.81       5993.19       534.59 o                         
  10   9   2       7936.05       8577.13       660.00 o                         
 -10  10   2        681.47        861.36       337.02 o                         
  -9  10   2        734.64        998.57       409.69 o                         
  -8  10   2       3342.48       4119.73       433.12 o                         
  -7  10   2       3594.56       3429.30       378.38 o                         
  -6  10   2        144.03        171.98       128.89 o                         
  -5  10   2        531.62        433.30       163.46 o                         
  -4  10   2          6.03        151.90       126.68 o                         
  -3  10   2        118.39        120.45       113.68 o                         
  -2  10   2       3757.91       3610.25       263.54 o                         
  -1  10   2      11179.95      10625.27       415.92 o                         
   0  10   2        951.08       1121.28       157.21 o                         
   1  10   2      10016.39       9549.97       465.02 o                         
   2  10   2      14169.57      14475.16       544.78 o                         
   3  10   2       1065.91        789.05       168.90 o                         
   4  10   2        124.56        190.07       138.88 o                         
   5  10   2        215.92        262.79       124.57 o                         
   6  10   2         30.69        113.60       123.46 o                         
   7  10   2       1554.16       1527.02       316.63 o                         
   8  10   2       7798.80       8112.03       599.09 o                         
   9  10   2       2249.49       2636.78       448.05 o                         
  -9  11   2       1511.93       1594.92       322.65 o                         
  -8  11   2         42.49       -268.84       207.26 o                         
  -7  11   2       1225.53       1273.58       324.29 o                         
  -6  11   2       4436.04       4072.28       362.15 o                         
  -5  11   2        987.26       1387.15       208.98 o                         
  -4  11   2        462.81        244.60       147.35 o                         
  -3  11   2        412.62        266.46       141.86 o                         
  -2  11   2        187.97          4.75       174.08 o                         
  -1  11   2       1618.89       1741.47       234.32 o                         
   0  11   2       9975.31       9873.64       505.36 o                         
   1  11   2       3054.64       3084.80       300.71 o                         
   2  11   2        351.42        593.31       159.79 o                         
   3  11   2       3524.38       3542.91       326.16 o                         
   4  11   2       1090.30       1497.84       227.10 o                         
   5  11   2       1791.66       1552.63       236.20 o                         
   6  11   2       2869.85       3005.47       308.16 o                         
   7  11   2       1443.28       1087.22       246.92 o                         
   8  11   2         71.43         35.50       189.74 o                         
   9  11   2       1415.59        911.17       347.79 o                         
  -8  12   2       2466.15       2173.20       440.54 o                         
  -7  12   2       5166.42       5692.91       629.87 o                         
  -6  12   2       2828.04       3704.70       357.90 o                         
  -5  12   2        112.98         64.62       146.06 o                         
  -4  12   2       1440.68       1518.43       237.96 o                         
  -3  12   2       4776.76       4563.32       380.39 o                         
  -2  12   2      14631.98      14295.27       727.98 o                         
  -1  12   2      11094.25      12027.23       781.81 o                         
   0  12   2       1306.87       1120.80       313.89 o                         
   1  12   2       4680.14       4862.21       386.67 o                         
   2  12   2       7718.76       8063.60       500.34 o                         
   3  12   2       7490.96       7206.85       485.71 o                         
   4  12   2       4363.53       4184.40       371.40 o                         
   5  12   2        991.09        677.73       204.81 o                         
   6  12   2        787.27        603.95       218.46 o                         
   7  12   2       5328.43       4393.18       559.68 o                         
  -6  13   2        152.28        301.96       180.66 o                         
  -5  13   2       6441.20       7359.38       501.42 o                         
  -4  13   2       9698.46      10413.35       598.21 o                         
  -3  13   2       2795.44       3477.02       472.42 o                         
  -2  13   2         25.80        -30.63       165.71 o                         
  -1  13   2        560.79        467.90       266.08 o                         
   0  13   2        988.68       1186.48       268.56 o                         
   1  13   2       3967.67       4236.13       446.58 o                         
   2  13   2       5046.74       5334.44       430.11 o                         
   3  13   2       2179.14       2492.92       353.26 o                         
   4  13   2       2212.19       2011.73       291.04 o                         
   5  13   2       8670.63       8544.49       547.66 o                         
   6  13   2       4009.18       3762.36       385.80 o                         
  -4  14   2         23.48       -182.16       232.04 o                         
  -3  14   2        379.76        792.72       236.06 o                         
  -2  14   2       2221.78       1791.25       342.38 o                         
  -1  14   2       3179.42       3372.93       424.86 o                         
   0  14   2        116.83       -124.68       301.03 o                         
   1  14   2       1989.20       3044.78       449.86 o                         
   2  14   2       2460.06       2007.89       339.90 o                         
   3  14   2       1158.15       1533.61       326.88 o                         
   4  14   2        771.39       1325.22       273.92 o                         
 -13   1   3          6.30         53.73       168.51 o                         
 -12   1   3       1038.22        907.72       204.62 o                         
 -11   1   3       3200.69       3060.65       275.83 o                         
 -10   1   3      16680.07      16067.96       543.98 o                         
  -9   1   3      18303.30      17464.87       489.11 o                         
  -8   1   3         17.89         21.99        77.03 o                         
  -7   1   3      22132.36      20570.13       446.20 o                         
  -6   1   3      32870.59      32584.84       518.56 o                         
  -5   1   3      31726.40      30569.11       497.75 o                         
  -4   1   3      26173.29      27305.18       315.22 o                         
  -3   1   3        976.17        992.02        57.37 o                         
  -2   1   3      17296.93      18183.13       187.21 o                         
  -1   1   3     113343.77     122520.49       463.85 o                         
   0   1   3      69157.62      76191.38       339.02 o                         
   1   1   3      26140.66      28578.63       216.74 o                         
   2   1   3        416.66        458.45        46.41 o                         
   3   1   3      17426.42      17505.73       223.91 o                         
   4   1   3      16339.64      17125.42       258.16 o                         
   5   1   3      34231.36      33544.84       391.75 o                         
   6   1   3      41691.26      43268.09       486.69 o                         
   7   1   3        883.19        785.11       128.08 o                         
   8   1   3      12303.17      11936.64       374.77 o                         
   9   1   3      26358.72      24427.08       553.22 o                         
  10   1   3      12610.41      12617.96       531.35 o                         
  11   1   3        366.59        467.82       167.72 o                         
  12   1   3         90.72       -210.37       150.65 o                         
  13   1   3         76.43         25.02       168.19 o                         
 -13   2   3       5882.46       5994.55       538.36 o                         
 -12   2   3       6286.08       7168.15       480.99 o                         
 -11   2   3        783.69        578.85       152.67 o                         
 -10   2   3       1637.35       1817.60       211.36 o                         
  -9   2   3       5017.73       5523.59       327.73 o                         
  -8   2   3       8212.55       7995.64       401.78 o                         
  -7   2   3      11026.20       9767.03       335.87 o                         
  -6   2   3       7022.25       7136.80       168.42 o                         
  -5   2   3       8508.41       8476.47       200.96 o                         
  -4   2   3      58996.86      60987.32       435.53 o                         
  -3   2   3     110262.48     118139.15       626.62 o                         
  -2   2   3      48667.92      52832.26       372.12 o                         
  -1   2   3         78.22         75.83        37.26 o                         
   0   2   3       1083.68        930.56        56.45 o                         
   1   2   3      24975.63      25711.29       256.00 o                         
   2   2   3     101943.52     105912.23       489.88 o                         
   3   2   3      97286.66     105813.05       593.48 o                         
   4   2   3       7804.45       7896.15       177.71 o                         
   5   2   3       8903.86       8075.22       197.95 o                         
   6   2   3      28231.75      26982.89       373.01 o                         
   7   2   3      14557.64      14704.27       329.03 o                         
   8   2   3       3747.77       4005.39       261.80 o                         
   9   2   3       1806.67       1493.49       201.31 o                         
  10   2   3        431.56        431.19       148.15 o                         
  11   2   3       5664.52       6555.89       451.04 o                         
  12   2   3       8925.54       8256.75       522.63 o                         
  13   2   3       3855.05       3743.46       547.03 o                         
 -13   3   3        514.92        464.54       333.20 o                         
 -12   3   3        293.22        358.01       204.05 o                         
 -11   3   3       2781.03       2628.21       290.81 o                         
 -10   3   3       2964.16       3079.81       262.75 o                         
  -9   3   3        254.79        143.89       106.90 o                         
  -8   3   3       1600.73       1729.19       179.88 o                         
  -7   3   3        110.59        -23.05        91.64 o                         
  -6   3   3       4543.72       4342.83       160.98 o                         
  -5   3   3       7492.07       7089.34       183.75 o                         
  -4   3   3       7792.53       7643.10       179.16 o                         
  -3   3   3         13.68         66.85        39.11 o                         
  -2   3   3       1151.73       1251.75       106.79 o                         
  -1   3   3      13325.60      13604.59       194.59 o                         
   0   3   3        755.41       1074.17        67.53 o                         
   1   3   3       7112.86       7046.41       124.08 o                         
   2   3   3       1653.63       1819.54        84.24 o                         
   3   3   3       4402.54       4785.62       160.46 o                         
   4   3   3      22320.97      22051.22       288.44 o                         
   5   3   3       2240.77       1924.46       124.50 o                         
   6   3   3       1174.11       1236.99       104.26 o                         
   7   3   3       3614.14       3574.58       198.55 o                         
   8   3   3       1121.82       1239.37       168.32 o                         
   9   3   3       3465.87       3349.11       293.96 o                         
  10   3   3       3023.05       2900.37       289.94 o                         
  11   3   3         69.43        -93.68       144.38 o                         
  12   3   3        670.64        904.37       222.61 o                         
  13   3   3       2164.88       2053.33       357.92 o                         
 -13   4   3         13.06       -373.99       329.92 o                         
 -12   4   3        337.30        132.69       195.33 o                         
 -11   4   3       1209.63        636.80       257.72 o                         
 -10   4   3        754.93        353.16       181.09 o                         
  -9   4   3       1837.43       1995.67       212.80 o                         
  -8   4   3       4468.80       4485.51       287.67 o                         
  -7   4   3        634.42        781.74       135.54 o                         
  -6   4   3       1354.22       1475.11       114.84 o                         
  -5   4   3       6024.10       6118.35       188.50 o                         
  -4   4   3         66.60         83.76        45.72 o                         
  -3   4   3       2974.99       3154.25       135.03 o                         
  -2   4   3      19970.55      20589.96       272.35 o                         
  -1   4   3      34343.48      36348.55       346.34 o                         
   0   4   3      16804.42      17824.15       240.65 o                         
   1   4   3      29136.37      30890.32       363.35 o                         
   2   4   3       9534.52      10296.00       163.34 o                         
   3   4   3         42.52         66.62        39.02 o                         
   4   4   3       2900.69       3087.72       132.70 o                         
   5   4   3       4087.83       4319.94       172.14 o                         
   6   4   3          2.62        -38.89        70.40 o                         
   7   4   3       9525.04      10396.67       308.32 o                         
   8   4   3       5854.91       6049.60       373.27 o                         
   9   4   3        212.29        145.01       132.09 o                         
  10   4   3       2123.33       2090.76       297.81 o                         
  11   4   3        862.60        644.01       316.72 o                         
  12   4   3         28.80          1.75       273.66 o                         
 -12   5   3         16.79       -322.42       360.00 o                         
 -11   5   3         72.04       -116.38       236.56 o                         
 -10   5   3        701.16       1053.03       238.80 o                         
  -9   5   3       1533.48       1505.11       261.04 o                         
  -8   5   3        475.86        347.55       140.63 o                         
  -7   5   3       2698.94       2684.49       247.89 o                         
  -6   5   3        428.88        415.25        79.10 o                         
  -5   5   3        483.65        456.05        82.80 o                         
  -4   5   3       1812.68       1942.96       122.83 o                         
  -3   5   3         64.26        147.68        54.54 o                         
  -2   5   3      17260.56      17824.75       283.06 o                         
  -1   5   3        595.79        562.72        67.08 o                         
   0   5   3       1538.10       1440.75        91.82 o                         
   1   5   3        865.32       1020.24        93.86 o                         
   2   5   3        567.53        693.95        77.14 o                         
   3   5   3       7504.33       7533.96       159.97 o                         
   4   5   3        565.45        537.64        67.28 o                         
   5   5   3        361.03        469.20        82.35 o                         
   6   5   3        157.49        175.17        82.26 o                         
   7   5   3         18.92        181.07        89.90 o                         
   8   5   3       2903.33       3051.04       334.14 o                         
   9   5   3       3364.87       3701.76       371.43 o                         
  10   5   3        203.46          0.90       148.75 o                         
  11   5   3          1.86       -177.51       151.11 o                         
  12   5   3        179.65        -42.31       207.95 o                         
 -12   6   3       2197.48       2052.58       331.16 o                         
 -11   6   3       3211.80       2796.93       376.53 o                         
 -10   6   3          3.40         -2.60       152.68 o                         
  -9   6   3      13861.17      13167.10       685.90 o                         
  -8   6   3      37737.04      38640.89       980.21 o                         
  -7   6   3       9691.19       9179.07       437.59 o                         
  -6   6   3        134.09        151.33        77.93 o                         
  -5   6   3       1468.01       1578.24       141.69 o                         
  -4   6   3      16895.11      16447.62       346.37 o                         
  -3   6   3      47105.41      45140.91       459.20 o                         
  -2   6   3      74829.57      77138.94       598.08 o                         
  -1   6   3       6785.15       6485.98       192.02 o                         
   0   6   3       3547.93       3405.29       137.45 o                         
   1   6   3      76765.03      75459.30       649.00 o                         
   2   6   3      65122.83      62405.91       589.13 o                         
   3   6   3      16474.14      16481.54       316.74 o                         
   4   6   3         52.31         72.92        75.13 o                         
   5   6   3        202.45        221.51        90.69 o                         
   6   6   3      12142.50      12307.98       388.21 o                         
   7   6   3      37141.76      35679.09       654.13 o                         
   8   6   3      21034.43      20092.03      1023.79 o                         
   9   6   3        107.30         47.57       137.41 o                         
  10   6   3       4387.02       4989.48       471.80 o                         
  11   6   3       3705.10       4628.29       491.19 o                         
  12   6   3       4971.79       4702.99       485.23 o                         
 -11   7   3       7429.61       7557.82       776.99 o                         
 -10   7   3       6092.18       6671.14       554.76 o                         
  -9   7   3       3109.25       3294.09       371.43 o                         
  -8   7   3         61.66         -2.42       144.48 o                         
  -7   7   3       4144.98       3940.37       375.60 o                         
  -6   7   3      20607.10      20454.55       485.86 o                         
  -5   7   3      39525.37      39307.47       590.58 o                         
  -4   7   3      22015.38      21766.52       424.02 o                         
  -3   7   3        367.75        198.40        79.83 o                         
  -2   7   3      34098.23      32066.79       546.35 o                         
  -1   7   3      30305.22      29820.40       389.91 o                         
   0   7   3      15001.27      14573.35       262.56 o                         
   1   7   3      38272.83      37918.29       498.59 o                         
   2   7   3       4563.13       4353.93       201.14 o                         
   3   7   3      17328.38      16621.53       525.70 o                         
   4   7   3      51849.43      50014.79       731.66 o                         
   5   7   3      22592.08      21632.13       501.54 o                         
   6   7   3       2202.68       2111.13       263.43 o                         
   7   7   3         46.26         32.83       106.07 o                         
   8   7   3       5855.80       5390.80       464.89 o                         
   9   7   3       9127.60       9479.95       631.01 o                         
  10   7   3       6716.56       6202.06       547.17 o                         
  11   7   3       5031.78       5785.88       540.39 o                         
 -11   8   3          4.71       -138.42       190.72 o                         
 -10   8   3        105.46        342.16       224.79 o                         
  -9   8   3         87.22        -37.58       182.52 o                         
  -8   8   3        118.58        -24.06       156.06 o                         
  -7   8   3         10.48        -63.78       128.61 o                         
  -6   8   3         19.11        -34.00        98.05 o                         
  -5   8   3         59.48        343.83       108.15 o                         
  -4   8   3       1863.02       1783.61       164.47 o                         
  -3   8   3       3604.66       3278.46       206.47 o                         
  -2   8   3         74.11        -38.01       116.57 o                         
  -1   8   3       1658.04       1836.54       172.99 o                         
   0   8   3         15.31        -93.71        68.02 o                         
   1   8   3        366.03        494.26       103.19 o                         
   2   8   3       2015.06       2067.89       183.05 o                         
   3   8   3        968.10       1008.88       141.09 o                         
   4   8   3        193.28        240.63        99.45 o                         
   5   8   3         19.26        -23.94        84.31 o                         
   6   8   3         51.10         53.06       109.12 o                         
   7   8   3         67.53         18.36       106.13 o                         
   8   8   3         92.76        293.75       165.34 o                         
   9   8   3        414.79        609.61       207.11 o                         
  10   8   3        247.08        620.30       228.06 o                         
  11   8   3         17.25        323.33       320.89 o                         
 -10   9   3       1460.12       1188.56       326.39 o                         
  -9   9   3        477.49        492.29       194.14 o                         
  -8   9   3        196.38        441.14       201.66 o                         
  -7   9   3         61.02          3.99       138.02 o                         
  -6   9   3       7802.31       7906.98       397.07 o                         
  -5   9   3      12738.90      12545.56       457.88 o                         
  -4   9   3       2131.50       2118.78       203.56 o                         
  -3   9   3       1072.06       1296.66       161.12 o                         
  -2   9   3      10535.18      10107.76       434.29 o                         
  -1   9   3       2942.99       2804.94       225.80 o                         
   0   9   3       5688.24       5589.36       293.91 o                         
   1   9   3       2495.55       2499.45       245.81 o                         
   2   9   3       4932.44       5190.98       336.62 o                         
   3   9   3        946.03        946.30       149.74 o                         
   4   9   3      21336.13      20923.01       731.74 o                         
   5   9   3      12634.88      11480.84       602.56 o                         
   6   9   3         17.24         49.50       116.21 o                         
   7   9   3         12.10        -95.68       114.27 o                         
   8   9   3        579.21        365.48       171.70 o                         
   9   9   3        832.20        693.58       220.98 o                         
  10   9   3       3120.72       3406.70       465.18 o                         
 -10  10   3        182.52         27.81       207.16 o                         
  -9  10   3       2303.41       1858.92       337.06 o                         
  -8  10   3       3049.95       3322.99       387.59 o                         
  -7  10   3       4582.04       4801.20       450.71 o                         
  -6  10   3        195.60        202.94       124.71 o                         
  -5  10   3       1204.36       1358.39       207.01 o                         
  -4  10   3       1803.76       1736.19       220.94 o                         
  -3  10   3       3111.99       2523.14       356.96 o                         
  -2  10   3       7159.83       7263.95       365.75 o                         
  -1  10   3       1320.08        969.65       160.50 o                         
   0  10   3       1407.02       1158.14       193.87 o                         
   1  10   3      14049.28      14222.13       533.44 o                         
   2  10   3       1425.07       1389.06       205.18 o                         
   3  10   3        876.08       1071.26       185.50 o                         
   4  10   3        176.24        130.16       125.99 o                         
   5  10   3        377.76        562.69       138.78 o                         
   6  10   3       4118.62       4918.07       379.26 o                         
   7  10   3       3621.32       3235.74       321.26 o                         
   8  10   3       2674.31       2852.34       366.37 o                         
   9  10   3          6.05        -94.01       183.45 o                         
  -9  11   3       1753.27       1376.36       312.86 o                         
  -8  11   3         31.03        378.30       223.02 o                         
  -7  11   3       2463.03       2835.33       419.88 o                         
  -6  11   3       7434.48       6968.93       455.58 o                         
  -5  11   3       4169.61       4649.46       382.15 o                         
  -4  11   3        797.43        797.71       185.03 o                         
  -3  11   3        373.38        279.21       153.58 o                         
  -2  11   3       1916.30       1641.69       226.89 o                         
  -1  11   3      14792.05      14438.21       571.00 o                         
   0  11   3      20811.66      21023.98       630.47 o                         
   1  11   3       1280.76       1159.85       206.28 o                         
   2  11   3       2124.03       1308.57       215.99 o                         
   3  11   3       2759.41       3016.98       304.58 o                         
   4  11   3       6002.89       5554.65       411.32 o                         
   5  11   3       7808.56       8591.91       509.33 o                         
   6  11   3       2120.59       2305.18       308.53 o                         
   7  11   3        166.23        262.92       175.52 o                         
   8  11   3       2575.40       2801.92       376.98 o                         
  -8  12   3        133.84        379.65       267.73 o                         
  -7  12   3       3532.76       3884.52       517.22 o                         
  -6  12   3       2776.38       2823.48       396.88 o                         
  -5  12   3       1300.30       1343.11       227.52 o                         
  -4  12   3       8959.90       9257.49       650.43 o                         
  -3  12   3       8464.75       8890.80       562.12 o                         
  -2  12   3       2299.87       2065.77       307.34 o                         
  -1  12   3        185.86        125.58       174.12 o                         
   0  12   3        104.30         69.29       138.53 o                         
   1  12   3       2047.86       1691.61       303.77 o                         
   2  12   3       4143.15       4319.90       399.47 o                         
   3  12   3      12156.14      11186.55       579.86 o                         
   4  12   3       1655.69       1822.46       266.85 o                         
   5  12   3       2575.12       2536.26       302.23 o                         
   6  12   3       5785.25       6151.04       453.96 o                         
   7  12   3        409.70        837.91       249.66 o                         
  -6  13   3         10.01        157.14       190.11 o                         
  -5  13   3        244.87        279.30       212.85 o                         
  -4  13   3        579.70        368.52       268.18 o                         
  -3  13   3         12.20       -141.77       164.35 o                         
  -2  13   3        526.94        389.20       192.68 o                         
  -1  13   3         13.63        -20.50       176.38 o                         
   0  13   3          9.51         23.17       164.80 o                         
   1  13   3        507.01        452.39       183.77 o                         
   2  13   3         68.74         74.05       293.66 o                         
   3  13   3        794.85        338.89       172.42 o                         
   4  13   3        189.07         21.63       168.15 o                         
   5  13   3         41.86        -38.00       176.05 o                         
   6  13   3        251.37        156.88       170.91 o                         
  -4  14   3       7299.03       7611.87      1370.52 o                         
  -3  14   3      11625.54      11468.33       739.77 o                         
  -2  14   3       2536.53       2666.44       428.01 o                         
  -1  14   3         16.85        175.60       205.36 o                         
   0  14   3         19.60        -51.96       295.33 o                         
   1  14   3       1622.89       2046.22       396.53 o                         
   2  14   3      10904.12      10854.50       728.11 o                         
   3  14   3       8169.30       8848.92       572.78 o                         
   4  14   3        596.80        770.60       231.54 o                         
 -13   0   4        679.87       1116.30       269.32 o                         
 -12   0   4        496.64        350.44       372.63 o                         
 -11   0   4        814.16        740.21       228.41 o                         
 -10   0   4       8347.08       8041.56       658.85 o                         
  -9   0   4      14338.15      13200.55       664.85 o                         
  -8   0   4      15565.60      14858.70       588.10 o                         
  -7   0   4       1138.30       1303.02       363.14 o                         
  -6   0   4      29749.27      29320.56       706.65 o                         
  -5   0   4      26345.14      25203.66       602.46 o                         
  -4   0   4        690.24        681.79       126.65 o                         
  -3   0   4      34143.29      35946.18       384.75 o                         
  -2   0   4     101329.41     111140.77      1102.78 o                         
  -1   0   4      35838.83      39770.66       358.85 o                         
   0   0   4     158579.77     171577.77       825.64 o                         
   1   0   4      77541.24      84747.80       568.77 o                         
   2   0   4      49320.96      56724.99       526.44 o                         
   3   0   4       5840.18       6010.28       220.67 o                         
   4   0   4      22552.26      23487.27       426.68 o                         
   5   0   4      17087.53      16188.20       381.13 o                         
   6   0   4      28704.02      28471.43       544.80 o                         
   7   0   4      16348.31      15561.32       436.62 o                         
   8   0   4         76.31        -21.68       134.18 o                         
   9   0   4      16699.12      15582.46       645.47 o                         
  10   0   4      30571.51      29347.40       910.02 o                         
  11   0   4      11042.15      11079.68       908.09 o                         
  12   0   4        571.89        650.60       473.50 o                         
  13   0   4         99.44       -350.41       233.61 o                         
 -13   1   4        196.76        134.39       155.11 o                         
 -12   1   4       3722.37       4214.26       339.03 o                         
 -11   1   4       5450.24       5067.77       346.43 o                         
 -10   1   4       1101.39       1156.63       173.33 o                         
  -9   1   4          1.65        160.40        94.45 o                         
  -8   1   4       1546.03       1661.49       182.06 o                         
  -7   1   4      10680.61      10961.19       364.33 o                         
  -6   1   4      50812.11      51474.75       660.07 o                         
  -5   1   4      11212.16      10909.65       282.52 o                         
  -4   1   4        648.10        799.39        55.43 o                         
  -3   1   4      11828.12      12161.39       197.42 o                         
  -2   1   4      27116.38      28098.57       251.28 o                         
  -1   1   4      29173.00      30295.61       247.47 o                         
   0   1   4      32652.92      33539.22       238.73 o                         
   1   1   4        129.29        132.75        32.33 o                         
   2   1   4       1289.18       1378.18        72.17 o                         
   3   1   4      56286.39      58675.95       421.66 o                         
   4   1   4      43973.57      45562.16       414.04 o                         
   5   1   4      11320.12      11404.62       229.86 o                         
   6   1   4       2202.27       2032.22       126.39 o                         
   7   1   4       7020.55       6940.60       225.14 o                         
   8   1   4       3918.44       4111.00       258.71 o                         
   9   1   4      12835.76      12037.45       628.24 o                         
  10   1   4       5113.30       5473.35       386.68 o                         
  11   1   4         30.60         28.81       134.67 o                         
  12   1   4        876.09        827.29       250.17 o                         
  13   1   4       1290.11       1703.87       307.33 o                         
 -13   2   4       1543.17       1904.36       271.17 o                         
 -12   2   4        712.25        664.21       188.54 o                         
 -11   2   4         31.18         84.43       144.23 o                         
 -10   2   4        115.58        136.91       129.99 o                         
  -9   2   4         38.34        131.82       101.43 o                         
  -8   2   4        257.24        342.79       103.60 o                         
  -7   2   4      15669.43      14986.10       395.64 o                         
  -6   2   4       8079.69       8228.00       214.92 o                         
  -5   2   4       6097.69       6183.09       190.62 o                         
  -4   2   4       9538.47       9214.24       174.08 o                         
  -3   2   4       4069.89       4230.48       126.58 o                         
  -2   2   4       5435.90       5835.61       131.17 o                         
  -1   2   4       8004.15       8243.31       144.72 o                         
   0   2   4      40408.30      44374.57       309.41 o                         
   1   2   4        226.98        250.23        50.62 o                         
   2   2   4      10844.86      10901.43       210.95 o                         
   3   2   4      45882.95      49406.58       384.07 o                         
   4   2   4       3617.62       3401.59       132.35 o                         
   5   2   4       5279.91       5069.18       262.31 o                         
   6   2   4       2279.43       2292.95       137.17 o                         
   7   2   4       1729.37       2074.47       163.32 o                         
   8   2   4        541.75        583.32       118.41 o                         
   9   2   4       6840.88       6877.27       498.28 o                         
  10   2   4         17.96        -91.14       113.17 o                         
  11   2   4        630.67        802.48       182.53 o                         
  12   2   4        664.77        647.94       222.45 o                         
  13   2   4        957.86        789.74       342.93 o                         
 -13   3   4       1542.52       1706.49       309.43 o                         
 -12   3   4       4494.09       3954.76       471.07 o                         
 -11   3   4       2935.97       3336.72       329.34 o                         
 -10   3   4       1573.88       1307.31       182.87 o                         
  -9   3   4        930.07        836.27       149.35 o                         
  -8   3   4        392.92        420.21       111.72 o                         
  -7   3   4       4970.34       4944.13       271.52 o                         
  -6   3   4      16061.44      16087.01       274.11 o                         
  -5   3   4      25078.01      24232.77       399.38 o                         
  -4   3   4        190.79        285.29        55.32 o                         
  -3   3   4      28643.22      28905.97       322.73 o                         
  -2   3   4      32420.58      32872.93       326.61 o                         
  -1   3   4        210.87        301.55        50.63 o                         
   0   3   4       9777.22       9887.05       165.75 o                         
   1   3   4      12573.74      12819.09       167.32 o                         
   2   3   4        378.87        343.93        56.78 o                         
   3   3   4      56961.55      59090.61       412.02 o                         
   4   3   4      34703.84      34084.41       376.40 o                         
   5   3   4       6146.58       6218.16       188.25 o                         
   6   3   4       1892.30       2024.95       130.35 o                         
   7   3   4       2913.51       2966.38       187.62 o                         
   8   3   4       3102.32       2659.86       250.16 o                         
   9   3   4       1419.65       1782.17       222.69 o                         
  10   3   4       2285.61       2423.34       272.06 o                         
  11   3   4        987.24       1130.71       272.72 o                         
  12   3   4       2103.75       2465.08       348.27 o                         
 -13   4   4       5553.85       5730.83       571.39 o                         
 -12   4   4        662.06        890.53       236.92 o                         
 -11   4   4        145.73        -69.95       288.87 o                         
 -10   4   4       6323.55       6557.05       506.72 o                         
  -9   4   4      20087.25      21023.45       573.21 o                         
  -8   4   4      34776.07      34330.96       728.78 o                         
  -7   4   4       7349.32       7800.17       337.47 o                         
  -6   4   4          2.83        -39.87        63.61 o                         
  -5   4   4      12472.90      11917.95       246.79 o                         
  -4   4   4      52348.80      52889.07       493.49 o                         
  -3   4   4      77337.45      79274.49       575.01 o                         
  -2   4   4      33534.46      35824.46       369.51 o                         
  -1   4   4        311.17        227.99        75.75 o                         
   0   4   4       9893.00       9442.24       192.37 o                         
   1   4   4      60461.29      59860.04       481.25 o                         
   2   4   4      48686.93      49415.76       448.89 o                         
   3   4   4      12208.45      11748.18       238.75 o                         
   4   4   4        229.28        214.53        50.42 o                         
   5   4   4      17917.36      18081.43       295.65 o                         
   6   4   4      40368.83      40561.15       550.98 o                         
   7   4   4      20194.17      20576.59       417.09 o                         
   8   4   4       3491.43       3943.32       394.10 o                         
   9   4   4        155.12        402.57       155.14 o                         
  10   4   4       2873.29       2926.17       342.57 o                         
  11   4   4       8143.09       9163.33       638.41 o                         
  12   4   4       6025.87       4486.38       490.56 o                         
 -12   5   4       1847.24       1863.26       334.66 o                         
 -11   5   4       3869.00       3742.21       422.26 o                         
 -10   5   4       5807.86       6126.36       512.82 o                         
  -9   5   4        623.42        564.88       182.38 o                         
  -8   5   4      14776.54      14941.35       699.63 o                         
  -7   5   4      20039.89      19918.17       471.18 o                         
  -6   5   4       2353.02       2421.30       153.66 o                         
  -5   5   4         55.09         -9.16        59.98 o                         
  -4   5   4       1174.38       1288.09       104.00 o                         
  -3   5   4       4366.97       4063.27       168.00 o                         
  -2   5   4      40392.81      42103.54       432.35 o                         
  -1   5   4      38240.76      38735.75       402.30 o                         
   0   5   4      13624.02      13279.19       248.80 o                         
   1   5   4       7823.16       7707.16       161.00 o                         
   2   5   4      42446.79      42803.26       464.70 o                         
   3   5   4      30035.99      30313.48       307.17 o                         
   4   5   4       2152.78       2123.88       137.12 o                         
   5   5   4       6765.80       6467.05       234.69 o                         
   6   5   4       1713.80       1944.68       197.98 o                         
   7   5   4       6406.07       6097.23       314.26 o                         
   8   5   4      24272.73      25582.06       785.21 o                         
   9   5   4       7783.41       6791.31       504.74 o                         
  10   5   4        256.65        176.15       191.00 o                         
  11   5   4        787.10        630.98       221.10 o                         
  12   5   4       1698.96       2174.88       357.65 o                         
 -12   6   4        752.20        409.35       356.25 o                         
 -11   6   4        827.66        582.59       220.09 o                         
 -10   6   4         92.20        264.17       330.16 o                         
  -9   6   4         38.18         33.77       148.95 o                         
  -8   6   4         11.56        -13.67       169.97 o                         
  -7   6   4         85.99        215.95       117.97 o                         
  -6   6   4          8.26         77.39        73.50 o                         
  -5   6   4       2994.20       3229.22       197.63 o                         
  -4   6   4       8388.41       8782.49       239.01 o                         
  -3   6   4        175.77         49.87        52.00 o                         
  -2   6   4      12103.95      11526.03       243.28 o                         
  -1   6   4       7037.40       7020.61       195.28 o                         
   0   6   4       7198.05       7838.59       213.11 o                         
   1   6   4          8.34          9.51        36.52 o                         
   2   6   4        759.96        761.49        97.31 o                         
   3   6   4       1910.55       2237.91       181.65 o                         
   4   6   4      10396.94      10922.99       354.92 o                         
   5   6   4       8247.01       7733.92       332.73 o                         
   6   6   4       3028.53       3022.95       232.81 o                         
   7   6   4        478.76        535.14       129.23 o                         
   8   6   4       3045.51       3361.33       361.39 o                         
   9   6   4       1091.39        820.34       277.52 o                         
  10   6   4        496.45        372.26       205.09 o                         
  11   6   4        432.26        433.11       202.56 o                         
  12   6   4        345.66        721.18       250.98 o                         
 -11   7   4        693.72        666.98       243.18 o                         
 -10   7   4         94.37        166.83       313.20 o                         
  -9   7   4        582.00        735.71       230.35 o                         
  -8   7   4       3234.94       2992.77       398.78 o                         
  -7   7   4       8020.14       7577.68       498.29 o                         
  -6   7   4        641.35        844.64       124.25 o                         
  -5   7   4        665.34        561.66       104.39 o                         
  -4   7   4       1615.25       1695.49       150.02 o                         
  -3   7   4        138.23        129.70        69.74 o                         
  -2   7   4       5119.72       5014.26       229.53 o                         
  -1   7   4       5085.52       4885.76       189.13 o                         
   0   7   4       1767.96       2041.86       122.74 o                         
   1   7   4      14422.68      13910.08       307.00 o                         
   2   7   4       7028.63       6911.83       236.57 o                         
   3   7   4       2285.86       2550.72       213.10 o                         
   4   7   4       1186.16       1148.40       148.47 o                         
   5   7   4         20.60         24.86        96.59 o                         
   6   7   4       3254.03       3037.59       238.31 o                         
   7   7   4       3356.84       3517.60       267.17 o                         
   8   7   4       7140.70       6719.12       512.29 o                         
   9   7   4       1866.15       1864.32       293.03 o                         
  10   7   4         69.71       -242.10       161.40 o                         
  11   7   4       1190.63       1216.08       351.28 o                         
 -11   8   4       2145.15       2233.22       362.15 o                         
 -10   8   4       4367.21       4767.41       497.83 o                         
  -9   8   4       1560.58       1798.10       306.35 o                         
  -8   8   4       3428.90       3583.17       384.48 o                         
  -7   8   4       3429.36       2818.41       334.58 o                         
  -6   8   4        789.23        682.73       137.73 o                         
  -5   8   4      23458.21      24165.54       490.69 o                         
  -4   8   4      34740.36      34379.45       571.22 o                         
  -3   8   4       7793.07       7665.16       298.30 o                         
  -2   8   4       4248.73       3975.35       218.59 o                         
  -1   8   4       8647.51       8712.51       386.34 o                         
   0   8   4      10697.68      10665.43       354.94 o                         
   1   8   4      13936.29      13774.92       328.31 o                         
   2   8   4      13516.70      13976.04       397.23 o                         
   3   8   4       5136.91       4958.54       289.82 o                         
   4   8   4       4674.78       5293.35       311.31 o                         
   5   8   4      42587.70      42038.06       735.21 o                         
   6   8   4      19543.56      18674.26       517.60 o                         
   7   8   4         51.23        135.08       116.43 o                         
   8   8   4        322.19        190.49       147.53 o                         
   9   8   4        546.79        202.73       193.47 o                         
  10   8   4       4021.31       3556.84       430.71 o                         
  11   8   4       7359.55       7704.62       642.53 o                         
 -10   9   4       3748.31       4917.26       507.00 o                         
  -9   9   4        134.20        116.36       171.07 o                         
  -8   9   4       1604.53       1957.49       307.59 o                         
  -7   9   4      11256.22      11096.99       639.68 o                         
  -6   9   4      15259.35      15674.84       491.58 o                         
  -5   9   4      13187.53      12793.68       460.17 o                         
  -4   9   4       2505.97       2169.57       184.40 o                         
  -3   9   4       2251.56       2087.32       198.67 o                         
  -2   9   4      21857.38      20391.39       493.24 o                         
  -1   9   4      23280.44      21390.49       525.62 o                         
   0   9   4      14225.96      14062.31       406.48 o                         
   1   9   4         69.07         25.13        98.82 o                         
   2   9   4       6494.69       6501.92       329.69 o                         
   3   9   4      13999.10      13942.02       449.67 o                         
   4   9   4      11638.00      11581.75       443.82 o                         
   5   9   4       7747.79       7423.71       388.87 o                         
   6   9   4         91.89        -88.78       124.81 o                         
   7   9   4       1515.49       1109.05       182.93 o                         
   8   9   4      10184.91       9738.16       655.18 o                         
   9   9   4       9358.16       9531.01       684.43 o                         
  10   9   4       3057.94       3382.24       426.26 o                         
 -10  10   4       1002.15       1272.59       482.10 o                         
  -9  10   4       4547.39       4393.51       460.16 o                         
  -8  10   4       3791.27       3583.16       419.82 o                         
  -7  10   4         34.73        193.61       251.91 o                         
  -6  10   4       1337.07       1743.39       208.46 o                         
  -5  10   4        195.84        204.21       139.05 o                         
  -4  10   4        783.46        716.43       239.76 o                         
  -3  10   4       5356.11       6187.77       348.15 o                         
  -2  10   4       9137.91       8504.26       385.90 o                         
  -1  10   4        478.16        315.31       123.23 o                         
   0  10   4       4989.11       4714.58       347.26 o                         
   1  10   4       6257.95       5911.19       389.45 o                         
   2  10   4       1225.79        848.21       174.96 o                         
   3  10   4        221.12        114.15       119.74 o                         
   4  10   4         35.55       -169.04       112.70 o                         
   5  10   4        171.15        -57.41       111.41 o                         
   6  10   4        605.19        532.33       149.16 o                         
   7  10   4       5574.39       5545.04       414.16 o                         
   8  10   4        414.44        677.88       208.60 o                         
   9  10   4       1516.41       1044.83       317.51 o                         
  -9  11   4        432.99        689.57       226.52 o                         
  -8  11   4        219.60        119.13       242.88 o                         
  -7  11   4       1447.45       1497.56       346.16 o                         
  -6  11   4        552.85        179.34       179.34 o                         
  -5  11   4        315.83        209.37       148.09 o                         
  -4  11   4       1510.62       1772.54       239.48 o                         
  -3  11   4        793.45        752.54       173.04 o                         
  -2  11   4       2378.85       2503.61       241.03 o                         
  -1  11   4       7462.67       7608.14       444.73 o                         
   0  11   4       7207.96       6461.54       473.81 o                         
   1  11   4        148.19         76.02       129.45 o                         
   2  11   4        360.63        317.31       159.98 o                         
   3  11   4         63.50        -33.42       113.25 o                         
   4  11   4        390.86        532.20       155.26 o                         
   5  11   4       3021.78       3122.95       319.33 o                         
   6  11   4       2609.12       2500.53       335.98 o                         
   7  11   4        115.62         96.72       194.18 o                         
   8  11   4        684.85        702.93       231.14 o                         
  -8  12   4       5451.19       5229.44      1650.66 o                         
  -7  12   4        948.83       1475.42       329.81 o                         
  -6  12   4       1144.30       1687.88       253.78 o                         
  -5  12   4       3487.83       3358.83       348.53 o                         
  -4  12   4       3550.75       3678.63       410.27 o                         
  -3  12   4       7104.42       7670.39       570.06 o                         
  -2  12   4       2784.54       2465.96       328.57 o                         
  -1  12   4        111.14        -28.59       147.40 o                         
   0  12   4      10066.48      10208.97       662.29 o                         
   1  12   4      12100.03      11202.30       574.10 o                         
   2  12   4       2936.76       2363.94       279.51 o                         
   3  12   4       1838.47       2120.74       275.46 o                         
   4  12   4         68.48         59.41       157.24 o                         
   5  12   4       3286.35       3385.18       353.05 o                         
   6  12   4       6959.96       6628.22       479.50 o                         
   7  12   4       3827.60       3431.07       666.72 o                         
  -6  13   4       5426.16       6973.89       675.79 o                         
  -5  13   4       2468.13       2847.27       331.25 o                         
  -4  13   4        954.74        994.36       258.35 o                         
  -3  13   4       8684.48       8623.35       615.97 o                         
  -2  13   4       7112.28       6218.62       517.80 o                         
  -1  13   4        956.60        752.29       226.48 o                         
   0  13   4        433.67        159.30       179.26 o                         
   1  13   4        211.71        299.32       186.38 o                         
   2  13   4       2138.32       2185.83       290.93 o                         
   3  13   4      11263.28      12309.23       638.11 o                         
   4  13   4       9213.85       9614.26       585.63 o                         
   5  13   4        124.13         28.58       169.35 o                         
   6  13   4       3483.97       3818.38       395.04 o                         
  -4  14   4       1052.63       1433.75       314.92 o                         
  -3  14   4       1868.22       2520.35       456.76 o                         
  -2  14   4        865.80       1504.53       282.79 o                         
  -1  14   4         24.79        -46.32       186.29 o                         
   0  14   4       2785.10       2478.18       356.81 o                         
   1  14   4       3048.47       3317.23       401.45 o                         
   2  14   4        591.11        704.58       267.51 o                         
   3  14   4          0.87        -22.24       168.64 o                         
   4  14   4        714.56        584.69       204.37 o                         
 -13   1   5        326.25        223.49       162.65 o                         
 -12   1   5       1286.02       1003.20       206.36 o                         
 -11   1   5       5444.43       5016.05       348.84 o                         
 -10   1   5       2684.93       3088.56       269.77 o                         
  -9   1   5        242.42        156.30       101.23 o                         
  -8   1   5       5904.27       6148.30       367.79 o                         
  -7   1   5       4788.82       4552.23       259.14 o                         
  -6   1   5       3869.25       4006.34       227.51 o                         
  -5   1   5       3221.67       3333.58       190.29 o                         
  -4   1   5       1368.88       1452.08        77.09 o                         
  -3   1   5       3086.59       3282.69       109.76 o                         
  -2   1   5      12081.98      11853.66       175.79 o                         
  -1   1   5      45682.35      48723.77       313.77 o                         
   0   1   5      20253.44      22594.26       257.53 o                         
   1   1   5      52553.42      54663.77       352.20 o                         
   2   1   5       5015.40       5103.37       134.79 o                         
   3   1   5        646.33        970.68       105.26 o                         
   4   1   5       3892.81       4179.73       150.90 o                         
   5   1   5      10207.43       9921.99       219.88 o                         
   6   1   5        381.65        557.59        79.63 o                         
   7   1   5       4625.02       4568.98       202.53 o                         
   8   1   5       9814.57       9503.30       353.48 o                         
   9   1   5        939.39        936.34       177.96 o                         
  10   1   5       1112.33       1059.59       185.48 o                         
  11   1   5        124.96        157.78       165.97 o                         
  12   1   5         25.25        197.58       197.31 o                         
  13   1   5        976.44        821.43       342.80 o                         
 -13   2   5       1126.41       1945.86       405.06 o                         
 -12   2   5       1313.07       1145.50       202.82 o                         
 -11   2   5       7608.32       7851.40       438.18 o                         
 -10   2   5       9955.54       9721.23       451.50 o                         
  -9   2   5      10790.14      10631.94       433.45 o                         
  -8   2   5       5622.45       4868.19       350.27 o                         
  -7   2   5         24.93         25.92        87.75 o                         
  -6   2   5      14902.24      14314.26       356.86 o                         
  -5   2   5      51313.39      50120.72       430.31 o                         
  -4   2   5      41788.91      41683.05       373.64 o                         
  -3   2   5         62.26        115.01        40.89 o                         
  -2   2   5      26432.01      26948.95       280.41 o                         
  -1   2   5      36001.90      38055.82       318.50 o                         
   0   2   5      52760.50      52526.12       353.78 o                         
   1   2   5      30200.08      32317.33       281.15 o                         
   2   2   5      21428.73      21642.36       290.68 o                         
   3   2   5       5107.27       4845.26       132.30 o                         
   4   2   5      50059.16      49636.18       510.39 o                         
   5   2   5      76555.45      78329.59       614.41 o                         
   6   2   5      11081.66      10302.86       268.07 o                         
   7   2   5         16.14         23.78        57.20 o                         
   8   2   5       2025.29       1789.32       213.73 o                         
   9   2   5       7559.24       7355.83       420.96 o                         
  10   2   5      10543.74      10682.33       519.45 o                         
  11   2   5       7464.01       7926.08       498.55 o                         
  12   2   5        167.75        102.37       229.62 o                         
  13   2   5       1597.88       1440.92       368.97 o                         
 -13   3   5       3983.71       4260.11       449.25 o                         
 -12   3   5       5934.82       6605.51       561.50 o                         
 -11   3   5       1028.63        911.37       169.64 o                         
 -10   3   5        925.10        847.28       158.66 o                         
  -9   3   5       8316.62       8989.49       407.69 o                         
  -8   3   5      10447.26       9796.13       520.69 o                         
  -7   3   5      16693.92      15906.31       410.94 o                         
  -6   3   5      10534.57      10077.76       257.62 o                         
  -5   3   5       4117.64       4049.66       156.28 o                         
  -4   3   5      50835.36      51625.99       458.74 o                         
  -3   3   5      63087.04      64746.24       496.64 o                         
  -2   3   5      25809.93      26978.12       308.00 o                         
  -1   3   5       3243.77       3405.05       122.98 o                         
   0   3   5       1063.24        929.79        71.78 o                         
   1   3   5      32530.27      33133.60       279.20 o                         
   2   3   5      79307.30      82517.79       598.08 o                         
   3   3   5      75293.52      77295.89       615.43 o                         
   4   3   5       6160.29       6024.04       161.52 o                         
   5   3   5       4422.43       4392.17       165.50 o                         
   6   3   5      25104.39      24412.19       389.65 o                         
   7   3   5      31291.93      31062.60       515.18 o                         
   8   3   5      12390.33      12373.56       462.61 o                         
   9   3   5       4130.91       4364.05       339.51 o                         
  10   3   5        233.97         89.43       158.69 o                         
  11   3   5       6663.38       7365.86       563.05 o                         
  12   3   5       9452.88      10561.68       685.62 o                         
 -13   4   5         14.35          7.83       193.12 o                         
 -12   4   5        859.15       1105.04       381.24 o                         
 -11   4   5        144.73        127.97       150.44 o                         
 -10   4   5       1225.49       1297.23       212.40 o                         
  -9   4   5       4032.63       4131.37       298.39 o                         
  -8   4   5        281.88        431.15       129.89 o                         
  -7   4   5         67.85         60.22        86.97 o                         
  -6   4   5        184.13        125.94        57.41 o                         
  -5   4   5       5529.63       5687.25       227.08 o                         
  -4   4   5       2691.65       2943.36       144.63 o                         
  -3   4   5      11460.08      11061.76       223.28 o                         
  -2   4   5      17567.88      17038.60       264.77 o                         
  -1   4   5       2467.92       2482.86       120.98 o                         
   0   4   5       7059.61       6950.46       161.32 o                         
   1   4   5        663.75        731.97        63.42 o                         
   2   4   5       2521.53       2451.57       132.17 o                         
   3   4   5        132.23        149.89        59.42 o                         
   4   4   5       8727.25       8477.81       240.79 o                         
   5   4   5        789.21       1022.68       114.35 o                         
   6   4   5       3232.57       3255.91       198.31 o                         
   7   4   5       3226.32       3313.71       209.85 o                         
   8   4   5        128.74       -120.13       136.44 o                         
   9   4   5       1122.40       1331.01       251.16 o                         
  10   4   5         60.93        -67.70       148.37 o                         
  11   4   5        596.26        540.64       201.27 o                         
  12   4   5        182.72        421.20       315.65 o                         
 -12   5   5       1392.39       1323.28       285.49 o                         
 -11   5   5       1180.97       1509.86       276.92 o                         
 -10   5   5        570.77        231.72       173.92 o                         
  -9   5   5       3856.60       4050.25       337.27 o                         
  -8   5   5      18637.92      18547.23       557.65 o                         
  -7   5   5       3262.54       3191.60       235.94 o                         
  -6   5   5       1423.35       1489.54       124.92 o                         
  -5   5   5        319.10        293.03        68.70 o                         
  -4   5   5      18961.30      18563.26       315.33 o                         
  -3   5   5      28412.07      28055.87       369.81 o                         
  -2   5   5      14451.27      13710.24       266.23 o                         
  -1   5   5       3270.15       3110.31       143.44 o                         
   0   5   5         42.30         57.59        60.39 o                         
   1   5   5      41491.84      41237.48       395.31 o                         
   2   5   5      41221.78      41345.33       357.21 o                         
   3   5   5      14528.35      14539.66       282.20 o                         
   4   5   5        475.49        367.85        98.60 o                         
   5   5   5        110.02         46.73        75.04 o                         
   6   5   5       5828.91       5719.38       302.00 o                         
   7   5   5      16065.14      15372.93       433.31 o                         
   8   5   5      13477.61      13699.98       738.87 o                         
   9   5   5         99.84        307.97       169.32 o                         
  10   5   5        686.66       1001.83       226.98 o                         
  11   5   5       1448.03       1594.73       295.95 o                         
  12   5   5       3413.17       3443.11       584.49 o                         
 -12   6   5        152.92         -6.68       177.00 o                         
 -11   6   5        194.22        220.34       175.12 o                         
 -10   6   5       9962.25      11743.76       911.47 o                         
  -9   6   5      17504.30      16894.15       761.82 o                         
  -8   6   5       2836.82       3451.01       341.62 o                         
  -7   6   5       6512.61       6659.90       388.84 o                         
  -6   6   5       5376.37       5363.30       268.02 o                         
  -5   6   5       6784.72       6429.58       267.27 o                         
  -4   6   5      15700.68      15846.00       305.99 o                         
  -3   6   5      11049.28      10769.24       251.21 o                         
  -2   6   5        124.44        130.75        55.44 o                         
  -1   6   5      14108.81      14146.40       267.91 o                         
   0   6   5      52483.75      50951.64       593.50 o                         
   1   6   5      20699.93      20771.59       287.43 o                         
   2   6   5         23.79         52.57        48.36 o                         
   3   6   5       6723.58       6912.84       296.79 o                         
   4   6   5       2616.65       2568.05       199.30 o                         
   5   6   5      12009.14      12910.40       385.99 o                         
   6   6   5      22987.97      22419.85       520.29 o                         
   7   6   5       7706.94       7335.38       354.77 o                         
   8   6   5       4238.30       4233.88       461.62 o                         
   9   6   5      11351.84      10619.55       647.90 o                         
  10   6   5       3575.64       2670.84       365.86 o                         
  11   6   5        991.58        880.58       248.90 o                         
 -11   7   5       2364.37       1918.91       339.01 o                         
 -10   7   5        101.42        310.79       229.26 o                         
  -9   7   5        103.08        176.53       168.09 o                         
  -8   7   5       5043.65       4906.07       573.16 o                         
  -7   7   5       6304.56       6829.42       415.37 o                         
  -6   7   5      13827.63      12985.69       367.00 o                         
  -5   7   5       5046.58       5585.96       268.02 o                         
  -4   7   5       7758.00       7286.34       287.22 o                         
  -3   7   5      23430.27      23143.98       514.87 o                         
  -2   7   5      10102.04      10162.57       254.28 o                         
  -1   7   5        126.42        107.95        57.46 o                         
   0   7   5       5089.82       4886.56       177.92 o                         
   1   7   5        232.60        102.07        74.96 o                         
   2   7   5      24838.40      23546.00       478.38 o                         
   3   7   5      31118.67      30805.88       683.45 o                         
   4   7   5       2411.98       2424.54       208.83 o                         
   5   7   5         32.85         62.38        91.45 o                         
   6   7   5       2179.69       2286.68       213.77 o                         
   7   7   5       5856.14       6068.68       347.96 o                         
   8   7   5       2518.01       2484.72       320.54 o                         
   9   7   5        333.85        322.45       182.81 o                         
  10   7   5        401.78        543.45       205.26 o                         
  11   7   5        490.87        410.83       488.65 o                         
 -11   8   5        884.26        486.98       333.97 o                         
 -10   8   5       1227.58       1308.04       260.85 o                         
  -9   8   5       1601.34        988.57       241.48 o                         
  -8   8   5         57.32        190.28       165.48 o                         
  -7   8   5        449.83        527.23       182.13 o                         
  -6   8   5        801.84        861.98       152.25 o                         
  -5   8   5       3365.84       3282.93       223.37 o                         
  -4   8   5       6651.52       6408.22       292.70 o                         
  -3   8   5        215.82        308.18        87.51 o                         
  -2   8   5       6676.82       6630.73       270.77 o                         
  -1   8   5       6512.93       6278.98       295.35 o                         
   0   8   5       1856.33       2023.86       157.82 o                         
   1   8   5       6252.81       6135.61       300.52 o                         
   2   8   5        227.50        326.78        97.65 o                         
   3   8   5      12491.21      12783.41       469.53 o                         
   4   8   5       9448.79       9360.03       395.98 o                         
   5   8   5       2829.69       3327.49       261.00 o                         
   6   8   5       1707.25       1673.20       204.92 o                         
   7   8   5          8.07        117.87       112.25 o                         
   8   8   5       1602.88       2340.66       320.46 o                         
   9   8   5       1308.75       1458.18       260.59 o                         
  10   8   5        628.36        465.40       218.00 o                         
 -10   9   5        554.01       1317.03       288.58 o                         
  -9   9   5         20.01         31.26       316.59 o                         
  -8   9   5        464.78        203.09       168.35 o                         
  -7   9   5       1401.94       1562.55       367.18 o                         
  -6   9   5       7652.82       8523.95       402.88 o                         
  -5   9   5        134.50         89.04       108.01 o                         
  -4   9   5       1674.72       1681.94       169.72 o                         
  -3   9   5       1644.13       1518.01       170.27 o                         
  -2   9   5         58.60         65.08       115.22 o                         
  -1   9   5        576.96        428.64       167.66 o                         
   0   9   5       1119.03       1092.69       186.26 o                         
   1   9   5        900.77        982.53       183.07 o                         
   2   9   5         26.78         87.29        87.28 o                         
   3   9   5       8553.13       8550.05       508.03 o                         
   4   9   5        788.56        876.99       160.69 o                         
   5   9   5       1174.96       1134.36       185.02 o                         
   6   9   5        587.55        635.65       150.07 o                         
   7   9   5        202.27        189.58       128.40 o                         
   8   9   5          9.43        437.96       196.41 o                         
   9   9   5        727.53        830.26       249.27 o                         
  10   9   5        797.61       1092.15       259.60 o                         
  -9  10   5       2835.08       3141.12       400.48 o                         
  -8  10   5        270.68        392.32       378.50 o                         
  -7  10   5       3967.34       4182.29       418.54 o                         
  -6  10   5      10774.42      11277.43       486.25 o                         
  -5  10   5      12048.61      12417.13       538.19 o                         
  -4  10   5       3110.10       3663.27       321.25 o                         
  -3  10   5       2328.89       2248.17       215.59 o                         
  -2  10   5       3495.85       2895.80       243.14 o                         
  -1  10   5      26900.88      26338.50       669.62 o                         
   0  10   5      47244.10      46593.71       899.25 o                         
   1  10   5       5593.38       5974.88       394.41 o                         
   2  10   5         59.92         31.68       116.89 o                         
   3  10   5       4657.98       4633.23       378.21 o                         
   4  10   5      15848.11      15079.89       524.14 o                         
   5  10   5      14139.20      13730.42       528.54 o                         
   6  10   5       5065.77       4878.00       349.80 o                         
   7  10   5        689.46        794.62       169.37 o                         
   8  10   5       3341.25       3852.83       440.51 o                         
   9  10   5       8469.03       9373.36       696.67 o                         
  -9  11   5       1501.59       3003.35       574.96 o                         
  -8  11   5       6414.45       6105.00       652.84 o                         
  -7  11   5       8277.02       9367.93       755.67 o                         
  -6  11   5       2129.20       2526.30       285.49 o                         
  -5  11   5        674.42        775.28       183.39 o                         
  -4  11   5       4063.61       4763.26       374.33 o                         
  -3  11   5      10057.95      10584.21       514.96 o                         
  -2  11   5      15400.62      15514.49       587.27 o                         
  -1  11   5       9998.63       9610.37       500.71 o                         
   0  11   5        342.78        433.58       153.01 o                         
   1  11   5      16748.96      16267.39       597.31 o                         
   2  11   5       9505.99       9818.49       522.92 o                         
   3  11   5       8607.91       8278.17       539.18 o                         
   4  11   5       5359.04       5196.14       403.47 o                         
   5  11   5          0.60        -41.41       136.56 o                         
   6  11   5       3734.34       3616.73       386.24 o                         
   7  11   5       9363.44       9559.92       558.20 o                         
   8  11   5       7857.45       8554.45       651.44 o                         
  -7  12   5       2149.26       2625.78       429.18 o                         
  -6  12   5         49.29        -17.15       196.92 o                         
  -5  12   5       2789.31       3040.34       326.70 o                         
  -4  12   5       1360.93       1523.38       296.54 o                         
  -3  12   5         27.14        -33.51       149.24 o                         
  -2  12   5        687.44        431.10       214.01 o                         
  -1  12   5          4.46       -183.18       122.12 o                         
   0  12   5        271.15        244.93       150.33 o                         
   1  12   5        773.74        629.29       194.54 o                         
   2  12   5       3730.49       4192.15       374.04 o                         
   3  12   5        629.32        688.20       213.24 o                         
   4  12   5       3283.78       3717.33       376.75 o                         
   5  12   5       3259.69       3212.98       348.34 o                         
   6  12   5        117.94        209.32       289.88 o                         
   7  12   5        120.09        -11.93       282.93 o                         
  -6  13   5        116.57       -110.49       215.48 o                         
  -5  13   5         31.23         18.28       246.39 o                         
  -4  13   5        371.69        306.47       185.79 o                         
  -3  13   5       1124.04       1011.92       243.71 o                         
  -2  13   5         34.99       -107.74       268.03 o                         
  -1  13   5         11.77        -76.24       268.18 o                         
   0  13   5        107.21        140.20       154.70 o                         
   1  13   5         84.85         82.28       145.31 o                         
   2  13   5       1723.49       1636.57       364.42 o                         
   3  13   5        554.14        509.17       187.83 o                         
   4  13   5         20.37       -145.49       155.96 o                         
   5  13   5        161.98         18.19       174.56 o                         
   6  13   5         75.19         37.17       203.29 o                         
  -4  14   5       5845.71       6489.73       569.82 o                         
  -3  14   5        346.44        -68.46       240.87 o                         
  -2  14   5       1079.01       1482.20       444.60 o                         
  -1  14   5        151.79        110.55       252.42 o                         
   0  14   5        375.98        464.16       214.17 o                         
   1  14   5       3665.46       4455.16       470.30 o                         
   2  14   5       3745.86       4335.34       411.88 o                         
   3  14   5         48.48        -39.64       165.80 o                         
 -13   0   6         29.45        274.80       303.11 o                         
 -12   0   6       2100.34       2236.36       360.76 o                         
 -11   0   6      15473.07      15517.14       795.69 o                         
 -10   0   6      22993.12      22064.62       821.42 o                         
  -9   0   6       2854.41       2694.99       333.61 o                         
  -8   0   6      10920.28       9999.89       547.18 o                         
  -7   0   6      53664.30      55769.77      1089.55 o                         
  -6   0   6      55977.82      54681.56       982.16 o                         
  -5   0   6       8912.70       8094.94       359.43 o                         
  -4   0   6      14428.14      14778.12       301.62 o                         
  -3   0   6      19609.83      20365.96       347.20 o                         
  -2   0   6      66304.20      70608.31       613.04 o                         
  -1   0   6     267165.62     281979.19      1210.17 o                         
   0   0   6     138757.69     149871.59       828.28 o                         
   1   0   6      12962.84      14779.93       275.73 o                         
   2   0   6      52908.02      56374.77       579.04 o                         
   3   0   6      63550.10      65809.66       685.46 o                         
   4   0   6      56625.85      57783.51       706.50 o                         
   5   0   6      63236.12      63206.53       782.18 o                         
   6   0   6      24251.09      22588.87       509.03 o                         
   7   0   6        756.18        747.62       129.26 o                         
   8   0   6      23084.44      22477.72       828.04 o                         
   9   0   6      40429.43      39840.41      1572.48 o                         
  10   0   6      12379.31      12362.73      1045.58 o                         
  11   0   6         42.29        111.88       238.02 o                         
  12   0   6        230.50        726.17       296.29 o                         
  13   0   6       1172.57        719.36       337.40 o                         
 -13   1   6       3024.95       3218.51       309.93 o                         
 -12   1   6       1488.28       1615.53       217.70 o                         
 -11   1   6        313.36         45.51       122.42 o                         
 -10   1   6       3097.90       3445.25       285.78 o                         
  -9   1   6       2573.35       2188.04       254.24 o                         
  -8   1   6       5956.62       5843.21       315.91 o                         
  -7   1   6      18055.21      17303.71       423.07 o                         
  -6   1   6       2803.99       2920.62       201.12 o                         
  -5   1   6      18919.64      18948.63       372.48 o                         
  -4   1   6      11807.06      10778.61       245.23 o                         
  -3   1   6       9637.07       9303.09       190.92 o                         
  -2   1   6       5741.16       5844.62       135.21 o                         
  -1   1   6        432.90        458.26        47.02 o                         
   0   1   6       6076.22       5827.87       146.46 o                         
   1   1   6      39603.20      41394.24       327.31 o                         
   2   1   6       7776.48       7600.31       153.11 o                         
   3   1   6      27724.48      28369.66       317.72 o                         
   4   1   6         14.62        -52.84        35.23 o                         
   5   1   6      13498.30      13376.79       261.54 o                         
   6   1   6      13264.94      12364.12       269.48 o                         
   7   1   6       2345.00       2470.96       159.80 o                         
   8   1   6        956.44        962.45       135.42 o                         
   9   1   6        135.09        150.44       114.70 o                         
  10   1   6       3729.10       3682.76       392.89 o                         
  11   1   6       6997.58       7848.91       575.45 o                         
  12   1   6       1626.17       1877.46       297.64 o                         
 -13   2   6        137.29        371.95       188.48 o                         
 -12   2   6          1.81        -12.75       130.66 o                         
 -11   2   6        386.21        242.04       172.82 o                         
 -10   2   6       4711.92       4592.90       428.47 o                         
  -9   2   6       1257.18       1547.59       188.16 o                         
  -8   2   6       2844.11       3187.00       242.95 o                         
  -7   2   6       5141.19       4995.78       288.50 o                         
  -6   2   6        289.74        340.22        87.99 o                         
  -5   2   6       1216.11       1192.94        85.42 o                         
  -4   2   6       5773.80       5331.55       171.96 o                         
  -3   2   6       5716.36       5871.34       156.56 o                         
  -2   2   6       3829.64       3639.57       124.90 o                         
  -1   2   6      23891.28      25091.43       267.51 o                         
   0   2   6      32442.76      34140.24       300.50 o                         
   1   2   6       8386.34       9181.09       160.39 o                         
   2   2   6       3557.61       3456.47       106.74 o                         
   3   2   6       4562.09       4614.39       135.43 o                         
   4   2   6       7831.80       8344.93       189.18 o                         
   5   2   6       1369.15       1238.16       115.05 o                         
   6   2   6      10661.15      10162.32       250.32 o                         
   7   2   6        220.56        396.54        97.88 o                         
   8   2   6       4413.69       4505.82       323.70 o                         
   9   2   6       1159.71        856.06       167.10 o                         
  10   2   6         35.93         69.39       135.07 o                         
  11   2   6        249.34        377.03       159.77 o                         
  12   2   6        184.15        320.07       391.28 o                         
 -13   3   6       2267.77       2805.07       373.84 o                         
 -12   3   6        317.66        804.26       222.99 o                         
 -11   3   6        278.84        268.67       181.22 o                         
 -10   3   6        928.90        970.40       171.70 o                         
  -9   3   6        174.44        107.81       105.85 o                         
  -8   3   6       2685.06       2690.60       230.76 o                         
  -7   3   6       3664.89       3527.52       241.47 o                         
  -6   3   6       2260.30       2347.68       150.53 o                         
  -5   3   6       9445.60       9868.62       217.57 o                         
  -4   3   6      50437.86      50007.74       714.57 o                         
  -3   3   6      17058.85      17475.46       264.75 o                         
  -2   3   6        375.55        439.68        59.34 o                         
  -1   3   6        278.57        354.82        56.98 o                         
   0   3   6       1095.97       1260.42        83.51 o                         
   1   3   6       3010.96       2884.88       101.93 o                         
   2   3   6      32771.57      33402.57       396.14 o                         
   3   3   6       3748.31       3485.30       161.72 o                         
   4   3   6       1945.45       1982.41       103.69 o                         
   5   3   6      15732.49      15658.34       287.46 o                         
   6   3   6      10947.38      10672.66       448.38 o                         
   7   3   6       2797.51       2946.11       197.05 o                         
   8   3   6         20.24        -58.26        91.66 o                         
   9   3   6         37.34        -24.68       112.45 o                         
  10   3   6         28.48        242.34       155.68 o                         
  11   3   6       3984.38       3767.73       404.45 o                         
  12   3   6       4314.43       4511.06       586.49 o                         
 -12   4   6       1102.97        794.05       228.43 o                         
 -11   4   6       2600.04       2640.37       346.36 o                         
 -10   4   6       4793.07       5583.36       413.16 o                         
  -9   4   6       1431.06       1541.50       191.18 o                         
  -8   4   6       2131.26       2081.39       208.23 o                         
  -7   4   6       7004.81       7077.50       330.60 o                         
  -6   4   6       5722.33       5642.42       204.54 o                         
  -5   4   6      10585.41       9971.71       282.14 o                         
  -4   4   6        605.22        579.07        77.79 o                         
  -3   4   6      18282.93      18780.95       296.46 o                         
  -2   4   6      32397.30      32907.43       378.38 o                         
  -1   4   6      20064.08      20914.79       360.55 o                         
   0   4   6      18931.99      18857.97       331.34 o                         
   1   4   6       4654.50       4722.68       133.08 o                         
   2   4   6       2285.64       2140.51       132.01 o                         
   3   4   6      20906.58      19434.84       330.27 o                         
   4   4   6      11409.78      10504.71       261.72 o                         
   5   4   6       3968.65       4331.94       214.81 o                         
   6   4   6         98.07         81.33        69.32 o                         
   7   4   6       7294.05       7075.35       291.27 o                         
   8   4   6      12293.19      12520.80       597.94 o                         
   9   4   6       6171.06       6197.16       534.57 o                         
  10   4   6       1642.56       1664.96       282.60 o                         
  11   4   6        142.33        158.48       173.84 o                         
  12   4   6       1960.95       2034.43       436.03 o                         
 -12   5   6       1565.90       1459.69       347.30 o                         
 -11   5   6       1404.91       1532.76       283.61 o                         
 -10   5   6        596.06        616.20       209.34 o                         
  -9   5   6      18878.50      18696.99       611.69 o                         
  -8   5   6      21735.59      21504.18       609.46 o                         
  -7   5   6       1279.96       1140.03       155.34 o                         
  -6   5   6       1299.39       1327.04       117.24 o                         
  -5   5   6       4897.35       4788.22       202.36 o                         
  -4   5   6      21646.79      20947.93       342.06 o                         
  -3   5   6      39579.30      38506.77       444.40 o                         
  -2   5   6      49376.84      49623.60       495.25 o                         
  -1   5   6       3530.94       3474.05       153.89 o                         
   0   5   6      20716.67      19742.68       289.73 o                         
   1   5   6      58564.87      58222.10       471.57 o                         
   2   5   6      23291.17      22670.35       347.85 o                         
   3   5   6         63.40         33.53        88.51 o                         
   4   5   6         67.09        103.43        59.34 o                         
   5   5   6        629.24        579.25       111.25 o                         
   6   5   6      22721.48      22298.98       502.27 o                         
   7   5   6      36653.15      36479.45       665.19 o                         
   8   5   6       6144.87       6549.46       567.56 o                         
   9   5   6       1854.63       1933.44       293.75 o                         
  10   5   6       5202.84       4637.29       439.26 o                         
  11   5   6       4592.47       4834.07       471.65 o                         
  12   5   6       2393.99       2769.94       589.68 o                         
 -12   6   6        760.27        620.48       281.26 o                         
 -11   6   6        531.75        769.15       243.78 o                         
 -10   6   6        484.16        405.52       187.37 o                         
  -9   6   6        464.90        770.01       201.07 o                         
  -8   6   6          3.28        -54.71       121.58 o                         
  -7   6   6        273.40        331.41       122.85 o                         
  -6   6   6       4707.41       4787.13       242.01 o                         
  -5   6   6      16017.13      16585.96       368.87 o                         
  -4   6   6        188.80        160.60        62.93 o                         
  -3   6   6      11259.92      11337.32       258.21 o                         
  -2   6   6      14367.45      14362.18       286.85 o                         
  -1   6   6       4910.83       5527.72       198.71 o                         
   0   6   6      10769.63      10824.13       230.61 o                         
   1   6   6      14789.60      14940.70       252.79 o                         
   2   6   6       1329.23       1536.73       151.63 o                         
   3   6   6       3465.52       3136.22       214.53 o                         
   4   6   6      12359.81      11709.24       375.25 o                         
   5   6   6       6180.38       6096.31       314.95 o                         
   6   6   6        369.57        328.99       174.45 o                         
   7   6   6        855.33        972.80       179.80 o                         
   8   6   6        348.42        350.05       165.13 o                         
   9   6   6       1353.15       1293.27       249.57 o                         
  10   6   6       2252.02       2413.51       346.30 o                         
  11   6   6       2451.39       1953.17       330.30 o                         
 -11   7   6          6.44       -263.85       175.90 o                         
 -10   7   6       1287.59       1069.12       266.48 o                         
  -9   7   6       3521.54       3210.95       369.09 o                         
  -8   7   6       9606.12       9183.82       573.40 o                         
  -7   7   6       3450.58       3514.65       301.33 o                         
  -6   7   6         25.38         95.97        84.09 o                         
  -5   7   6       5595.22       5526.98       269.95 o                         
  -4   7   6       4127.04       4525.45       240.95 o                         
  -3   7   6      10221.40       9688.92       299.49 o                         
  -2   7   6      11677.78      11468.05       273.10 o                         
  -1   7   6        295.22        244.21        70.38 o                         
   0   7   6      25295.84      24962.25       367.93 o                         
   1   7   6      20996.76      21166.95       377.53 o                         
   2   7   6      11387.97      11127.92       354.59 o                         
   3   7   6       3540.05       3300.43       234.20 o                         
   4   7   6       1046.43       1029.96       147.63 o                         
   5   7   6        885.00        952.75       153.40 o                         
   6   7   6       6127.02       5961.34       342.76 o                         
   7   7   6      13582.08      14316.56       491.20 o                         
   8   7   6       3641.96       3905.87       396.82 o                         
   9   7   6         13.68        167.47       159.50 o                         
  10   7   6       2569.31       2908.14       378.93 o                         
  11   7   6       2136.17       1797.25       327.37 o                         
 -11   8   6       5849.67       6186.68       635.97 o                         
 -10   8   6       2071.72       2242.07       337.88 o                         
  -9   8   6        568.09        736.69       213.50 o                         
  -8   8   6        106.74         25.01       143.09 o                         
  -7   8   6       5977.09       6111.38       481.77 o                         
  -6   8   6      32822.20      33920.67       604.54 o                         
  -5   8   6      42358.81      41501.45       646.74 o                         
  -4   8   6       3248.37       3415.12       224.63 o                         
  -3   8   6      12453.05      12568.01       357.67 o                         
  -2   8   6      17369.22      16852.68       481.44 o                         
  -1   8   6      19015.12      17825.40       463.50 o                         
   0   8   6      15034.17      14681.25       350.03 o                         
   1   8   6       4691.12       4302.42       293.42 o                         
   2   8   6       1008.06       1092.54       152.29 o                         
   3   8   6      24159.18      23825.85       534.54 o                         
   4   8   6      65927.34      65489.76       916.94 o                         
   5   8   6      16582.81      16030.10       485.58 o                         
   6   8   6        187.02        104.31       109.14 o                         
   7   8   6       1798.46       2160.07       236.92 o                         
   8   8   6       3254.71       2815.57       358.43 o                         
   9   8   6       5154.52       5047.62       478.11 o                         
  10   8   6       7523.36       7356.00       602.73 o                         
 -10   9   6       1238.88       1663.87       320.92 o                         
  -9   9   6       4295.58       4719.86       481.51 o                         
  -8   9   6       5011.36       4997.06       456.47 o                         
  -7   9   6       1170.58       1549.66       260.05 o                         
  -6   9   6         17.16         -7.35       150.36 o                         
  -5   9   6       1889.70       1937.03       190.37 o                         
  -4   9   6       6292.91       6486.14       313.43 o                         
  -3   9   6       5531.99       5858.36       323.02 o                         
  -2   9   6       3573.29       3486.52       248.30 o                         
  -1   9   6        282.81        250.95       132.63 o                         
   0   9   6      13925.48      13863.22       474.45 o                         
   1   9   6      11302.91      10739.73       473.78 o                         
   2   9   6       9829.50       8614.45       379.82 o                         
   3   9   6       1078.15       1139.96       167.66 o                         
   4   9   6        149.26        147.99       110.56 o                         
   5   9   6       7413.36       7813.08       411.73 o                         
   6   9   6       4760.20       5231.29       353.39 o                         
   7   9   6       3817.12       4231.77       327.12 o                         
   8   9   6        398.81        -54.38       169.03 o                         
   9   9   6        493.23        673.83       258.98 o                         
  10   9   6       2762.95       2922.13       503.49 o                         
  -9  10   6        337.36        501.55       236.82 o                         
  -8  10   6        915.36       1112.85       251.84 o                         
  -7  10   6       2323.06       1821.36       339.50 o                         
  -6  10   6        415.16        542.21       169.20 o                         
  -5  10   6         69.92        148.31       133.75 o                         
  -4  10   6        295.00        486.88       136.47 o                         
  -3  10   6       1197.89       1181.14       168.55 o                         
  -2  10   6       1176.53       1139.66       164.64 o                         
  -1  10   6       6092.88       5970.96       383.58 o                         
   0  10   6       3001.65       3138.42       291.61 o                         
   1  10   6       1211.75       1057.41       186.18 o                         
   2  10   6       5618.52       4963.38       368.10 o                         
   3  10   6       1075.75       1457.01       233.23 o                         
   4  10   6        255.36        186.78       124.24 o                         
   5  10   6        403.80        480.17       140.89 o                         
   6  10   6       1595.10       1716.10       223.28 o                         
   7  10   6        410.17        473.84       166.69 o                         
   8  10   6       2700.96       2229.84       586.21 o                         
   9  10   6       1796.53       1643.42       315.48 o                         
  -8  11   6        183.45         27.07       227.49 o                         
  -7  11   6        682.52        438.04       242.96 o                         
  -6  11   6        570.87        989.19       235.06 o                         
  -5  11   6        169.25         83.07       144.12 o                         
  -4  11   6        916.30        904.96       190.09 o                         
  -3  11   6          3.26        -26.25       118.25 o                         
  -2  11   6       1219.77       1030.27       196.95 o                         
  -1  11   6        370.96        222.45       142.74 o                         
   0  11   6       2148.37       2020.24       248.33 o                         
   1  11   6       1606.25       1871.80       252.92 o                         
   2  11   6       1237.29       1129.43       202.40 o                         
   3  11   6        501.53        771.51       174.23 o                         
   4  11   6        278.38         -3.04       165.06 o                         
   5  11   6        112.75        -35.98       206.51 o                         
   6  11   6          5.80        106.61       148.66 o                         
   7  11   6        702.49        890.83       204.22 o                         
   8  11   6        194.44        668.99       246.82 o                         
  -7  12   6       3268.94       4007.65       546.95 o                         
  -6  12   6       3832.87       4016.76       428.53 o                         
  -5  12   6       1671.86       1889.62       270.84 o                         
  -4  12   6        488.97        367.81       204.25 o                         
  -3  12   6         88.00        -75.89       217.97 o                         
  -2  12   6       4141.14       4403.37       437.31 o                         
  -1  12   6      11322.44      10995.30       567.35 o                         
   0  12   6       3751.40       3720.02       344.11 o                         
   1  12   6          3.39        -97.34       126.90 o                         
   2  12   6       1164.07        958.47       213.76 o                         
   3  12   6       3029.86       3078.02       322.66 o                         
   4  12   6       4628.87       4205.55       381.94 o                         
   5  12   6       1787.81       1593.08       256.50 o                         
   6  12   6        112.74        268.52       160.73 o                         
   7  12   6        867.16        839.44       250.74 o                         
  -6  13   6        360.64        501.61       318.41 o                         
  -5  13   6       5931.94       7000.91       564.77 o                         
  -4  13   6      14892.35      14842.17       918.34 o                         
  -3  13   6      12801.12      13052.22       740.03 o                         
  -2  13   6       1773.95       1422.87       262.92 o                         
  -1  13   6         66.27        114.38       172.42 o                         
   0  13   6       2404.94       2021.17       279.48 o                         
   1  13   6       5370.22       5860.01       452.02 o                         
   2  13   6      14521.95      15248.79       842.01 o                         
   3  13   6      10367.57       9638.91       629.72 o                         
   4  13   6          4.73        170.73       168.35 o                         
   5  13   6       9432.81      10120.86       612.72 o                         
  -4  14   6        343.67        364.67       290.88 o                         
  -3  14   6          0.85       -359.04       239.36 o                         
  -2  14   6       1203.12       1316.27       283.95 o                         
  -1  14   6       4301.43       5386.18       825.54 o                         
   0  14   6       3116.16       2685.11       384.00 o                         
   1  14   6         17.81        322.94       176.92 o                         
   2  14   6        350.26        500.05       200.94 o                         
   3  14   6        533.20        697.45       223.23 o                         
 -13   1   7         11.55         37.93       177.81 o                         
 -12   1   7         10.64         -0.67       166.85 o                         
 -11   1   7        349.55         94.61       141.95 o                         
 -10   1   7       6600.14       6178.47       370.98 o                         
  -9   1   7       9878.77      10152.17       430.12 o                         
  -8   1   7         16.67          4.16        79.12 o                         
  -7   1   7       5586.39       5291.88       282.73 o                         
  -6   1   7      14192.21      12944.13       348.95 o                         
  -5   1   7      16945.57      16862.11       243.45 o                         
  -4   1   7        596.97        545.35        67.11 o                         
  -3   1   7         85.10         92.06        41.97 o                         
  -2   1   7         48.23         19.60        40.71 o                         
  -1   1   7      43830.17      44994.94       449.02 o                         
   0   1   7      65169.83      66255.32       478.06 o                         
   1   1   7       7098.16       6704.40       150.36 o                         
   2   1   7       1488.81       1426.24        95.71 o                         
   3   1   7       8350.00       8827.85       187.85 o                         
   4   1   7      13909.89      13675.72       250.61 o                         
   5   1   7      11472.06      10983.05       289.48 o                         
   6   1   7      18995.81      17937.38       327.78 o                         
   7   1   7       3293.47       3309.98       183.61 o                         
   8   1   7       5603.67       5558.70       343.41 o                         
   9   1   7      19303.38      19101.92       571.73 o                         
  10   1   7       7846.92       7838.53       540.36 o                         
  11   1   7        177.83         64.41       279.25 o                         
  12   1   7         81.99         85.73       198.02 o                         
 -13   2   7       3150.43       3257.60       361.85 o                         
 -12   2   7       7853.39       8288.29       467.71 o                         
 -11   2   7       6122.22       6526.50       402.89 o                         
 -10   2   7        465.93        503.91       179.30 o                         
  -9   2   7       3413.47       3260.62       278.22 o                         
  -8   2   7       3452.45       3701.30       260.85 o                         
  -7   2   7      19725.68      18638.05       448.89 o                         
  -6   2   7      45701.14      43045.86       625.91 o                         
  -5   2   7      17823.88      17574.85       387.16 o                         
  -4   2   7       8652.51       8449.61       191.94 o                         
  -3   2   7      39659.72      40321.59       470.72 o                         
  -2   2   7      44590.00      45785.08       396.78 o                         
  -1   2   7      17173.35      17488.71       228.47 o                         
   0   2   7       9189.34       8962.67       188.94 o                         
   1   2   7         80.14         99.27        41.67 o                         
   2   2   7      32903.48      34100.08       327.05 o                         
   3   2   7      72730.55      73137.46       592.57 o                         
   4   2   7      32554.65      31920.50       369.61 o                         
   5   2   7        493.46        567.49        77.17 o                         
   6   2   7      10190.37       9997.35       269.24 o                         
   7   2   7      12687.88      11677.98       330.53 o                         
   8   2   7       9060.22       9880.94       449.03 o                         
   9   2   7       8292.04       8086.02       440.35 o                         
  10   2   7       2566.11       2638.97       290.97 o                         
  11   2   7       1020.08        542.47       190.78 o                         
  12   2   7       6676.18       6210.33       653.46 o                         
 -13   3   7       3256.55       3671.63       508.71 o                         
 -12   3   7        554.90        509.09       200.78 o                         
 -11   3   7       1558.57       1744.85       220.40 o                         
 -10   3   7       5227.44       5037.06       343.46 o                         
  -9   3   7       8622.96       9267.28       426.28 o                         
  -8   3   7       9491.83       9063.79       390.81 o                         
  -7   3   7      11605.73      10867.31       381.63 o                         
  -6   3   7       2460.02       2348.87       190.50 o                         
  -5   3   7      23274.24      21578.77       334.71 o                         
  -4   3   7      38775.46      38863.29       420.18 o                         
  -3   3   7      27605.21      27968.69       359.66 o                         
  -2   3   7        573.06        648.56        70.51 o                         
  -1   3   7        599.56        501.55        64.89 o                         
   0   3   7      15939.13      15454.05       308.30 o                         
   1   3   7      49322.06      51689.05       401.13 o                         
   2   3   7      32536.58      31649.48       398.84 o                         
   3   3   7       6703.02       7007.24       232.98 o                         
   4   3   7       3970.01       3691.70       133.91 o                         
   5   3   7      18026.77      17732.18       358.71 o                         
   6   3   7      12452.09      12514.47       403.20 o                         
   7   3   7       5040.69       4740.28       250.37 o                         
   8   3   7       4277.93       4291.63       376.54 o                         
   9   3   7         57.63         82.48       115.31 o                         
  10   3   7       4488.90       4078.36       405.95 o                         
  11   3   7       6156.84       6632.01       695.58 o                         
  12   3   7       1651.44       1576.34       402.78 o                         
 -12   4   7         26.48       -112.63       159.22 o                         
 -11   4   7        155.75        252.51       153.18 o                         
 -10   4   7        231.57        180.38       162.82 o                         
  -9   4   7        609.49        686.14       152.52 o                         
  -8   4   7       2362.80       2538.39       231.00 o                         
  -7   4   7       3270.59       3505.71       246.24 o                         
  -6   4   7       1838.03       1691.83       140.62 o                         
  -5   4   7       4256.43       4315.63       182.79 o                         
  -4   4   7        150.30        125.11        56.39 o                         
  -3   4   7       4287.36       4836.03       178.61 o                         
  -2   4   7       3577.55       3535.46       152.21 o                         
  -1   4   7       7196.08       6684.59       176.61 o                         
   0   4   7       1710.49       1788.69       105.82 o                         
   1   4   7      22267.61      21867.81       273.62 o                         
   2   4   7        770.84        871.37        93.89 o                         
   3   4   7       6253.42       6442.10       251.18 o                         
   4   4   7       1517.45       1546.02       131.32 o                         
   5   4   7        393.55        265.96        82.77 o                         
   6   4   7         46.07         52.92        98.78 o                         
   7   4   7       1272.87       1513.67       165.73 o                         
   8   4   7       3677.84       3744.58       356.21 o                         
   9   4   7         33.40       -134.28       129.54 o                         
  10   4   7       2674.43       3171.45       364.34 o                         
  11   4   7       2189.76       2404.14       343.19 o                         
  12   4   7         77.57        322.96       212.77 o                         
 -12   5   7        355.75        488.42       216.42 o                         
 -11   5   7         13.30        471.23       189.36 o                         
 -10   5   7       4896.75       4771.03       390.10 o                         
  -9   5   7       7145.24       7562.00       457.35 o                         
  -8   5   7       7643.64       7900.03       442.83 o                         
  -7   5   7         44.15         -6.10       105.15 o                         
  -6   5   7        232.82        222.96        78.78 o                         
  -5   5   7       9747.26       9363.64       249.79 o                         
  -4   5   7      21564.03      21914.93       356.81 o                         
  -3   5   7       9108.42       8145.53       223.88 o                         
  -2   5   7       6414.11       6567.51       205.27 o                         
  -1   5   7       2294.94       2349.71       130.85 o                         
   0   5   7       5535.93       5281.76       173.65 o                         
   1   5   7      23799.47      22829.13       300.57 o                         
   2   5   7      13674.42      13113.19       280.83 o                         
   3   5   7        278.10        323.83        70.01 o                         
   4   5   7        127.85        114.05        61.99 o                         
   5   5   7       1090.76       1098.33       142.75 o                         
   6   5   7      13105.56      12488.29       430.14 o                         
   7   5   7       9143.58       9734.28       407.56 o                         
   8   5   7        117.13        104.94       153.33 o                         
   9   5   7        699.13        492.25       176.21 o                         
  10   5   7       1178.80       1338.08       273.08 o                         
  11   5   7       1192.11        703.31       426.46 o                         
  12   5   7        778.09        390.44       343.99 o                         
 -12   6   7       1739.26       2253.67       336.18 o                         
 -11   6   7       5255.50       5674.04       527.50 o                         
 -10   6   7       2367.34       2052.77       320.37 o                         
  -9   6   7       2969.20       3215.05       322.44 o                         
  -8   6   7      20455.31      20639.99       642.16 o                         
  -7   6   7      11884.97      12182.20       504.51 o                         
  -6   6   7       4168.09       4744.29       244.69 o                         
  -5   6   7       1384.71       1443.38       125.50 o                         
  -4   6   7       2235.78       2106.00       144.02 o                         
  -3   6   7      16638.53      15844.97       310.86 o                         
  -2   6   7      32843.91      33290.08       443.90 o                         
  -1   6   7      33128.07      33533.13       428.21 o                         
   0   6   7          9.31         90.32        53.37 o                         
   1   6   7      23232.52      23227.11       324.34 o                         
   2   6   7      54915.95      52810.96       703.62 o                         
   3   6   7      12255.06      11896.48       360.51 o                         
   4   6   7       2580.66       2400.76       200.21 o                         
   5   6   7       1872.56       2146.17       195.46 o                         
   6   6   7        252.30        256.43       182.70 o                         
   7   6   7      27375.82      26670.01       601.47 o                         
   8   6   7      20959.42      19591.86       709.18 o                         
   9   6   7       2353.93       2626.55       464.81 o                         
  10   6   7        361.66        349.11       189.53 o                         
  11   6   7       1974.36       1787.61       308.66 o                         
 -11   7   7       2521.52       2166.81       601.09 o                         
 -10   7   7       4622.55       3767.38       425.67 o                         
  -9   7   7       3301.48       3476.83       425.52 o                         
  -8   7   7       2136.62       2000.22       393.26 o                         
  -7   7   7        104.73         54.64       111.11 o                         
  -6   7   7       2565.33       3002.82       213.54 o                         
  -5   7   7      20972.82      20783.80       444.43 o                         
  -4   7   7      27524.51      26187.01       478.16 o                         
  -3   7   7        172.63        216.50        81.58 o                         
  -2   7   7      11258.26      10566.74       273.27 o                         
  -1   7   7       9211.68       9306.38       256.14 o                         
   0   7   7       9090.25       8874.38       242.21 o                         
   1   7   7      30193.75      28970.77       532.66 o                         
   2   7   7       9313.11       9484.09       354.65 o                         
   3   7   7       6436.39       6482.07       352.00 o                         
   4   7   7      25054.80      24423.22       539.42 o                         
   5   7   7      24365.25      22881.34       538.79 o                         
   6   7   7      10522.42       9865.35       425.18 o                         
   7   7   7          3.63       -174.17       158.31 o                         
   8   7   7       1151.27        895.69       213.37 o                         
   9   7   7       2770.91       2509.05       346.34 o                         
  10   7   7       4388.67       4282.13       459.41 o                         
  11   7   7       7230.40       7785.20       641.38 o                         
 -11   8   7        984.87       1825.14       328.07 o                         
 -10   8   7        749.53        878.95       257.61 o                         
  -9   8   7         23.04        -84.17       153.01 o                         
  -8   8   7       1032.90        692.14       214.37 o                         
  -7   8   7       2751.88       2510.94       311.96 o                         
  -6   8   7       3773.69       3758.48       252.54 o                         
  -5   8   7       6325.46       5853.55       296.13 o                         
  -4   8   7         73.26        137.58        84.26 o                         
  -3   8   7       1859.83       1616.91       151.81 o                         
  -2   8   7        905.46        814.83       119.97 o                         
  -1   8   7       1367.35       1263.28       146.97 o                         
   0   8   7       6416.91       6675.97       318.21 o                         
   1   8   7       2578.97       2149.73       221.97 o                         
   2   8   7       3664.07       3925.49       306.35 o                         
   3   8   7       2342.87       2554.31       223.63 o                         
   4   8   7       4371.08       4379.49       293.10 o                         
   5   8   7       2280.38       2242.50       223.55 o                         
   6   8   7         12.59        -14.57       107.87 o                         
   7   8   7       1120.51       1578.22       200.35 o                         
   8   8   7        711.98        675.90       214.95 o                         
   9   8   7        476.75        517.38       216.05 o                         
  10   8   7        472.72        672.93       331.19 o                         
 -10   9   7        530.11        798.06       250.01 o                         
  -9   9   7        289.43        165.32       211.05 o                         
  -8   9   7        255.30        159.76       178.64 o                         
  -7   9   7        142.20        161.21       150.88 o                         
  -6   9   7       2071.60       2308.92       317.35 o                         
  -5   9   7       7346.81       7071.77       337.94 o                         
  -4   9   7       2081.72       2350.88       201.08 o                         
  -3   9   7        245.40         73.52       134.71 o                         
  -2   9   7       3906.16       4024.60       271.71 o                         
  -1   9   7       2611.35       2733.46       290.26 o                         
   0   9   7         60.96         87.27       100.68 o                         
   1   9   7       2094.15       2047.30       228.29 o                         
   2   9   7       3141.02       3227.73       254.74 o                         
   3   9   7          0.82       -139.21        92.81 o                         
   4   9   7      12912.91      12553.79       477.96 o                         
   5   9   7       6930.43       7316.44       402.56 o                         
   6   9   7         26.87       -146.83       114.25 o                         
   7   9   7        414.94        214.96       129.30 o                         
   8   9   7        227.66         55.71       170.41 o                         
   9   9   7         27.01         54.89       197.62 o                         
  10   9   7       2594.21       2374.40       474.73 o                         
  -9  10   7         27.35        555.46       203.06 o                         
  -8  10   7       3367.38       4228.51       433.66 o                         
  -7  10   7       9532.81       9743.51       627.80 o                         
  -6  10   7       7896.13       9066.61       834.72 o                         
  -5  10   7       1086.26       1350.72       231.99 o                         
  -4  10   7          2.62       -165.90       110.60 o                         
  -3  10   7       2747.12       2827.66       247.14 o                         
  -2  10   7      17584.57      17469.81       576.66 o                         
  -1  10   7      26192.54      26769.61       690.67 o                         
   0  10   7       3453.77       3474.48       310.52 o                         
   1  10   7        995.48        720.28       166.38 o                         
   2  10   7       5819.66       5125.66       370.79 o                         
   3  10   7      10419.16      10859.12       530.24 o                         
   4  10   7      12832.66      12972.79       515.56 o                         
   5  10   7       3239.37       3303.17       281.21 o                         
   6  10   7         38.35         60.30       132.81 o                         
   7  10   7       4999.42       4574.79       357.44 o                         
   8  10   7       7025.68       6557.06       559.58 o                         
   9  10   7       5440.51       5460.84       534.21 o                         
  -8  11   7       3437.87       3920.17       509.40 o                         
  -7  11   7        116.87       -182.04       204.39 o                         
  -6  11   7       2594.69       2568.04       333.56 o                         
  -5  11   7       7744.86       7590.66       465.18 o                         
  -4  11   7       4989.01       5526.11       396.10 o                         
  -3  11   7       7445.05       7680.86       466.12 o                         
  -2  11   7       3595.74       3514.59       451.23 o                         
  -1  11   7       5721.33       5673.54       405.44 o                         
   0  11   7      22950.25      22823.61       678.39 o                         
   1  11   7       6914.67       7072.17       450.36 o                         
   2  11   7       1233.25        895.51       192.80 o                         
   3  11   7        471.77        675.58       186.06 o                         
   4  11   7       1981.47       2454.07       275.01 o                         
   5  11   7       5827.70       6228.67       452.43 o                         
   6  11   7       7194.68       7234.43       498.05 o                         
   7  11   7       2664.39       2578.03       282.21 o                         
   8  11   7         25.43         48.33       205.44 o                         
  -7  12   7       1213.90       1503.92       611.61 o                         
  -6  12   7       3640.46       3110.16       377.74 o                         
  -5  12   7          3.87        -61.60       147.86 o                         
  -4  12   7       3766.12       3725.46       397.60 o                         
  -3  12   7       3389.41       3666.56       406.81 o                         
  -2  12   7       1112.23       1217.65       210.68 o                         
  -1  12   7        153.49        173.31       140.24 o                         
   0  12   7        687.55        942.61       215.53 o                         
   1  12   7        253.15        -44.55       154.07 o                         
   2  12   7       1257.36       1248.23       224.08 o                         
   3  12   7       4787.96       5561.76       432.53 o                         
   4  12   7       3858.28       4191.61       381.73 o                         
   5  12   7       2250.31       2798.35       321.67 o                         
   6  12   7       3989.00       3995.06       380.42 o                         
   7  12   7       1277.79       2059.39       369.62 o                         
  -6  13   7          6.82        404.80       521.80 o                         
  -5  13   7        218.20       -156.00       176.61 o                         
  -4  13   7        873.43       1158.03       270.72 o                         
  -3  13   7         42.52         17.58       181.90 o                         
  -2  13   7         37.31        151.18       239.27 o                         
  -1  13   7          5.89        122.85       161.98 o                         
   0  13   7         17.83        167.49       163.85 o                         
   1  13   7       1061.96       1702.51       244.59 o                         
   2  13   7        330.57        282.12       184.39 o                         
   3  13   7         78.26        195.13       164.34 o                         
   4  13   7          3.14          4.74       164.75 o                         
   5  13   7         10.22        -46.84       220.00 o                         
  -3  14   7       7919.85       8694.04       764.96 o                         
  -2  14   7       1564.64       1690.21       381.58 o                         
  -1  14   7         17.72        321.93       237.13 o                         
   0  14   7          8.09        -42.58       222.63 o                         
   1  14   7        105.08        130.43       175.36 o                         
   2  14   7       4737.26       5252.15       443.49 o                         
   3  14   7       7191.69       7033.02       597.88 o                         
 -13   0   8       1413.69       1123.31       512.59 o                         
 -12   0   8       6309.40       6370.67       599.95 o                         
 -11   0   8       4994.69       5259.44       703.79 o                         
 -10   0   8        608.51        618.26       200.22 o                         
  -9   0   8       4485.06       3983.73       406.65 o                         
  -8   0   8      22995.09      22548.85       861.43 o                         
  -7   0   8      13213.00      13124.57       807.91 o                         
  -6   0   8        771.58        734.85       150.85 o                         
  -5   0   8          1.04        -41.01        55.69 o                         
  -4   0   8       2614.14       3162.16       219.28 o                         
  -3   0   8      18649.73      18265.01       368.90 o                         
  -2   0   8      75736.93      78414.05       768.90 o                         
  -1   0   8      18247.62      18179.83       456.88 o                         
   0   0   8      16136.46      16573.60       292.27 o                         
   1   0   8      43525.20      43601.93       755.81 o                         
   2   0   8        416.36        577.27        95.02 o                         
   3   0   8       7324.75       6967.76       292.79 o                         
   4   0   8       8954.83       9215.04       300.88 o                         
   5   0   8       1382.08       1472.82       181.84 o                         
   6   0   8       4316.52       4455.74       308.64 o                         
   7   0   8      10956.56      11020.37       433.33 o                         
   8   0   8      14011.53      13185.64       699.90 o                         
   9   0   8        142.61        244.09       202.21 o                         
  10   0   8       4731.49       5381.46       653.62 o                         
  11   0   8       4893.80       4824.33       648.56 o                         
  12   0   8        192.34        347.28       277.88 o                         
 -13   1   8        211.31        430.89       225.23 o                         
 -12   1   8       2558.52       2204.65       260.40 o                         
 -11   1   8       4964.45       5520.86       404.41 o                         
 -10   1   8       4202.25       4107.47       312.49 o                         
  -9   1   8        670.19        823.91       153.54 o                         
  -8   1   8       1732.21       1522.00       179.15 o                         
  -7   1   8       4649.99       4577.81       268.09 o                         
  -6   1   8      21955.45      20360.37       482.03 o                         
  -5   1   8      24689.48      23319.97       306.44 o                         
  -4   1   8        411.16        419.31        68.16 o                         
  -3   1   8       1817.07       2068.52       111.24 o                         
  -2   1   8      24459.63      25731.24       287.87 o                         
  -1   1   8      26075.03      26461.14       323.43 o                         
   0   1   8      12457.02      13085.82       231.48 o                         
   1   1   8      10630.71      11110.39       200.57 o                         
   2   1   8        561.82        701.36        82.99 o                         
   3   1   8       4114.64       4191.76       155.75 o                         
   4   1   8      65985.27      66192.42       564.79 o                         
   5   1   8      15310.58      15113.57       296.79 o                         
   6   1   8        106.08        116.55        67.73 o                         
   7   1   8        356.18        280.63        75.41 o                         
   8   1   8       1568.71       1637.31       200.66 o                         
   9   1   8       7903.75       7400.00       425.85 o                         
  10   1   8       8382.21       8002.75       545.82 o                         
  11   1   8        336.17        240.28       202.64 o                         
  12   1   8         96.90        104.77       174.80 o                         
 -13   2   8       1005.36        914.21       195.01 o                         
 -12   2   8        191.30        119.19       142.64 o                         
 -11   2   8       1155.22       1581.99       215.26 o                         
 -10   2   8       3617.30       3701.84       296.60 o                         
  -9   2   8         65.09        216.31       104.95 o                         
  -8   2   8        654.17        618.03       126.58 o                         
  -7   2   8       4924.99       4571.28       272.03 o                         
  -6   2   8       1091.16       1034.55       135.00 o                         
  -5   2   8      12396.47      12094.06       234.88 o                         
  -4   2   8      12848.81      11981.79       229.86 o                         
  -3   2   8       4436.24       4303.24       152.17 o                         
  -2   2   8        269.39        468.45        60.24 o                         
  -1   2   8       6739.96       6861.41       147.82 o                         
   0   2   8       6931.26       7263.98       153.25 o                         
   1   2   8        668.35        674.03        65.67 o                         
   2   2   8       8670.80       7923.10       169.20 o                         
   3   2   8      19475.74      19942.62       278.10 o                         
   4   2   8         23.96        104.34        63.80 o                         
   5   2   8      21184.61      20658.07       332.21 o                         
   6   2   8       7932.48       8216.67       294.37 o                         
   7   2   8        228.88        370.91        88.51 o                         
   8   2   8        227.34        168.03       113.87 o                         
   9   2   8        646.55        603.62       149.12 o                         
  10   2   8        122.19        153.85       139.67 o                         
  11   2   8       1265.64       1166.83       242.81 o                         
  12   2   8        864.68        204.66       280.53 o                         
 -13   3   8        138.34         99.49       192.77 o                         
 -12   3   8       1989.27       2286.51       285.67 o                         
 -11   3   8       2347.92       2365.24       254.40 o                         
 -10   3   8       2753.30       3005.82       376.42 o                         
  -9   3   8        919.24       1067.48       171.14 o                         
  -8   3   8        180.49         81.79        95.40 o                         
  -7   3   8       2394.33       2190.92       193.34 o                         
  -6   3   8      10241.90       9861.76       338.84 o                         
  -5   3   8      32982.55      32456.31       408.43 o                         
  -4   3   8       6574.67       6394.58       192.46 o                         
  -3   3   8      11785.41      11270.91       229.62 o                         
  -2   3   8      17542.71      16866.86       386.40 o                         
  -1   3   8       7734.76       7576.50       176.63 o                         
   0   3   8       5407.98       4926.53       148.99 o                         
   1   3   8      32398.56      32791.69       353.62 o                         
   2   3   8       3712.70       4172.02       177.51 o                         
   3   3   8      23837.58      24083.79       380.47 o                         
   4   3   8      33538.54      31937.87       348.37 o                         
   5   3   8      12602.41      12274.98       401.88 o                         
   6   3   8        172.15        120.33        73.14 o                         
   7   3   8       4128.54       4127.62       260.86 o                         
   8   3   8       1715.97       1899.62       216.08 o                         
   9   3   8       2636.91       2350.04       261.03 o                         
  10   3   8       5607.65       5745.69       482.44 o                         
  11   3   8       3794.12       4921.11       465.02 o                         
  12   3   8        150.83         82.95       230.67 o                         
 -12   4   8       3049.35       3269.53       403.27 o                         
 -11   4   8        656.76        737.53       198.65 o                         
 -10   4   8       1287.18       1549.15       225.94 o                         
  -9   4   8      14628.19      15906.93       512.63 o                         
  -8   4   8      20552.18      20919.04       527.92 o                         
  -7   4   8      12792.06      12776.81       409.17 o                         
  -6   4   8       1174.86       1212.13       140.11 o                         
  -5   4   8       5888.48       5871.98       212.43 o                         
  -4   4   8      46232.41      45054.87       495.44 o                         
  -3   4   8      73607.29      70763.19       596.24 o                         
  -2   4   8      40645.84      41081.47       442.11 o                         
  -1   4   8         31.22          9.11        44.35 o                         
   0   4   8      14708.07      14918.48       250.88 o                         
   1   4   8      61759.15      59798.11       523.89 o                         
   2   4   8      67386.15      66066.04       667.77 o                         
   3   4   8      35826.50      36421.27       486.97 o                         
   4   4   8        784.76        975.46       108.64 o                         
   5   4   8       8964.96       9289.70       303.57 o                         
   6   4   8      43914.91      44482.16       628.64 o                         
   7   4   8      27809.99      28301.73       529.28 o                         
   8   4   8      10560.54      10417.46       561.19 o                         
   9   4   8        527.63        278.94       167.59 o                         
  10   4   8       2393.20       2362.36       333.94 o                         
  11   4   8      11232.92      11079.79       696.80 o                         
  12   4   8      10426.43      11315.21       846.03 o                         
 -12   5   8          8.27       -130.93       259.76 o                         
 -11   5   8       1539.78       1574.66       284.67 o                         
 -10   5   8      11452.66      11875.00       634.89 o                         
  -9   5   8       5221.84       5026.30       438.86 o                         
  -8   5   8         60.33        116.92       121.58 o                         
  -7   5   8       8067.86       7930.55       363.81 o                         
  -6   5   8       2304.93       2414.41       178.15 o                         
  -5   5   8       5882.83       5787.76       226.92 o                         
  -4   5   8       9503.75       9169.55       250.20 o                         
  -3   5   8       7006.47       6568.41       222.89 o                         
  -2   5   8       3597.64       4136.62       180.87 o                         
  -1   5   8      33548.17      33402.93       407.19 o                         
   0   5   8      41558.00      41072.64       438.05 o                         
   1   5   8       7103.86       7416.56       243.27 o                         
   2   5   8       9388.61       9179.37       256.04 o                         
   3   5   8       1812.47       1817.40       140.05 o                         
   4   5   8       1313.37       1586.05       139.13 o                         
   5   5   8       8421.27       8916.79       363.55 o                         
   6   5   8      13955.46      13600.64       417.63 o                         
   7   5   8        122.71        -20.44        92.42 o                         
   8   5   8       8235.34       7773.75       533.25 o                         
   9   5   8      10374.12      10280.63       629.75 o                         
  10   5   8       2041.64       2233.02       322.92 o                         
  11   5   8        201.63        120.53       188.71 o                         
 -12   6   8        131.63        442.93       227.79 o                         
 -11   6   8        269.38        487.29       222.14 o                         
 -10   6   8        144.03        431.72       183.01 o                         
  -9   6   8        236.00        163.50       144.25 o                         
  -8   6   8        723.01        604.83       163.44 o                         
  -7   6   8       1649.80       1811.86       222.35 o                         
  -6   6   8       3408.07       3453.87       242.13 o                         
  -5   6   8        623.06        655.81        95.41 o                         
  -4   6   8       1482.93       1569.66       131.96 o                         
  -3   6   8         14.57        -40.34        58.35 o                         
  -2   6   8       2189.08       2373.86       147.35 o                         
  -1   6   8          3.66         47.27        56.89 o                         
   0   6   8       5241.94       5398.09       193.15 o                         
   1   6   8       2541.91       2625.99       144.73 o                         
   2   6   8        398.40        302.94        89.41 o                         
   3   6   8       1169.33        980.15       135.16 o                         
   4   6   8        189.63        199.27       111.36 o                         
   5   6   8        174.72         95.24       127.83 o                         
   6   6   8        466.03        514.24       129.43 o                         
   7   6   8       1196.40       1107.15       174.40 o                         
   8   6   8        302.57        317.73       177.92 o                         
   9   6   8         36.74       -159.14       163.00 o                         
  10   6   8        574.27        518.17       217.83 o                         
  11   6   8         54.07        158.11       212.21 o                         
 -11   7   8        420.52        862.06       269.60 o                         
 -10   7   8       1309.50        958.62       243.73 o                         
  -9   7   8       1736.40       2250.23       323.85 o                         
  -8   7   8         68.96        329.40       154.34 o                         
  -7   7   8       1137.85       1211.46       199.53 o                         
  -6   7   8        789.27        998.90       152.56 o                         
  -5   7   8         90.33        111.32        87.19 o                         
  -4   7   8       2519.38       2355.52       183.64 o                         
  -3   7   8       4676.71       4389.84       212.68 o                         
  -2   7   8        309.42        306.16        99.23 o                         
  -1   7   8       9052.47       8751.82       253.23 o                         
   0   7   8       6485.42       6638.15       247.10 o                         
   1   7   8        446.74        219.74       124.34 o                         
   2   7   8          3.63         54.15        79.30 o                         
   3   7   8        126.07        223.10       117.42 o                         
   4   7   8        584.48        462.69       121.20 o                         
   5   7   8       1178.49       1536.33       184.84 o                         
   6   7   8       2661.97       2460.03       238.45 o                         
   7   7   8        356.77        323.08       133.46 o                         
   8   7   8        120.75        136.06       164.88 o                         
   9   7   8       1319.67       1510.03       288.40 o                         
  10   7   8        171.25        118.42       304.57 o                         
  11   7   8          4.07       -174.14       170.64 o                         
 -11   8   8        133.51         72.35       187.72 o                         
 -10   8   8        272.85        109.88       174.43 o                         
  -9   8   8        419.91        242.77       182.61 o                         
  -8   8   8       2479.08       2559.28       503.08 o                         
  -7   8   8      13418.03      12422.03       553.54 o                         
  -6   8   8       9559.47       9871.34       421.78 o                         
  -5   8   8       2111.12       1836.66       173.73 o                         
  -4   8   8      14558.76      14730.88       391.37 o                         
  -3   8   8      14064.21      13490.28       364.34 o                         
  -2   8   8       6706.10       6083.78       271.75 o                         
  -1   8   8         24.13         50.75        79.95 o                         
   0   8   8         96.92        103.55       102.32 o                         
   1   8   8        285.35        599.76       115.59 o                         
   2   8   8      14641.11      15036.92       442.74 o                         
   3   8   8      31723.07      30968.71       628.71 o                         
   4   8   8       2613.09       2523.58       224.93 o                         
   5   8   8       9449.19       9031.51       421.52 o                         
   6   8   8      11592.99      10799.65       609.81 o                         
   7   8   8       1322.74       1169.08       196.01 o                         
   8   8   8        575.55        443.85       186.90 o                         
   9   8   8       1476.15       1293.24       376.29 o                         
  10   8   8        181.96        186.37       262.34 o                         
 -10   9   8       5616.98       4985.73       496.40 o                         
  -9   9   8       2053.53       2478.60       346.13 o                         
  -8   9   8         52.29        -54.39       186.28 o                         
  -7   9   8       4655.93       4834.76       440.64 o                         
  -6   9   8      16747.85      16683.16       506.24 o                         
  -5   9   8      13715.65      14377.50       431.86 o                         
  -4   9   8       3739.87       4079.79       289.76 o                         
  -3   9   8        168.69        271.44       112.78 o                         
  -2   9   8      11009.72      10225.65       400.35 o                         
  -1   9   8      34687.44      34430.65       743.56 o                         
   0   9   8      20621.00      20851.20       586.32 o                         
   1   9   8       4182.88       4006.24       319.83 o                         
   2   9   8        945.01        885.20       145.97 o                         
   3   9   8      11321.35      11579.56       462.19 o                         
   4   9   8      20120.12      19783.33       554.14 o                         
   5   9   8      14297.99      13538.11       521.27 o                         
   6   9   8       4876.42       4589.88       331.38 o                         
   7   9   8        466.77        510.00       152.52 o                         
   8   9   8       5025.55       4910.55       489.33 o                         
   9   9   8      12066.46      12360.83      1094.16 o                         
  -9  10   8       2104.16       2459.53       352.63 o                         
  -8  10   8       3791.77       3961.15       419.27 o                         
  -7  10   8        494.03        610.61       193.59 o                         
  -6  10   8        474.49        707.36       261.44 o                         
  -5  10   8        171.85        191.94       129.55 o                         
  -4  10   8        230.10        100.60       122.09 o                         
  -3  10   8       2399.30       2558.01       240.92 o                         
  -2  10   8       7062.75       6542.75       418.60 o                         
  -1  10   8       3764.04       3853.90       323.61 o                         
   0  10   8       4213.41       4008.37       331.17 o                         
   1  10   8      13901.90      13193.57       627.51 o                         
   2  10   8       4858.21       4197.40       346.26 o                         
   3  10   8         10.35        -33.60       208.31 o                         
   4  10   8         85.42       -109.04       108.16 o                         
   5  10   8        195.25         78.96       122.59 o                         
   6  10   8       1660.21       1068.87       192.26 o                         
   7  10   8       5309.41       5044.37       374.94 o                         
   8  10   8       2823.61       3206.24       427.19 o                         
   9  10   8         62.64        256.43       220.79 o                         
  -8  11   8        666.25       1122.23       377.10 o                         
  -7  11   8       3412.46       3874.98       490.93 o                         
  -6  11   8       1480.68       1391.10       238.71 o                         
  -5  11   8        104.75        339.78       159.50 o                         
  -4  11   8         56.20        307.78       145.54 o                         
  -3  11   8        325.60        333.09       148.15 o                         
  -2  11   8       2223.75       2152.76       289.66 o                         
  -1  11   8       8313.26       8306.75       632.52 o                         
   0  11   8       3805.86       3671.47       431.93 o                         
   1  11   8          3.17        -79.06       135.30 o                         
   2  11   8       2215.97       2113.73       266.44 o                         
   3  11   8       1403.70       1270.97       225.12 o                         
   4  11   8        826.90        499.39       264.44 o                         
   5  11   8        844.08        902.90       339.58 o                         
   6  11   8       1679.61       1470.22       317.38 o                         
   7  11   8          0.35         97.79       147.16 o                         
   8  11   8       1912.50       2249.31       444.15 o                         
  -7  12   8       2475.78       2976.98       554.70 o                         
  -6  12   8         14.32       -310.67       344.64 o                         
  -5  12   8       1340.64       1757.39       349.42 o                         
  -4  12   8       3180.99       3620.76       397.83 o                         
  -3  12   8       7682.14       6354.19       510.81 o                         
  -2  12   8       9735.47       9898.99       559.56 o                         
  -1  12   8        871.58        940.54       298.95 o                         
   0  12   8       2546.47       2807.70       309.85 o                         
   1  12   8       8753.50       8521.83       526.72 o                         
   2  12   8       7258.75       6754.17       477.26 o                         
   3  12   8       4441.34       4324.44       394.03 o                         
   4  12   8        749.82        935.26       244.20 o                         
   5  12   8        763.26        568.32       307.05 o                         
   6  12   8       4800.44       5265.66       435.64 o                         
  -5  13   8       7144.42       6671.73       636.44 o                         
  -4  13   8       1964.40       1354.81       321.61 o                         
  -3  13   8        143.84       -118.46       396.62 o                         
  -2  13   8       1586.85       1722.01       661.74 o                         
  -1  13   8       2109.70       2326.29       328.62 o                         
   0  13   8       1936.00       2560.97       392.28 o                         
   1  13   8       4205.64       3671.43       461.98 o                         
   2  13   8       1502.53       1710.61       255.82 o                         
   3  13   8        874.01       1069.52       253.45 o                         
   4  13   8       7602.24       7939.62       551.84 o                         
   5  13   8       2514.40       2938.47       354.63 o                         
  -3  14   8       1242.09        807.99       385.31 o                         
  -2  14   8       2343.24       2897.68       485.02 o                         
  -1  14   8        889.61       1377.81       934.12 o                         
   0  14   8       1055.33       1233.40       278.85 o                         
   1  14   8       2040.54       1589.76       318.43 o                         
   2  14   8       1547.51       1687.09       327.54 o                         
 -13   1   9        283.82        390.02       163.68 o                         
 -12   1   9       2571.57       2648.02       283.23 o                         
 -11   1   9       8317.20       8279.26       461.06 o                         
 -10   1   9       5256.90       5646.70       367.13 o                         
  -9   1   9         10.49        154.60       105.77 o                         
  -8   1   9       3739.63       4051.94       275.59 o                         
  -7   1   9      28830.09      26910.35       544.43 o                         
  -6   1   9      22853.43      21946.95       459.66 o                         
  -5   1   9       6667.54       6776.06       226.94 o                         
  -4   1   9       3645.32       3986.41       225.86 o                         
  -3   1   9       1769.69       1881.53       111.23 o                         
  -2   1   9      73590.12      76590.79       512.55 o                         
  -1   1   9      96187.52      98234.75       657.15 o                         
   0   1   9      28274.56      28844.25       354.49 o                         
   1   1   9      11940.14      11999.48       205.48 o                         
   2   1   9      16152.98      16121.85       254.98 o                         
   3   1   9       9152.09       9027.61       206.06 o                         
   4   1   9      20617.74      19634.34       336.43 o                         
   5   1   9      32150.06      32276.87       483.66 o                         
   6   1   9       5293.74       5025.24       215.81 o                         
   7   1   9       2932.39       2939.30       198.40 o                         
   8   1   9      30684.13      30711.06       689.85 o                         
   9   1   9      12223.88      12457.51       637.13 o                         
  10   1   9        514.22        622.77       216.98 o                         
  11   1   9          4.76       -218.65       145.76 o                         
  12   1   9        110.68        -36.44       234.74 o                         
 -13   2   9       4068.53       3827.45       353.91 o                         
 -12   2   9        691.12        840.55       176.66 o                         
 -11   2   9       1304.80       1291.73       208.34 o                         
 -10   2   9       6278.43       5748.63       365.74 o                         
  -9   2   9       5393.08       5196.11       325.80 o                         
  -8   2   9      10995.85      10974.90       426.23 o                         
  -7   2   9       4628.35       4398.64       271.32 o                         
  -6   2   9       1431.44       1259.07       146.49 o                         
  -5   2   9      30957.65      30194.00       391.15 o                         
  -4   2   9      35009.49      33649.90       396.57 o                         
  -3   2   9      26111.38      25872.82       330.31 o                         
  -2   2   9        753.77        806.87        74.91 o                         
  -1   2   9       5942.93       5871.47       184.98 o                         
   0   2   9      15502.19      15123.92       219.04 o                         
   1   2   9      30166.47      30170.17       334.31 o                         
   2   2   9      21342.46      20832.89       287.55 o                         
   3   2   9      15482.23      15696.28       260.53 o                         
   4   2   9      19623.47      18048.42       364.44 o                         
   5   2   9      47627.02      46824.07       511.99 o                         
   6   2   9      20166.49      19204.56       403.93 o                         
   7   2   9       2343.14       2547.76       198.36 o                         
   8   2   9        867.99        620.47       137.91 o                         
   9   2   9        569.12        413.86       136.03 o                         
  10   2   9       6059.21       6770.19       518.36 o                         
  11   2   9       7868.85       8525.51       736.40 o                         
  12   2   9       3635.80       3993.87       680.13 o                         
 -12   3   9       3120.69       3525.46       359.38 o                         
 -11   3   9       1465.16       1521.36       213.27 o                         
 -10   3   9         20.29        -58.89       101.99 o                         
  -9   3   9        254.26        125.96       110.27 o                         
  -8   3   9        674.61        636.19       141.87 o                         
  -7   3   9       5109.24       4831.87       289.47 o                         
  -6   3   9       9720.02       9349.20       373.85 o                         
  -5   3   9        862.43        740.00        92.70 o                         
  -4   3   9       3475.31       3390.62       162.99 o                         
  -3   3   9       7996.87       7460.81       202.88 o                         
  -2   3   9       9908.27       9498.77       227.90 o                         
  -1   3   9       2593.49       2470.58       122.59 o                         
   0   3   9       3956.91       4315.76       154.73 o                         
   1   3   9       4966.75       5449.45       263.14 o                         
   2   3   9       8446.40       8782.33       183.06 o                         
   3   3   9      20920.58      19794.17       361.88 o                         
   4   3   9       7847.02       7309.21       262.06 o                         
   5   3   9         10.08         40.50        66.30 o                         
   6   3   9       9397.62       9543.75       347.45 o                         
   7   3   9       2552.35       2456.64       197.02 o                         
   8   3   9       4027.74       4461.28       519.78 o                         
   9   3   9       1197.14       1127.98       184.73 o                         
  10   3   9        355.17        574.99       201.12 o                         
  11   3   9       1342.12       1284.75       322.82 o                         
  12   3   9       2725.40       2554.63       452.82 o                         
 -12   4   9        366.26        195.44       270.35 o                         
 -11   4   9        224.69        492.58       168.43 o                         
 -10   4   9        615.91        433.65       260.85 o                         
  -9   4   9       2554.10       2874.86       260.97 o                         
  -8   4   9       1475.74       1428.35       182.78 o                         
  -7   4   9         10.84         44.18        81.53 o                         
  -6   4   9       4646.21       4483.70       263.71 o                         
  -5   4   9        131.94        285.45        69.58 o                         
  -4   4   9        859.74       1004.15       101.71 o                         
  -3   4   9      12547.58      12873.47       266.06 o                         
  -2   4   9      11172.36      10471.52       232.14 o                         
  -1   4   9        603.34        629.19        76.73 o                         
   0   4   9      20839.12      20400.41       300.44 o                         
   1   4   9       5116.09       5194.18       162.95 o                         
   2   4   9       1205.66       1133.23       110.73 o                         
   3   4   9        178.21        204.77        93.76 o                         
   4   4   9        423.91        376.60        82.16 o                         
   5   4   9          7.84        105.11        75.44 o                         
   6   4   9       2465.63       2438.51       188.62 o                         
   7   4   9       7794.43       8474.16       381.38 o                         
   8   4   9       1119.46       1349.20       223.32 o                         
   9   4   9       1629.37       1553.83       261.74 o                         
  10   4   9       1926.31       2026.45       310.08 o                         
  11   4   9         91.08        109.67       171.14 o                         
  12   4   9         12.51       -198.07       422.86 o                         
 -12   5   9        249.22        514.91       210.80 o                         
 -11   5   9        837.70        789.95       239.78 o                         
 -10   5   9        869.92        869.43       204.25 o                         
  -9   5   9        277.57        172.33       220.64 o                         
  -8   5   9        418.15        585.08       135.57 o                         
  -7   5   9       1988.98       2151.94       201.63 o                         
  -6   5   9        123.49        205.74        89.28 o                         
  -5   5   9       1803.17       1959.75       144.70 o                         
  -4   5   9        480.96        469.24        85.33 o                         
  -3   5   9       1922.55       2000.21       139.29 o                         
  -2   5   9       1739.44       1915.83       132.03 o                         
  -1   5   9       6127.21       5820.05       200.36 o                         
   0   5   9        608.79        620.47        77.58 o                         
   1   5   9       2153.67       2193.51       119.88 o                         
   2   5   9      13737.99      14481.05       323.46 o                         
   3   5   9       1501.04       1280.54       124.07 o                         
   4   5   9         30.02         93.01        70.29 o                         
   5   5   9        620.97        664.71       126.58 o                         
   6   5   9         27.98         99.78        97.53 o                         
   7   5   9       5937.41       5686.03       336.19 o                         
   8   5   9       3415.68       3783.48       391.75 o                         
   9   5   9        931.16        556.33       250.81 o                         
  10   5   9         41.51        287.44       175.01 o                         
  11   5   9         74.30        554.02       198.40 o                         
 -12   6   9       1416.25       1919.70       309.21 o                         
 -11   6   9         89.73        165.71       202.76 o                         
 -10   6   9       7031.53       7020.79       556.91 o                         
  -9   6   9      19765.99      21023.93      1037.66 o                         
  -8   6   9      14830.75      13995.59       558.78 o                         
  -7   6   9         29.07        155.45       115.49 o                         
  -6   6   9       2066.50       2211.98       202.27 o                         
  -5   6   9       9860.78       9561.84       286.63 o                         
  -4   6   9      22073.96      21681.80       385.56 o                         
  -3   6   9      38985.16      38156.70       503.93 o                         
  -2   6   9      14889.04      13988.74       297.02 o                         
  -1   6   9       3675.79       3765.37       180.75 o                         
   0   6   9      38206.20      37680.22       458.49 o                         
   1   6   9      69835.42      71270.11       729.51 o                         
   2   6   9      15546.16      15119.08       394.33 o                         
   3   6   9        520.02        644.37       123.16 o                         
   4   6   9        127.56        151.06        84.80 o                         
   5   6   9       7920.24       8129.61       467.80 o                         
   6   6   9      38662.73      37889.27       716.74 o                         
   7   6   9      19469.05      19579.04       549.25 o                         
   8   6   9       1121.61       1035.24       261.48 o                         
   9   6   9       4683.60       4642.84       482.60 o                         
  10   6   9       6690.45       6283.12       540.65 o                         
  11   6   9       4472.29       4675.71       484.32 o                         
 -11   7   9       4843.76       5627.10       530.38 o                         
 -10   7   9       3027.88       3197.65       384.01 o                         
  -9   7   9          9.91         34.27       203.21 o                         
  -8   7   9       1405.38       1545.61       221.80 o                         
  -7   7   9      11809.52      11680.68       521.41 o                         
  -6   7   9      22480.56      22026.47       533.75 o                         
  -5   7   9      25067.43      24185.71       487.41 o                         
  -4   7   9        367.04        191.53        98.33 o                         
  -3   7   9      21651.64      21350.53       397.41 o                         
  -2   7   9      15958.79      15601.59       331.21 o                         
  -1   7   9      15754.72      15289.73       316.98 o                         
   0   7   9      21911.63      21232.71       472.43 o                         
   1   7   9       7143.69       7356.24       327.62 o                         
   2   7   9      11236.18      11367.67       398.89 o                         
   3   7   9      36814.34      36443.75       653.59 o                         
   4   7   9      24563.43      24375.35       556.82 o                         
   5   7   9      10270.13      11680.27       459.39 o                         
   6   7   9        338.09         70.37       107.33 o                         
   7   7   9       5260.26       5259.27       351.06 o                         
   8   7   9       5250.55       5082.78       762.33 o                         
   9   7   9       5902.44       5365.91       493.65 o                         
  10   7   9       5768.08       6381.36       653.02 o                         
 -11   8   9         25.07       1237.26       307.85 o                         
 -10   8   9         70.33        243.09       376.66 o                         
  -9   8   9         72.44        440.81       183.79 o                         
  -8   8   9          7.58       -297.21       198.14 o                         
  -7   8   9          7.46        154.02       131.25 o                         
  -6   8   9        472.14        747.12       143.23 o                         
  -5   8   9        447.97        325.17       105.15 o                         
  -4   8   9       3174.38       3173.91       229.84 o                         
  -3   8   9          4.02        -29.51        75.67 o                         
  -2   8   9       1517.90       1540.20       165.66 o                         
  -1   8   9        100.03        235.05        98.67 o                         
   0   8   9         80.85         67.79        92.70 o                         
   1   8   9        996.82        986.02       147.33 o                         
   2   8   9        312.08        286.37       113.36 o                         
   3   8   9        907.72        865.89       155.97 o                         
   4   8   9        573.08        730.06       148.23 o                         
   5   8   9        163.16        326.78       133.71 o                         
   6   8   9        237.53        185.82       119.32 o                         
   7   8   9         48.30       -128.53       162.50 o                         
   8   8   9        138.72         34.46       156.19 o                         
   9   8   9        143.73        209.29       199.85 o                         
  10   8   9        113.37         29.54       199.78 o                         
 -10   9   9          0.88       -286.74       284.45 o                         
  -9   9   9         45.09        -74.74       312.69 o                         
  -8   9   9         25.31        -91.06       250.03 o                         
  -7   9   9       1983.61       1951.36       290.69 o                         
  -6   9   9       9050.74       9534.76       438.03 o                         
  -5   9   9       3756.12       4070.15       270.05 o                         
  -4   9   9        732.68        966.19       150.67 o                         
  -3   9   9       2273.96       2258.10       224.73 o                         
  -2   9   9       3111.85       3094.51       277.98 o                         
  -1   9   9       1379.95       1455.68       199.72 o                         
   0   9   9       3431.14       3649.18       352.88 o                         
   1   9   9       2258.79       2227.83       219.35 o                         
   2   9   9        345.34        394.47       125.81 o                         
   3   9   9       8305.91       8295.34       412.60 o                         
   4   9   9       9771.31      10338.57       459.15 o                         
   5   9   9        500.03        230.86       130.92 o                         
   6   9   9        231.43        190.06       134.32 o                         
   7   9   9        279.27        305.67       149.28 o                         
   8   9   9         19.44         61.33       234.62 o                         
   9   9   9       2729.20       2600.88       361.61 o                         
  -9  10   9       3248.03       3312.00       469.48 o                         
  -8  10   9       2353.48       3011.78       443.14 o                         
  -7  10   9        105.02         37.09       282.57 o                         
  -6  10   9       1822.61       1941.61       293.07 o                         
  -5  10   9       3619.16       3532.99       288.01 o                         
  -4  10   9       2830.60       3033.91       258.61 o                         
  -3  10   9       6132.06       6287.42       424.18 o                         
  -2  10   9       2788.73       2684.68       279.93 o                         
  -1  10   9       4403.28       3445.80       312.39 o                         
   0  10   9       9949.16       9938.11       498.34 o                         
   1  10   9       5752.23       5554.91       397.39 o                         
   2  10   9        408.76        280.38       137.79 o                         
   3  10   9         32.72        -15.01       118.69 o                         
   4  10   9       1828.22       1658.28       209.90 o                         
   5  10   9       3283.19       3137.65       291.12 o                         
   6  10   9       4828.38       4327.79       339.91 o                         
   7  10   9       1835.85       1754.13       245.56 o                         
   8  10   9        213.34        107.25       247.26 o                         
  -8  11   9       1147.27       1102.55       361.14 o                         
  -7  11   9       6761.04       8016.36       863.55 o                         
  -6  11   9       6051.33       5514.63       698.20 o                         
  -5  11   9        384.33        219.18       252.24 o                         
  -4  11   9          9.07       -198.79       137.33 o                         
  -3  11   9        225.11        189.80       154.88 o                         
  -2  11   9      11161.20      10632.97       534.34 o                         
  -1  11   9      14307.98      14971.77       610.79 o                         
   0  11   9        931.49        776.61       194.06 o                         
   1  11   9       1662.33       1689.27       243.34 o                         
   2  11   9       4547.58       4298.65       372.72 o                         
   3  11   9       5824.93       5502.10       424.90 o                         
   4  11   9       7510.43       7594.58       501.40 o                         
   5  11   9       1463.26       1410.37       242.49 o                         
   6  11   9         42.99         41.39       137.16 o                         
   7  11   9       3763.68       4107.27       349.92 o                         
  -7  12   9       2935.09       3381.99       759.19 o                         
  -6  12   9         30.19       -172.36       320.10 o                         
  -5  12   9       4861.89       4782.81       525.94 o                         
  -4  12   9       6112.33       6382.52       603.13 o                         
  -3  12   9       2566.68       2472.47       336.42 o                         
  -2  12   9        816.60        648.08       285.19 o                         
  -1  12   9        343.00        493.38       191.82 o                         
   0  12   9        436.81        772.28       215.15 o                         
   1  12   9       2610.55       3010.72       392.88 o                         
   2  12   9       7833.70       7989.71       582.16 o                         
   3  12   9       3955.40       3350.96       399.21 o                         
   4  12   9       2319.33       2603.51       364.60 o                         
   5  12   9       6675.35       7391.97       705.61 o                         
   6  12   9       1608.67       1561.57       293.08 o                         
  -5  13   9        127.51       -412.85       275.23 o                         
  -4  13   9        300.89        298.96       244.79 o                         
  -3  13   9        779.31        242.10       227.04 o                         
  -2  13   9        161.97        308.20       232.41 o                         
  -1  13   9         46.48         88.20       186.96 o                         
   0  13   9        717.11        941.61       246.72 o                         
   1  13   9         73.68         77.47       205.22 o                         
   2  13   9       1087.94       1438.92       276.82 o                         
   3  13   9        160.77         51.24       183.85 o                         
   4  13   9         80.93        439.95       202.10 o                         
  -2  14   9         86.67       -157.97       232.02 o                         
  -1  14   9        161.77         81.00       263.51 o                         
   0  14   9       1110.28       1196.04       284.72 o                         
   1  14   9       7186.18       7343.03       603.40 o                         
   2  14   9       8391.89       8222.10       911.36 o                         
 -13   0  10        127.07        572.21       275.48 o                         
 -12   0  10       1216.79       1116.46       481.89 o                         
 -11   0  10       5553.45       5492.06       717.74 o                         
 -10   0  10      18237.97      18972.75       785.95 o                         
  -9   0  10       8463.52       8391.44       571.64 o                         
  -8   0  10          0.23         21.98       118.63 o                         
  -7   0  10      25419.38      26285.58       781.23 o                         
  -6   0  10      18945.25      17874.71       589.63 o                         
  -5   0  10       5013.70       4932.49       246.28 o                         
  -4   0  10       2790.65       2866.82       205.08 o                         
  -3   0  10      12024.60      12674.79       334.17 o                         
  -2   0  10      29752.38      30709.24       465.96 o                         
  -1   0  10     143201.45     146402.45       939.90 o                         
   0   0  10     168146.52     175050.48      1511.87 o                         
   1   0  10      12513.88      12517.78       309.32 o                         
   2   0  10       8197.21       7882.55       275.70 o                         
   3   0  10      17268.74      16626.86       401.77 o                         
   4   0  10      22264.86      21104.90       638.83 o                         
   5   0  10      22594.57      21480.06       518.70 o                         
   6   0  10       4698.06       4868.61       382.59 o                         
   7   0  10       1367.96       1327.33       182.52 o                         
   8   0  10      13325.75      14122.90       981.13 o                         
   9   0  10      31321.95      31100.91      1333.25 o                         
  10   0  10      16120.14      15411.50      1467.67 o                         
  11   0  10         38.59        389.12       261.08 o                         
  12   0  10        176.82       -311.65       207.77 o                         
 -13   1  10       2541.84       2462.32       279.70 o                         
 -12   1  10       5295.37       4621.05       371.17 o                         
 -11   1  10        425.11        510.64       161.86 o                         
 -10   1  10         33.34        -20.44       111.45 o                         
  -9   1  10         42.68        106.84       104.43 o                         
  -8   1  10       5502.77       5679.71       326.05 o                         
  -7   1  10      23861.02      22168.62       507.54 o                         
  -6   1  10       5034.26       4930.72       267.81 o                         
  -5   1  10       1131.18       1235.58       112.31 o                         
  -4   1  10       7712.81       7242.94       197.93 o                         
  -3   1  10      18001.35      17371.20       274.72 o                         
  -2   1  10      28461.57      28347.51       371.73 o                         
  -1   1  10       5131.32       4962.38       172.43 o                         
   0   1  10        239.38        295.31        60.54 o                         
   1   1  10       6228.57       6325.17       167.99 o                         
   2   1  10      11234.91      10106.17       209.93 o                         
   3   1  10      29055.06      30200.21       410.27 o                         
   4   1  10      13144.51      13496.82       272.20 o                         
   5   1  10       6198.78       5879.10       260.25 o                         
   6   1  10       5771.94       6258.64       238.81 o                         
   7   1  10       4067.25       3972.19       237.38 o                         
   8   1  10       7561.11       7582.77       413.67 o                         
   9   1  10       2178.32       2197.99       325.48 o                         
  10   1  10        269.51        236.72       192.74 o                         
  11   1  10       2587.66       2436.68       333.95 o                         
  12   1  10       2609.21       2628.47       381.46 o                         
 -13   2  10        813.89        976.20       214.42 o                         
 -12   2  10        186.17        151.67       165.79 o                         
 -11   2  10        669.18        599.58       147.42 o                         
 -10   2  10         92.08         62.23       112.22 o                         
  -9   2  10         24.64        -93.97       130.79 o                         
  -8   2  10       9292.11       9659.49       413.84 o                         
  -7   2  10       5964.40       5469.59       351.38 o                         
  -6   2  10        333.18        302.23       115.24 o                         
  -5   2  10       2184.64       2228.88       160.98 o                         
  -4   2  10        671.11        590.03        78.05 o                         
  -3   2  10        149.62        158.64        52.66 o                         
  -2   2  10        623.55        772.68        74.55 o                         
  -1   2  10        866.58        811.10        88.92 o                         
   0   2  10        714.57        722.27        84.47 o                         
   1   2  10       2251.80       2207.96       115.89 o                         
   2   2  10      46508.13      47026.59       475.73 o                         
   3   2  10      15161.58      15777.18       274.63 o                         
   4   2  10       2889.67       2905.63       199.06 o                         
   5   2  10         94.64        163.33        69.80 o                         
   6   2  10       2585.25       2615.54       190.10 o                         
   7   2  10        818.26        700.57       143.98 o                         
   8   2  10       1380.36       1241.07       191.16 o                         
   9   2  10       1091.16        920.60       178.65 o                         
  10   2  10         54.14        181.91       161.40 o                         
  11   2  10        413.09        177.49       268.12 o                         
  12   2  10        369.44        -15.41       227.70 o                         
 -12   3  10       1352.04       1252.43       227.05 o                         
 -11   3  10        329.92        581.73       155.06 o                         
 -10   3  10         58.44         38.97       118.12 o                         
  -9   3  10         23.73        102.87       107.87 o                         
  -8   3  10       2478.18       2787.70       238.36 o                         
  -7   3  10      13627.32      13325.07       415.26 o                         
  -6   3  10      13474.91      13309.63       380.19 o                         
  -5   3  10       1018.13       1134.98       107.62 o                         
  -4   3  10      15218.18      14791.67       284.63 o                         
  -3   3  10      25954.66      24836.37       352.45 o                         
  -2   3  10        806.83        832.23        81.48 o                         
  -1   3  10       2451.83       2523.76       126.10 o                         
   0   3  10       8659.10       8529.92       194.88 o                         
   1   3  10        243.54        223.78        55.53 o                         
   2   3  10      16384.50      15964.60       270.36 o                         
   3   3  10      28097.14      28028.08       329.85 o                         
   4   3  10       6675.07       6477.96       259.84 o                         
   5   3  10         40.72         30.89       118.92 o                         
   6   3  10       8521.72       9398.47       394.63 o                         
   7   3  10       2529.88       2442.57       215.50 o                         
   8   3  10       1615.61       1350.96       203.69 o                         
   9   3  10       2535.91       2498.25       305.71 o                         
  10   3  10       1007.45        585.70       233.63 o                         
  11   3  10        807.38        999.23       508.76 o                         
  12   3  10       4503.84       4522.79       643.58 o                         
 -12   4  10          2.57        -43.20       178.76 o                         
 -11   4  10       2359.19       2340.87       312.87 o                         
 -10   4  10      10600.67      10406.61       550.49 o                         
  -9   4  10      10849.61      10761.19       468.02 o                         
  -8   4  10       3737.35       4196.91       292.27 o                         
  -7   4  10       1332.53       1577.02       182.87 o                         
  -6   4  10       5173.90       4757.44       276.51 o                         
  -5   4  10      35701.55      35546.61       468.64 o                         
  -4   4  10      47805.29      48740.29       542.95 o                         
  -3   4  10      11188.94      10889.39       272.44 o                         
  -2   4  10        142.19         95.24        53.80 o                         
  -1   4  10       6167.21       5638.72       184.56 o                         
   0   4  10      28529.04      27491.48       358.96 o                         
   1   4  10      39829.82      39128.45       418.22 o                         
   2   4  10      10928.01      11154.11       281.96 o                         
   3   4  10       1445.08       1554.78       137.82 o                         
   4   4  10      15603.17      15171.81       381.92 o                         
   5   4  10      27218.98      26540.28       482.97 o                         
   6   4  10      16183.60      15757.95       396.27 o                         
   7   4  10       5552.64       5889.24       336.84 o                         
   8   4  10        174.14        248.59       152.53 o                         
   9   4  10       2718.44       2686.98       329.34 o                         
  10   4  10       5197.43       5376.57       489.29 o                         
  11   4  10       3924.02       4258.19       453.81 o                         
 -12   5  10       1675.70       2117.12       315.00 o                         
 -11   5  10       3493.78       3398.29       353.74 o                         
 -10   5  10        244.51        192.61       201.19 o                         
  -9   5  10       6267.44       6432.15       438.82 o                         
  -8   5  10      16547.54      15577.35       492.91 o                         
  -7   5  10       5413.49       6030.25       335.27 o                         
  -6   5  10         15.31        -63.05        74.69 o                         
  -5   5  10         51.83         76.29        64.01 o                         
  -4   5  10       2239.86       2402.40       159.98 o                         
  -3   5  10      13973.66      13479.30       291.46 o                         
  -2   5  10      30283.15      29278.21       415.57 o                         
  -1   5  10      14852.70      14275.32       284.36 o                         
   0   5  10       5886.65       5977.25       197.37 o                         
   1   5  10      38421.64      37211.73       420.22 o                         
   2   5  10      18622.10      17854.92       362.70 o                         
   3   5  10       2887.76       3156.75       194.48 o                         
   4   5  10        652.58        568.46       101.32 o                         
   5   5  10        571.08        610.46       130.57 o                         
   6   5  10       6192.12       6429.03       343.26 o                         
   7   5  10      24055.14      24091.84       579.89 o                         
   8   5  10      11446.65      10891.65       733.69 o                         
   9   5  10         20.68         45.65       168.52 o                         
  10   5  10       2448.83       2320.77       342.77 o                         
  11   5  10       2409.34       2368.07       369.79 o                         
 -11   6  10        264.91        -63.85       188.90 o                         
 -10   6  10         17.09       -169.88       213.63 o                         
  -9   6  10        241.47        272.78       151.70 o                         
  -8   6  10         27.28         -7.34       130.62 o                         
  -7   6  10        394.48        428.13       144.01 o                         
  -6   6  10       3371.79       3351.85       245.64 o                         
  -5   6  10       7705.36       7457.09       274.58 o                         
  -4   6  10       2294.21       2049.49       154.20 o                         
  -3   6  10       4374.25       4583.40       214.56 o                         
  -2   6  10       7764.97       7823.58       253.97 o                         
  -1   6  10        533.70        567.42        89.14 o                         
   0   6  10         13.44          1.03        54.49 o                         
   1   6  10         24.23         33.05        87.32 o                         
   2   6  10         16.92        -92.12        71.49 o                         
   3   6  10       5642.38       5203.78       291.87 o                         
   4   6  10      11324.80      11130.58       413.09 o                         
   5   6  10       4219.24       3762.45       272.30 o                         
   6   6  10          1.56        -93.74        93.72 o                         
   7   6  10        391.90        398.79       125.69 o                         
   8   6  10       2733.68       2361.53       323.05 o                         
   9   6  10        141.25        277.03       194.50 o                         
  10   6  10        394.36        545.14       199.06 o                         
  11   6  10        437.81        152.02       233.77 o                         
 -11   7  10         53.66        454.32       232.93 o                         
 -10   7  10          0.53        -15.43       184.95 o                         
  -9   7  10       1584.41       1692.39       240.94 o                         
  -8   7  10       4231.06       4281.36       353.48 o                         
  -7   7  10       2691.70       2394.07       261.05 o                         
  -6   7  10         59.31        235.51       121.57 o                         
  -5   7  10       3403.23       2811.03       206.74 o                         
  -4   7  10       1239.45       1248.20       140.78 o                         
  -3   7  10       2088.66       2382.86       207.87 o                         
  -2   7  10       9431.53       9356.93       287.33 o                         
  -1   7  10       1912.32       2123.35       149.96 o                         
   0   7  10       4513.56       4365.00       264.43 o                         
   1   7  10      10735.36      10419.96       388.22 o                         
   2   7  10       3433.48       3553.93       389.07 o                         
   3   7  10       1494.50       1703.91       184.48 o                         
   4   7  10        604.34        447.91       124.80 o                         
   5   7  10         56.77       -139.05        92.70 o                         
   6   7  10       3643.15       3794.16       300.43 o                         
   7   7  10       5028.60       4801.51       335.51 o                         
   8   7  10       2839.97       2752.35       548.51 o                         
   9   7  10          0.33       -210.99       276.80 o                         
  10   7  10       1571.28       2005.65       313.31 o                         
 -10   8  10       1765.88       2358.56       394.98 o                         
  -9   8  10       1787.14       2077.08       358.26 o                         
  -8   8  10       2248.74       1885.49       279.71 o                         
  -7   8  10         10.83         -7.49       129.99 o                         
  -6   8  10       8111.16       8456.26       452.90 o                         
  -5   8  10      22409.52      21912.35       490.76 o                         
  -4   8  10       7519.20       7117.49       321.24 o                         
  -3   8  10       1136.15       1410.60       154.06 o                         
  -2   8  10      16253.39      15490.31       417.89 o                         
  -1   8  10      16685.83      16206.36       567.15 o                         
   0   8  10       6930.93       7030.05       400.99 o                         
   1   8  10      12094.59      12103.88       418.09 o                         
   2   8  10      10467.88       9784.55       453.07 o                         
   3   8  10       3683.59       4141.82       314.69 o                         
   4   8  10      36710.39      35833.96       715.94 o                         
   5   8  10      17720.41      18159.93       548.28 o                         
   6   8  10        746.66        736.67       158.44 o                         
   7   8  10        253.06        146.82       121.46 o                         
   8   8  10       1355.48       1324.80       272.03 o                         
   9   8  10       5472.96       4818.42       474.75 o                         
  10   8  10       6355.74       6184.72       717.33 o                         
 -10   9  10        192.76        111.27       239.36 o                         
  -9   9  10        548.87        120.65       307.75 o                         
  -8   9  10       5700.45       5532.63       553.28 o                         
  -7   9  10       8189.27       7427.80       535.01 o                         
  -6   9  10       5284.91       6090.03       464.70 o                         
  -5   9  10        922.26       1013.89       163.73 o                         
  -4   9  10        443.31        445.84       135.63 o                         
  -3   9  10      10702.99      10679.61       418.86 o                         
  -2   9  10      24342.05      24581.63       639.19 o                         
  -1   9  10      12244.51      11963.69       498.82 o                         
   0   9  10        314.31        279.33       194.98 o                         
   1   9  10       3956.32       3971.25       293.07 o                         
   2   9  10       9771.79      10064.25       439.17 o                         
   3   9  10      17146.34      17018.00       602.41 o                         
   4   9  10       4792.52       5597.56       357.91 o                         
   5   9  10        456.62        472.48       148.48 o                         
   6   9  10        844.69        889.05       181.44 o                         
   7   9  10       3783.33       4011.42       326.56 o                         
   8   9  10       7522.62       7987.56       610.63 o                         
   9   9  10       2204.96       2226.63       329.48 o                         
  -9  10  10       3412.30       4143.75       762.32 o                         
  -8  10  10        318.25        580.88       250.58 o                         
  -7  10  10        156.82        431.72       285.15 o                         
  -6  10  10        287.88        364.27       259.19 o                         
  -5  10  10         18.95       -106.07       133.97 o                         
  -4  10  10        878.38       1029.96       190.25 o                         
  -3  10  10       2947.74       3086.83       339.10 o                         
  -2  10  10        836.01        797.22       209.71 o                         
  -1  10  10       4569.27       4414.82       638.95 o                         
   0  10  10       8233.85       8495.41       500.32 o                         
   1  10  10       2232.26       1958.99       256.39 o                         
   2  10  10          7.10        -48.08       118.95 o                         
   3  10  10         57.99        -13.50       104.46 o                         
   4  10  10        806.37        747.19       172.20 o                         
   5  10  10        488.69        215.60       171.19 o                         
   6  10  10       2259.68       2272.13       248.87 o                         
   7  10  10        988.70        438.70       172.74 o                         
   8  10  10        328.20        941.25       380.46 o                         
  -8  11  10       1129.50        989.24       571.37 o                         
  -7  11  10        722.73        997.89       370.96 o                         
  -6  11  10         14.07       -243.78       642.48 o                         
  -5  11  10        279.10        135.80       203.69 o                         
  -4  11  10        421.83        195.58       244.10 o                         
  -3  11  10         65.17        -42.06       138.43 o                         
  -2  11  10       5622.74       5548.49       471.72 o                         
  -1  11  10       4564.36       4105.95       405.69 o                         
   0  11  10         12.61        123.04       153.74 o                         
   1  11  10       1428.17       1601.89       280.80 o                         
   2  11  10        393.70        613.70       203.75 o                         
   3  11  10          8.51       -197.98       131.99 o                         
   4  11  10       1104.75       1237.04       247.29 o                         
   5  11  10       1646.70       1924.97       294.58 o                         
   6  11  10        258.58        294.31       188.16 o                         
   7  11  10        952.60        798.06       229.17 o                         
  -7  12  10        642.13        892.94       383.22 o                         
  -6  12  10       2827.75       1692.31       791.20 o                         
  -5  12  10       4015.99       4527.37       519.57 o                         
  -4  12  10       3763.21       3858.69       476.35 o                         
  -3  12  10       2560.58       2068.73       320.83 o                         
  -2  12  10        296.32        236.12       282.65 o                         
  -1  12  10       3941.29       4382.64       428.30 o                         
   0  12  10       6001.39       5638.97       488.53 o                         
   1  12  10       2195.60       2084.12       327.48 o                         
   2  12  10        170.85        525.20       192.65 o                         
   3  12  10        637.65        640.79       222.96 o                         
   4  12  10       3452.20       3373.80       382.32 o                         
   5  12  10       4728.35       3868.55       429.26 o                         
   6  12  10       2945.32       2270.14       353.72 o                         
  -5  13  10        546.88        401.43       716.83 o                         
  -4  13  10       6052.31       6413.38       840.02 o                         
  -3  13  10       8038.46       8690.49       723.30 o                         
  -2  13  10       3440.96       3357.48       404.51 o                         
  -1  13  10         10.10        238.47       189.96 o                         
   0  13  10         97.40        308.41       192.18 o                         
   1  13  10       1663.22       2382.42       393.67 o                         
   2  13  10       8728.01       9108.07       648.33 o                         
   3  13  10      11214.50      11745.84       735.46 o                         
   4  13  10       1052.68        491.32       564.45 o                         
  -1  14  10       2408.57       2063.88       412.49 o                         
   0  14  10       2544.31       2699.65       392.30 o                         
   1  14  10        784.29        767.72       459.37 o                         
 -13   1  11       1106.54        823.29       194.07 o                         
 -12   1  11       1676.33       1680.65       227.12 o                         
 -11   1  11        591.06        189.75       165.80 o                         
 -10   1  11        124.06        246.76       154.55 o                         
  -9   1  11       4279.93       3894.26       292.66 o                         
  -8   1  11       6856.44       6628.38       350.63 o                         
  -7   1  11        548.14        596.55       118.62 o                         
  -6   1  11         25.06         31.01        76.49 o                         
  -5   1  11         88.44        144.60        64.87 o                         
  -4   1  11        142.50        166.39        63.99 o                         
  -3   1  11      10618.76      10124.20       272.45 o                         
  -2   1  11      24674.14      23911.22       287.68 o                         
  -1   1  11        826.36        714.18        83.14 o                         
   0   1  11      12325.19      11965.75       253.11 o                         
   1   1  11       4610.79       4356.32       186.71 o                         
   2   1  11       1444.35       1342.84       100.14 o                         
   3   1  11          3.96        -61.49        40.99 o                         
   4   1  11         93.69        164.14        60.44 o                         
   5   1  11        383.06        483.44        84.74 o                         
   6   1  11       3254.92       3565.85       217.42 o                         
   7   1  11      14397.83      14287.68       472.61 o                         
   8   1  11        100.09        -46.29       133.78 o                         
   9   1  11       2117.73       1944.46       270.27 o                         
  10   1  11       1009.81       1494.07       260.00 o                         
  11   1  11         30.36       -160.78       148.39 o                         
  12   1  11        105.33        127.98       237.64 o                         
 -12   2  11       5307.36       4979.75       377.35 o                         
 -11   2  11       7893.35       7696.10       457.66 o                         
 -10   2  11       2540.70       2508.36       249.35 o                         
  -9   2  11        183.56        129.77       116.57 o                         
  -8   2  11        145.54        236.67       104.10 o                         
  -7   2  11       8099.90       8025.81       361.78 o                         
  -6   2  11      42228.25      40080.25       643.89 o                         
  -5   2  11      34681.87      33936.90       440.41 o                         
  -4   2  11       1211.34       1100.25       100.65 o                         
  -3   2  11      19310.20      19937.86       326.62 o                         
  -2   2  11      33223.03      32318.96       404.43 o                         
  -1   2  11      25251.42      25216.59       379.51 o                         
   0   2  11      22864.68      22817.17       358.91 o                         
   1   2  11       6059.40       5981.60       188.04 o                         
   2   2  11       2248.21       2180.85       127.86 o                         
   3   2  11      51377.82      50621.57       506.75 o                         
   4   2  11      47977.68      46649.58       511.27 o                         
   5   2  11       7494.84       7967.17       296.68 o                         
   6   2  11        150.83        123.44        84.68 o                         
   7   2  11       4441.44       4272.71       258.24 o                         
   8   2  11      11844.87      11976.17       452.71 o                         
   9   2  11      10276.18      10232.56       502.86 o                         
  10   2  11       7594.29       6794.30       538.15 o                         
  11   2  11        738.39       1054.43       294.75 o                         
  12   2  11       2488.79       2323.31       440.64 o                         
 -12   3  11       1284.81       1593.24       232.04 o                         
 -11   3  11        495.54        504.20       150.49 o                         
 -10   3  11       4831.49       4864.51       341.82 o                         
  -9   3  11       7121.92       6546.02       384.02 o                         
  -8   3  11      18471.73      17842.18       499.68 o                         
  -7   3  11       7339.99       7365.94       350.30 o                         
  -6   3  11        211.85        263.74        91.33 o                         
  -5   3  11      22727.26      22185.15       369.22 o                         
  -4   3  11      42902.84      41761.43       487.14 o                         
  -3   3  11      33826.95      34808.11       425.92 o                         
  -2   3  11       4189.43       3898.87       154.44 o                         
  -1   3  11        735.96        573.35        63.15 o                         
   0   3  11      20954.85      20694.20       304.76 o                         
   1   3  11      41928.53      42615.48       436.56 o                         
   2   3  11      44768.27      44013.84       457.20 o                         
   3   3  11      14028.35      14286.22       325.78 o                         
   4   3  11       3240.90       3340.03       201.67 o                         
   5   3  11      34976.63      32269.29       586.21 o                         
   6   3  11      18605.30      18707.96       429.58 o                         
   7   3  11      17479.40      16332.16       424.30 o                         
   8   3  11       3944.01       3792.13       277.23 o                         
   9   3  11          2.03        200.67       146.17 o                         
  10   3  11       5608.57       6525.24       632.67 o                         
  11   3  11       8274.05       7595.38       724.29 o                         
 -12   4  11         32.36        298.96       194.43 o                         
 -11   4  11          9.91        185.10       157.13 o                         
 -10   4  11        419.82        495.76       160.41 o                         
  -9   4  11       1600.50       1434.21       195.30 o                         
  -8   4  11       1708.99       1688.18       196.36 o                         
  -7   4  11       1581.99       1598.07       193.51 o                         
  -6   4  11        101.41        150.72        87.31 o                         
  -5   4  11       4648.58       4506.35       205.64 o                         
  -4   4  11       3052.17       2988.15       172.33 o                         
  -3   4  11       4512.06       4206.96       186.40 o                         
  -2   4  11         59.09        -14.26        49.52 o                         
  -1   4  11       5623.35       5794.07       193.08 o                         
   0   4  11       1498.35       1535.14       112.47 o                         
   1   4  11       9117.46       9349.72       224.84 o                         
   2   4  11        108.81        150.47        70.81 o                         
   3   4  11       1077.56       1208.67       124.41 o                         
   4   4  11        537.72        465.24        91.44 o                         
   5   4  11         28.16         88.79        81.79 o                         
   6   4  11       2257.13       2535.08       220.89 o                         
   7   4  11         69.97        109.66       117.15 o                         
   8   4  11       3049.04       3313.34       342.18 o                         
   9   4  11        554.66        572.82       210.90 o                         
  10   4  11        720.82       1039.24       265.89 o                         
  11   4  11        545.30        405.21       263.53 o                         
 -12   5  11        395.21        451.19       235.01 o                         
 -11   5  11         34.50        504.63       197.38 o                         
 -10   5  11       1531.15       1940.34       269.88 o                         
  -9   5  11       8179.99       8936.71       777.70 o                         
  -8   5  11       2812.35       3439.33       278.75 o                         
  -7   5  11       1581.12       1729.26       192.15 o                         
  -6   5  11        801.90        785.68       126.01 o                         
  -5   5  11       5003.20       4609.05       219.87 o                         
  -4   5  11      17729.32      17244.01       418.76 o                         
  -3   5  11      10057.37      10251.29       271.87 o                         
  -2   5  11       3831.64       3843.36       180.44 o                         
  -1   5  11         18.10          9.34        50.40 o                         
   0   5  11      11251.12      10983.11       254.43 o                         
   1   5  11      26109.35      25317.71       436.54 o                         
   2   5  11      17618.69      16328.91       382.51 o                         
   3   5  11        951.19       1072.68       126.91 o                         
   4   5  11         18.07         74.34        76.57 o                         
   5   5  11       2587.61       2238.59       202.06 o                         
   6   5  11      16634.97      17475.55       493.38 o                         
   7   5  11      11659.25      11487.77       466.85 o                         
   8   5  11       1192.37       1296.32       262.96 o                         
   9   5  11        569.97        677.78       196.30 o                         
  10   5  11       1762.67       1883.20       291.70 o                         
  11   5  11       2934.76       3639.62       438.90 o                         
 -11   6  11       4392.74       4849.23       583.75 o                         
 -10   6  11       8608.00       8481.12       622.56 o                         
  -9   6  11       1424.33       1147.16       247.61 o                         
  -8   6  11       1343.96       1433.93       215.19 o                         
  -7   6  11       7412.06       8036.44       469.78 o                         
  -6   6  11       3478.81       3837.22       266.82 o                         
  -5   6  11      13473.86      13368.46       333.08 o                         
  -4   6  11       3278.62       3356.74       190.20 o                         
  -3   6  11        226.07        275.15        82.43 o                         
  -2   6  11       6184.42       6264.84       240.85 o                         
  -1   6  11      31880.15      30480.82       439.53 o                         
   0   6  11      21850.34      20850.31       406.75 o                         
   1   6  11        571.86        751.26       111.93 o                         
   2   6  11       5535.98       5240.39       310.52 o                         
   3   6  11       3390.14       3216.42       239.45 o                         
   4   6  11       1864.09       1804.70       187.81 o                         
   5   6  11      12627.68      12588.25       477.40 o                         
   6   6  11       6765.12       6574.03       369.89 o                         
   7   6  11       1641.75       1328.67       187.69 o                         
   8   6  11      13221.38      14173.52       643.61 o                         
   9   6  11       5810.80       6360.26       529.14 o                         
  10   6  11        881.28       1424.75       268.76 o                         
 -11   7  11        141.53        115.07       233.68 o                         
 -10   7  11        386.95        517.98       247.86 o                         
  -9   7  11       2042.74       1904.83       314.13 o                         
  -8   7  11       3396.14       3368.79       358.63 o                         
  -7   7  11       4950.80       4336.43       392.90 o                         
  -6   7  11       1967.12       2336.44       276.67 o                         
  -5   7  11       1396.54       1442.38       153.53 o                         
  -4   7  11      23028.62      21426.21       449.59 o                         
  -3   7  11       5299.84       5017.07       239.02 o                         
  -2   7  11         85.94         50.34        75.26 o                         
  -1   7  11       1600.93       1553.04       132.90 o                         
   0   7  11        118.98         28.91       132.22 o                         
   1   7  11       9194.93       9517.27       378.08 o                         
   2   7  11      17207.78      16282.09       451.64 o                         
   3   7  11       2957.24       3280.86       252.60 o                         
   4   7  11        347.53        432.49       124.47 o                         
   5   7  11       8010.57       7524.10       393.60 o                         
   6   7  11       4686.41       4882.50       334.16 o                         
   7   7  11       1680.08       1487.41       211.23 o                         
   8   7  11        318.23        358.83       192.07 o                         
   9   7  11        338.66        747.37       228.44 o                         
  10   7  11        603.38        826.38       246.38 o                         
 -10   8  11        648.65        616.21       381.07 o                         
  -9   8  11         39.12       -444.56       351.09 o                         
  -8   8  11        725.11        467.73       199.26 o                         
  -7   8  11       1239.39       1038.44       261.25 o                         
  -6   8  11       1665.28       1723.97       263.67 o                         
  -5   8  11       2794.34       2782.87       236.45 o                         
  -4   8  11        132.98         90.77        99.41 o                         
  -3   8  11       4129.44       3469.91       241.13 o                         
  -2   8  11       2831.10       3324.45       264.92 o                         
  -1   8  11       3020.82       3038.76       263.37 o                         
   0   8  11       5294.23       5395.29       309.68 o                         
   1   8  11        546.00        426.35       138.55 o                         
   2   8  11       1491.68       1739.91       195.09 o                         
   3   8  11       6799.05       7605.48       383.03 o                         
   4   8  11       2857.45       3063.97       263.56 o                         
   5   8  11       1828.44       1736.74       206.24 o                         
   6   8  11        314.34        144.86       144.04 o                         
   7   8  11       2434.85       2558.16       352.50 o                         
   8   8  11       1896.51       2247.28       335.79 o                         
   9   8  11       1345.47       2148.30       338.34 o                         
 -10   9  11         16.20         29.64       220.01 o                         
  -9   9  11          3.52       -312.60       208.40 o                         
  -8   9  11        103.16        550.66       227.34 o                         
  -7   9  11       2590.44       2862.79       346.34 o                         
  -6   9  11        114.98        174.03       150.94 o                         
  -5   9  11       1825.66       1755.36       208.46 o                         
  -4   9  11       1553.22       1348.62       201.18 o                         
  -3   9  11         56.85        -89.99       131.56 o                         
  -2   9  11         24.37        159.56       129.44 o                         
  -1   9  11         41.23        -95.50       127.48 o                         
   0   9  11        429.98        128.77       176.51 o                         
   1   9  11        192.60         18.43       114.27 o                         
   2   9  11       2226.52       2265.10       252.95 o                         
   3   9  11       2870.60       2935.88       288.66 o                         
   4   9  11        716.64        918.25       187.27 o                         
   5   9  11       4548.98       4697.23       337.64 o                         
   6   9  11         21.85         -6.65       153.39 o                         
   7   9  11       1249.79       1582.66       224.72 o                         
   8   9  11        425.29        387.17       221.30 o                         
   9   9  11        254.90        515.48       252.32 o                         
  -9  10  11        164.89        222.66       288.04 o                         
  -8  10  11       1537.78       1442.34       337.88 o                         
  -7  10  11       8515.41       9187.08       877.68 o                         
  -6  10  11       9809.11      11118.37       756.17 o                         
  -5  10  11       4416.17       4525.38       352.67 o                         
  -4  10  11        701.44        768.93       211.49 o                         
  -3  10  11        311.64        305.26       174.35 o                         
  -2  10  11      13688.99      12875.14       757.94 o                         
  -1  10  11      25678.99      24609.18       788.15 o                         
   0  10  11       9664.96       9302.14       713.70 o                         
   1  10  11         27.85        337.41       168.44 o                         
   2  10  11       4940.52       5191.40       429.38 o                         
   3  10  11      10185.81      10689.77       628.54 o                         
   4  10  11      16345.73      16098.62       638.71 o                         
   5  10  11       6291.03       6046.14       436.49 o                         
   6  10  11        537.85        499.61       178.96 o                         
   7  10  11        786.87        903.42       199.37 o                         
   8  10  11       7315.19       7362.66       755.02 o                         
  -8  11  11       5510.35       5208.38       746.33 o                         
  -7  11  11       2109.34       1693.34       442.10 o                         
  -6  11  11        584.01        568.99       288.09 o                         
  -5  11  11       2267.38       2607.56       336.73 o                         
  -4  11  11       4701.53       5238.83       456.97 o                         
  -3  11  11      12033.84      12288.66       985.49 o                         
  -2  11  11      11139.48      10910.96       637.40 o                         
  -1  11  11        850.92        567.26       233.35 o                         
   0  11  11       8947.67       9146.94       602.63 o                         
   1  11  11       8714.47      10150.15       637.92 o                         
   2  11  11       6374.45       5846.49       493.56 o                         
   3  11  11       2742.53       2222.06       382.83 o                         
   4  11  11          0.35       -103.35       141.86 o                         
   5  11  11       3108.55       3593.68       408.72 o                         
   6  11  11       7070.30       6562.29       479.00 o                         
   7  11  11       9224.59       9623.62       605.08 o                         
  -6  12  11       2933.83       2496.25       850.97 o                         
  -5  12  11       1121.58        517.55       285.44 o                         
  -4  12  11        242.93        240.74       264.95 o                         
  -3  12  11         26.27       -117.78       145.97 o                         
  -2  12  11        372.45         10.92       201.29 o                         
  -1  12  11         14.13        215.32       176.43 o                         
   0  12  11         29.33        -72.67       246.84 o                         
   1  12  11       1906.45       2059.88       328.13 o                         
   2  12  11       1500.36       1167.14       263.24 o                         
   3  12  11       1338.90       1232.73       267.14 o                         
   4  12  11       3060.73       2937.71       649.75 o                         
   5  12  11         38.53         49.09       309.85 o                         
  -4  13  11       1337.79       1955.05       426.35 o                         
  -3  13  11        223.01       -257.50       480.87 o                         
  -2  13  11         11.89         89.98       196.93 o                         
  -1  13  11        284.25        -91.70       287.70 o                         
   0  13  11        486.04        344.94       219.09 o                         
   1  13  11       1451.82       1616.27       340.06 o                         
   2  13  11        596.31        167.37       246.23 o                         
   3  13  11         59.00        199.69       201.12 o                         
   4  13  11        141.11       -229.41       205.91 o                         
 -12   0  12       8275.13       8379.82       678.47 o                         
 -11   0  12      10534.75      11237.98       742.15 o                         
 -10   0  12       6926.14       5856.83       536.61 o                         
  -9   0  12       1888.20       1676.49       348.48 o                         
  -8   0  12      32661.00      31788.68       917.61 o                         
  -7   0  12      38762.69      39042.68      1193.26 o                         
  -6   0  12      10970.99      11028.48       516.21 o                         
  -5   0  12       9088.61       9295.34       344.20 o                         
  -4   0  12        733.40        581.88       109.27 o                         
  -3   0  12       5824.04       5774.07       255.12 o                         
  -2   0  12      95036.54      93127.66       857.18 o                         
  -1   0  12      84622.34      86509.20      1542.04 o                         
   0   0  12       1562.80       1476.16       126.02 o                         
   1   0  12      14681.51      14058.72       350.48 o                         
   2   0  12      29998.03      28181.37       619.55 o                         
   3   0  12      45233.55      44915.23       809.25 o                         
   4   0  12      46335.23      45307.51       748.45 o                         
   5   0  12       3171.70       3802.54       276.44 o                         
   6   0  12       1046.63        786.52       197.86 o                         
   7   0  12      24403.98      24627.71       806.81 o                         
   8   0  12      38250.01      39036.04      1033.98 o                         
   9   0  12      14278.42      13375.16       929.93 o                         
  10   0  12         14.70       -220.49       220.78 o                         
  11   0  12        977.31        854.05       839.78 o                         
 -12   1  12        212.45        233.06       158.07 o                         
 -11   1  12       2085.17       2322.77       261.24 o                         
 -10   1  12       1534.34       1622.20       203.91 o                         
  -9   1  12       4946.17       4162.56       302.59 o                         
  -8   1  12       3635.83       3835.12       276.27 o                         
  -7   1  12          5.07         25.79        82.69 o                         
  -6   1  12       8089.51       7464.16       322.48 o                         
  -5   1  12      12791.32      12666.73       277.49 o                         
  -4   1  12      17464.65      17560.69       307.92 o                         
  -3   1  12       1974.38       1793.53       113.56 o                         
  -2   1  12       1769.97       1950.19       133.53 o                         
  -1   1  12      25893.81      26783.35       384.64 o                         
   0   1  12      20635.91      20964.14       345.64 o                         
   1   1  12      17093.94      17467.67       274.19 o                         
   2   1  12      27115.16      27610.48       373.49 o                         
   3   1  12        215.84        166.64        58.65 o                         
   4   1  12      19578.77      19199.78       362.58 o                         
   5   1  12      14705.03      14347.49       309.40 o                         
   6   1  12       1932.13       2357.49       183.89 o                         
   7   1  12       2304.03       2481.72       203.30 o                         
   8   1  12        148.31        142.41       109.17 o                         
   9   1  12       3237.35       4207.47       496.72 o                         
  10   1  12       5563.51       6253.20       504.16 o                         
  11   1  12       2950.93       3370.03       522.59 o                         
 -12   2  12         98.60        193.94       145.18 o                         
 -11   2  12       2008.34       1311.18       257.59 o                         
 -10   2  12       1853.88       1847.74       220.82 o                         
  -9   2  12        440.67        438.41       139.51 o                         
  -8   2  12       1463.00       1446.03       180.86 o                         
  -7   2  12        154.21         79.91       126.06 o                         
  -6   2  12        894.21        935.94       132.68 o                         
  -5   2  12        749.81        743.92        97.21 o                         
  -4   2  12        595.41        455.83        81.71 o                         
  -3   2  12        217.79        210.94        57.74 o                         
  -2   2  12        752.69        823.36        98.07 o                         
  -1   2  12      20943.79      21277.90       364.97 o                         
   0   2  12       5067.21       5064.76       207.80 o                         
   1   2  12       1725.58       1854.52       109.88 o                         
   2   2  12         23.85         98.21        50.56 o                         
   3   2  12       1313.52       1303.95       109.68 o                         
   4   2  12        445.16        456.74        89.86 o                         
   5   2  12      13071.62      13504.13       358.46 o                         
   6   2  12       2085.42       2053.52       179.34 o                         
   7   2  12        122.43        116.97        86.60 o                         
   8   2  12       1443.46       1582.93       174.85 o                         
   9   2  12         97.41         29.42       157.06 o                         
  10   2  12         45.46        385.88       344.81 o                         
  11   2  12        266.10        -10.46       272.35 o                         
 -12   3  12        440.98        357.89       181.49 o                         
 -11   3  12        314.10        250.19       177.59 o                         
 -10   3  12       1420.50       1967.92       240.43 o                         
  -9   3  12       2305.86       2441.10       245.30 o                         
  -8   3  12        443.99        585.72       140.95 o                         
  -7   3  12        701.41        841.59       141.72 o                         
  -6   3  12        241.61        225.84        94.17 o                         
  -5   3  12      19595.28      19149.43       422.12 o                         
  -4   3  12      16369.96      16294.36       316.36 o                         
  -3   3  12        594.48        643.27        83.28 o                         
  -2   3  12       3802.92       3819.24       211.17 o                         
  -1   3  12        104.94         47.88        56.22 o                         
   0   3  12       1032.82        974.87        81.68 o                         
   1   3  12      14807.00      14088.39       263.15 o                         
   2   3  12      10621.65       9878.34       300.33 o                         
   3   3  12       1507.73       1578.22       153.39 o                         
   4   3  12      16710.45      16228.28       372.38 o                         
   5   3  12       9293.43       9115.11       333.07 o                         
   6   3  12       2966.05       3244.81       221.60 o                         
   7   3  12          6.44       -122.58        81.72 o                         
   8   3  12          8.42         49.42       163.84 o                         
   9   3  12         33.73        -35.75       138.73 o                         
  10   3  12       1647.93       2546.55       433.70 o                         
  11   3  12       3677.85       3671.45       509.66 o                         
 -12   4  12       2076.36       2425.58       364.49 o                         
 -11   4  12       3432.32       3846.91       440.20 o                         
 -10   4  12       1453.33       1457.67       244.00 o                         
  -9   4  12       1151.09       1185.44       188.69 o                         
  -8   4  12       4251.30       4079.85       292.96 o                         
  -7   4  12       5590.83       5334.07       355.70 o                         
  -6   4  12       4647.32       4687.09       276.39 o                         
  -5   4  12       2778.89       2911.30       177.24 o                         
  -4   4  12       9451.83       9369.64       271.14 o                         
  -3   4  12      21639.83      20637.94       348.07 o                         
  -2   4  12      12973.44      11971.25       260.28 o                         
  -1   4  12       3135.84       2924.98       172.34 o                         
   0   4  12        163.34        163.82        58.26 o                         
   1   4  12       3385.38       3136.87       153.09 o                         
   2   4  12      27507.46      26960.21       483.21 o                         
   3   4  12      19030.91      19279.36       423.73 o                         
   4   4  12       4993.53       4426.20       255.53 o                         
   5   4  12         82.39        105.29        78.79 o                         
   6   4  12       4522.18       4668.32       274.03 o                         
   7   4  12      16028.96      15867.05       494.22 o                         
   8   4  12       5126.55       5426.16       387.27 o                         
   9   4  12       2109.54       2374.81       322.67 o                         
  10   4  12          6.53        -31.41       159.89 o                         
  11   4  12       2328.52       2363.56       397.74 o                         
 -12   5  12        412.02       -194.19       220.78 o                         
 -11   5  12        239.70        376.01       191.09 o                         
 -10   5  12       9167.10       9847.58       657.97 o                         
  -9   5  12      13851.23      14984.42       710.70 o                         
  -8   5  12       1738.93       1755.09       230.51 o                         
  -7   5  12       1122.02       1348.04       188.78 o                         
  -6   5  12       4156.92       4124.90       309.19 o                         
  -5   5  12       5942.25       5174.16       256.85 o                         
  -4   5  12      25565.90      24296.75       456.14 o                         
  -3   5  12      14947.24      13981.71       342.04 o                         
  -2   5  12       1143.35       1194.80       127.05 o                         
  -1   5  12      16771.16      16291.27       363.85 o                         
   0   5  12      55673.99      55504.78       564.77 o                         
   1   5  12      25209.43      24931.20       443.57 o                         
   2   5  12       1319.13       1226.94       133.19 o                         
   3   5  12       1095.52       1152.70       130.97 o                         
   4   5  12        568.70        713.45       115.56 o                         
   5   5  12      11304.01      10977.48       530.08 o                         
   6   5  12      32615.52      32270.32       671.20 o                         
   7   5  12      11788.19      11490.27       475.71 o                         
   8   5  12        720.78        485.38       157.26 o                         
   9   5  12       5331.28       5127.03       471.65 o                         
  10   5  12       3472.27       3992.39       426.58 o                         
  11   5  12       1827.91       2249.77       365.17 o                         
 -11   6  12       1031.64        715.38       271.26 o                         
 -10   6  12        274.99        526.91       191.98 o                         
  -9   6  12        438.05        368.51       163.96 o                         
  -8   6  12         94.93        -62.53       141.71 o                         
  -7   6  12       1695.17       1651.38       261.46 o                         
  -6   6  12       6582.42       6700.89       389.20 o                         
  -5   6  12       3209.75       3335.28       219.12 o                         
  -4   6  12        528.47        560.68       107.93 o                         
  -3   6  12       5233.45       5124.11       258.90 o                         
  -2   6  12       1012.13        939.05       118.18 o                         
  -1   6  12       1628.94       1645.80       146.32 o                         
   0   6  12       5463.44       5502.03       287.72 o                         
   1   6  12       1517.75       1349.21       150.74 o                         
   2   6  12       4609.10       5028.30       286.34 o                         
   3   6  12       7609.47       7897.00       365.52 o                         
   4   6  12       5663.32       5828.98       336.53 o                         
   5   6  12        549.32        523.79       139.61 o                         
   6   6  12         36.38        234.17       116.50 o                         
   7   6  12       1392.28       1518.74       230.12 o                         
   8   6  12         22.04       -103.83       176.78 o                         
   9   6  12        977.45        998.13       242.10 o                         
  10   6  12       1863.47       2181.77       349.42 o                         
 -11   7  12        198.66        776.27       607.29 o                         
 -10   7  12       1989.41       1621.38       351.99 o                         
  -9   7  12       4259.03       4120.66       432.96 o                         
  -8   7  12       1788.60       1973.99       297.09 o                         
  -7   7  12          9.82         74.38       156.85 o                         
  -6   7  12        938.74       1083.99       217.19 o                         
  -5   7  12       2035.57       2443.91       219.78 o                         
  -4   7  12       3740.87       4009.43       245.15 o                         
  -3   7  12      12729.01      12012.75       361.97 o                         
  -2   7  12       1257.01       1300.63       142.93 o                         
  -1   7  12       6858.84       7449.54       386.60 o                         
   0   7  12      10007.75       9129.75       425.75 o                         
   1   7  12       6598.85       6283.64       379.44 o                         
   2   7  12        907.86        806.79       196.23 o                         
   3   7  12        762.92        713.40       163.47 o                         
   4   7  12        658.65        537.11       138.10 o                         
   5   7  12       2320.64       2185.89       226.48 o                         
   6   7  12       4921.90       5217.93       376.88 o                         
   7   7  12       4152.33       4143.38       330.10 o                         
   8   7  12         94.80       -167.31       292.55 o                         
   9   7  12       2598.77       2453.29       367.12 o                         
  10   7  12       1932.98       1899.75       362.29 o                         
 -10   8  12         19.94        385.08       262.80 o                         
  -9   8  12        151.23        110.34       210.76 o                         
  -8   8  12       1772.07       1890.43       327.39 o                         
  -7   8  12      15683.83      15479.59       696.74 o                         
  -6   8  12      17766.26      17945.03       783.20 o                         
  -5   8  12       3890.23       4201.69       290.60 o                         
  -4   8  12       3385.10       3612.77       264.43 o                         
  -3   8  12      17244.23      17131.51       456.48 o                         
  -2   8  12      18354.18      17545.73       819.81 o                         
  -1   8  12       2832.56       3011.19       272.50 o                         
   0   8  12       3820.93       4063.98       315.01 o                         
   1   8  12       2358.53       1976.16       227.39 o                         
   2   8  12      11713.90      11493.41       581.91 o                         
   3   8  12      41428.36      39693.66       839.50 o                         
   4   8  12      16671.49      15489.23      1038.06 o                         
   5   8  12         56.91        138.07       143.30 o                         
   6   8  12       3533.98       3539.84       326.12 o                         
   7   8  12       3077.72       3371.04       333.31 o                         
   8   8  12       3948.25       4367.86       519.22 o                         
   9   8  12       5720.76       5570.45       607.82 o                         
  -9   9  12       3466.83       3012.55       449.32 o                         
  -8   9  12       1031.66       1230.05       304.09 o                         
  -7   9  12         40.52        334.06       179.77 o                         
  -6   9  12       2351.21       2583.31       520.40 o                         
  -5   9  12       3528.22       3617.32       281.33 o                         
  -4   9  12       3770.97       3863.04       309.80 o                         
  -3   9  12       2189.87       2054.51       331.45 o                         
  -2   9  12        250.42        256.47       144.43 o                         
  -1   9  12       5986.39       6626.74       472.12 o                         
   0   9  12       7436.49       7194.00       504.17 o                         
   1   9  12       7385.22       7266.69       470.27 o                         
   2   9  12       1554.52       1628.52       222.47 o                         
   3   9  12        643.22        961.28       228.01 o                         
   4   9  12       3473.28       3740.63       342.88 o                         
   5   9  12       4536.56       4703.07       384.16 o                         
   6   9  12       4434.13       4631.73       385.27 o                         
   7   9  12        546.39        605.95       172.90 o                         
   8   9  12        513.95        434.23       259.38 o                         
  -8  10  12       2412.06       2515.29       393.75 o                         
  -7  10  12        447.66        497.04       322.23 o                         
  -6  10  12          8.37        513.34       243.97 o                         
  -5  10  12          1.28       -175.25       116.83 o                         
  -4  10  12        435.89         58.48       168.65 o                         
  -3  10  12         38.36       -138.82       163.72 o                         
  -2  10  12       2158.39       2180.46       338.06 o                         
  -1  10  12       3739.28       4232.29       395.79 o                         
   0  10  12        387.38        170.71       239.32 o                         
   1  10  12       7200.97       6899.55       513.95 o                         
   2  10  12       1933.08       2501.09       355.64 o                         
   3  10  12          4.89       -135.57       201.82 o                         
   4  10  12         18.19         10.83       138.92 o                         
   5  10  12        407.54        580.63       170.03 o                         
   6  10  12         23.17        -47.25       140.81 o                         
   7  10  12       2373.28       2649.93       316.28 o                         
   8  10  12       2222.22       2670.90       449.07 o                         
  -7  11  12        827.96        716.90       341.51 o                         
  -6  11  12        425.48        582.70       482.71 o                         
  -5  11  12        192.93        118.44       178.04 o                         
  -4  11  12         14.84        -22.18       181.01 o                         
  -3  11  12        896.18       1223.99       257.68 o                         
  -2  11  12         89.26        -41.97       149.76 o                         
  -1  11  12       1582.62       1669.86       275.55 o                         
   0  11  12        804.18       1001.77       233.06 o                         
   1  11  12         18.61        -82.09       156.68 o                         
   2  11  12       1658.92       1770.91       291.12 o                         
   3  11  12        782.95        412.45       330.66 o                         
   4  11  12         66.72        178.47       171.81 o                         
   5  11  12         39.70       -129.70       165.06 o                         
   6  11  12        415.57        560.71       190.69 o                         
  -6  12  12        811.14       1820.63       707.35 o                         
  -5  12  12         10.60       -283.79       189.19 o                         
  -4  12  12        571.92        688.56       239.19 o                         
  -3  12  12       3535.97       4182.48       428.71 o                         
  -2  12  12       9658.45      10035.88       648.62 o                         
  -1  12  12       4249.26       3848.28       418.10 o                         
   0  12  12         30.56       -196.74       261.93 o                         
   1  12  12       2073.23       2390.33       432.26 o                         
   2  12  12       4297.49       4068.17       435.30 o                         
   3  12  12       4562.81       5000.00       495.53 o                         
   4  12  12       2649.74       2544.23       356.38 o                         
   5  12  12         10.31          1.49       203.25 o                         
  -4  13  12       8733.14       8527.48       734.23 o                         
  -3  13  12       1768.11       1707.87       300.98 o                         
  -2  13  12         96.01         81.64       190.53 o                         
  -1  13  12       1319.69       1720.50       311.61 o                         
   0  13  12       2570.91       2980.94       379.16 o                         
   1  13  12       8590.08       9755.20       687.85 o                         
   2  13  12       7003.75       6452.56       558.33 o                         
   3  13  12         68.91        601.33       232.54 o                         
 -12   1  13        458.74        395.57       188.14 o                         
 -11   1  13       2959.94       2742.24       273.20 o                         
 -10   1  13       4156.62       3921.17       342.27 o                         
  -9   1  13       1368.59       1119.13       176.93 o                         
  -8   1  13       1489.79       1275.40       170.81 o                         
  -7   1  13      14654.59      14145.98       445.10 o                         
  -6   1  13       8463.10       8192.93       339.57 o                         
  -5   1  13       2867.71       3151.52       170.33 o                         
  -4   1  13       2819.30       3103.21       160.08 o                         
  -3   1  13          0.14        -29.31        47.44 o                         
  -2   1  13      24489.11      23995.57       402.23 o                         
  -1   1  13      39576.17      39661.91       482.48 o                         
   0   1  13      17827.36      17247.55       324.94 o                         
   1   1  13        297.79        222.93        54.90 o                         
   2   1  13      16862.38      16199.42       297.46 o                         
   3   1  13       4799.25       4648.97       196.98 o                         
   4   1  13       6008.44       5432.53       219.20 o                         
   5   1  13      12360.46      12063.48       340.76 o                         
   6   1  13       8808.92       9028.88       341.09 o                         
   7   1  13       5346.48       5412.93       291.34 o                         
   8   1  13      19025.48      17642.19       517.38 o                         
   9   1  13      12239.54      12578.58       664.74 o                         
  10   1  13        972.63        813.03       228.93 o                         
  11   1  13          8.81         59.46       239.61 o                         
 -12   2  13       4711.40       5303.44       427.65 o                         
 -11   2  13         76.85       -185.81       137.27 o                         
 -10   2  13        628.81        693.63       165.94 o                         
  -9   2  13       4334.57       4163.34       428.11 o                         
  -8   2  13      10901.77      10665.70       440.94 o                         
  -7   2  13      14253.64      14402.41       454.51 o                         
  -6   2  13       3515.22       3316.94       234.09 o                         
  -5   2  13       4901.54       4630.64       204.99 o                         
  -4   2  13      37813.64      38443.43       472.87 o                         
  -3   2  13      39301.06      38156.91       434.08 o                         
  -2   2  13      18542.06      17617.62       343.56 o                         
  -1   2  13       1604.87       1460.80       150.23 o                         
   0   2  13        278.87        349.25        75.23 o                         
   1   2  13      16536.68      16781.57       348.81 o                         
   2   2  13      61975.70      61338.91       652.48 o                         
   3   2  13      45084.55      44160.73       510.82 o                         
   4   2  13       1397.81       1451.96       141.81 o                         
   5   2  13       9887.30       8456.65       319.61 o                         
   6   2  13      12676.95      13001.02       393.86 o                         
   7   2  13       8731.06       8235.47       356.58 o                         
   8   2  13       3690.03       4053.87       270.29 o                         
   9   2  13       1825.42       1571.02       304.05 o                         
  10   2  13        334.30        -59.66       177.25 o                         
  11   2  13       6975.48       7046.09       674.31 o                         
 -12   3  13        745.07        586.03       188.69 o                         
 -11   3  13       2891.30       3264.17       468.46 o                         
 -10   3  13       3712.20       3988.15       352.29 o                         
  -9   3  13       5144.58       5534.24       400.79 o                         
  -8   3  13       2219.80       2080.92       245.70 o                         
  -7   3  13        193.63        230.25       118.01 o                         
  -6   3  13      10808.11      10506.92       450.22 o                         
  -5   3  13      24011.86      22967.88       432.70 o                         
  -4   3  13       8895.72       8460.78       289.21 o                         
  -3   3  13       2494.88       2637.29       176.76 o                         
  -2   3  13        425.02        326.14        75.04 o                         
  -1   3  13      10864.01      10773.20       291.71 o                         
   0   3  13      16827.05      16886.49       342.60 o                         
   1   3  13      17767.57      17280.80       346.20 o                         
   2   3  13       3449.81       3275.17       162.61 o                         
   3   3  13       2115.40       2070.93       169.92 o                         
   4   3  13      15732.51      16293.60       380.18 o                         
   5   3  13       3599.86       3308.17       217.87 o                         
   6   3  13       3201.50       3397.44       234.34 o                         
   7   3  13         82.89         12.92       121.30 o                         
   8   3  13         98.13        158.39       114.63 o                         
   9   3  13       3405.51       3323.62       374.12 o                         
  10   3  13       4311.22       3719.76       800.16 o                         
  11   3  13       1844.61       1517.07       442.25 o                         
 -12   4  13         43.84         40.68       221.61 o                         
 -11   4  13         95.33        325.54       223.78 o                         
 -10   4  13         11.55         73.40       147.22 o                         
  -9   4  13       1407.73       1523.55       228.67 o                         
  -8   4  13       2705.99       2644.96       271.23 o                         
  -7   4  13        808.31        732.46       161.45 o                         
  -6   4  13       1268.46       1094.00       173.88 o                         
  -5   4  13       1518.48       1277.46       138.51 o                         
  -4   4  13        367.73        604.45       110.37 o                         
  -3   4  13       3625.99       3338.33       201.80 o                         
  -2   4  13       9849.43       9814.49       302.62 o                         
  -1   4  13         17.77        -87.77        58.51 o                         
   0   4  13      11657.88      10915.93       292.00 o                         
   1   4  13       7990.09       7661.76       269.89 o                         
   2   4  13        106.75         99.76        79.44 o                         
   3   4  13        931.37        975.36       129.21 o                         
   4   4  13        118.57        149.07        94.93 o                         
   5   4  13        520.52        523.29       115.61 o                         
   6   4  13        240.87        224.08       104.07 o                         
   7   4  13       5233.70       5590.15       349.91 o                         
   8   4  13        756.10        991.41       176.37 o                         
   9   4  13       1410.60       1659.24       270.54 o                         
  10   4  13       2146.26       2829.60       531.30 o                         
  11   4  13        118.92         92.43       233.47 o                         
 -11   5  13        915.08        549.47       197.34 o                         
 -10   5  13       2843.21       2858.72       358.67 o                         
  -9   5  13       1162.05        993.80       272.80 o                         
  -8   5  13        189.13         96.45       141.88 o                         
  -7   5  13        197.96        146.25       123.80 o                         
  -6   5  13       2020.83       2173.29       234.06 o                         
  -5   5  13       7274.67       6626.91       292.37 o                         
  -4   5  13       5431.08       5291.46       262.56 o                         
  -3   5  13       1438.17       1288.95       135.56 o                         
  -2   5  13        330.66        192.60        78.78 o                         
  -1   5  13       5712.12       5665.90       253.00 o                         
   0   5  13      14006.39      13681.09       451.52 o                         
   1   5  13       4145.97       3991.56       250.29 o                         
   2   5  13         17.00          1.52        74.37 o                         
   3   5  13        148.87        108.45       100.12 o                         
   4   5  13         67.32         81.70        91.85 o                         
   5   5  13       6850.13       6344.02       346.37 o                         
   6   5  13       5682.91       6071.48       356.15 o                         
   7   5  13        229.22        373.89       128.73 o                         
   8   5  13        450.44        231.13       231.35 o                         
   9   5  13        624.58        806.26       226.92 o                         
  10   5  13        961.62       1107.88       249.52 o                         
 -11   6  13       1999.46       2567.50       353.28 o                         
 -10   6  13        738.92        563.28       230.10 o                         
  -9   6  13      11348.97      12241.32       692.23 o                         
  -8   6  13       6506.64       6419.31       496.83 o                         
  -7   6  13       3337.93       3770.69       364.09 o                         
  -6   6  13        311.23        347.30       129.29 o                         
  -5   6  13        409.24        452.41       119.53 o                         
  -4   6  13      13371.49      12742.90       369.75 o                         
  -3   6  13      16307.88      16725.81       412.38 o                         
  -2   6  13      18581.22      18492.26       407.43 o                         
  -1   6  13       1076.14       1083.66       125.32 o                         
   0   6  13      12190.23      12420.76       473.42 o                         
   1   6  13      36617.92      34720.46       623.24 o                         
   2   6  13      16646.74      16659.77       511.02 o                         
   3   6  13        588.66        693.52       269.84 o                         
   4   6  13        512.25        274.66       119.14 o                         
   5   6  13        203.10        344.28       135.37 o                         
   6   6  13      17160.79      17085.60       597.30 o                         
   7   6  13      16651.24      17004.79       626.07 o                         
   8   6  13       2888.00       3265.26       356.28 o                         
   9   6  13        294.13         56.47       217.95 o                         
  10   6  13       2779.16       2368.12       384.97 o                         
 -10   7  13       3536.05       4291.65       452.01 o                         
  -9   7  13        308.30        377.16       195.93 o                         
  -8   7  13        229.28        736.72       210.91 o                         
  -7   7  13       1249.32        925.47       222.52 o                         
  -6   7  13      15205.93      16097.21       706.47 o                         
  -5   7  13      20888.55      21292.35       524.82 o                         
  -4   7  13        435.44        484.67       121.22 o                         
  -3   7  13       6949.83       7821.61       328.11 o                         
  -2   7  13       5360.51       5486.94       278.82 o                         
  -1   7  13       8062.58       7574.68       354.65 o                         
   0   7  13      17467.41      17395.55       576.76 o                         
   1   7  13       9127.30       8919.23       444.54 o                         
   2   7  13        428.50        275.91       124.30 o                         
   3   7  13      15122.68      14280.21       677.55 o                         
   4   7  13      19078.90      18595.72       665.89 o                         
   5   7  13       8474.01       7764.89       446.22 o                         
   6   7  13         67.81         92.86       145.75 o                         
   7   7  13       5251.20       5145.65       402.39 o                         
   8   7  13       2648.54       2489.89       331.93 o                         
   9   7  13       4374.44       3799.93       626.34 o                         
 -10   8  13          9.04         92.76       215.49 o                         
  -9   8  13        249.86        248.42       194.76 o                         
  -8   8  13        305.53        287.40       170.35 o                         
  -7   8  13        919.32        913.71       224.01 o                         
  -6   8  13       2387.29       2042.09       285.82 o                         
  -5   8  13         29.29        -88.84       108.81 o                         
  -4   8  13       4600.38       5062.68       314.46 o                         
  -3   8  13       1140.66       1116.48       161.29 o                         
  -2   8  13        444.69        322.09       145.78 o                         
  -1   8  13       3145.04       2587.68       263.29 o                         
   0   8  13        467.21        548.16       139.11 o                         
   1   8  13        366.15        457.74       154.64 o                         
   2   8  13       3311.60       3072.11       291.29 o                         
   3   8  13       1572.97       1845.72       247.26 o                         
   4   8  13       1664.99       1600.55       235.82 o                         
   5   8  13        848.24        787.53       184.80 o                         
   6   8  13        479.21        153.56       134.04 o                         
   7   8  13        789.32       1090.49       210.91 o                         
   8   8  13        181.72        225.63       182.28 o                         
   9   8  13        284.75        256.23       640.07 o                         
  -9   9  13          0.37        408.92       282.27 o                         
  -8   9  13        216.06        455.12       260.16 o                         
  -7   9  13        608.39        662.21       231.96 o                         
  -6   9  13       5442.35       5515.20       583.77 o                         
  -5   9  13       2658.25       2846.46       278.70 o                         
  -4   9  13        605.00        468.56       250.36 o                         
  -3   9  13       1106.78       1414.81       238.21 o                         
  -2   9  13       3440.47       3082.88       338.53 o                         
  -1   9  13       2419.46       2814.09       329.03 o                         
   0   9  13        573.98        593.99       185.84 o                         
   1   9  13       1713.95       1949.31       242.77 o                         
   2   9  13        206.53        -21.79       126.32 o                         
   3   9  13       5166.98       4517.61       372.53 o                         
   4   9  13      14088.22      13929.98       619.51 o                         
   5   9  13       1597.46        932.50       323.17 o                         
   6   9  13        476.88        580.01       175.76 o                         
   7   9  13         47.23         43.02       203.30 o                         
   8   9  13          6.27       -148.15       281.30 o                         
  -8  10  13       4218.43       4828.82      1272.63 o                         
  -7  10  13       5654.81       5343.06       575.32 o                         
  -6  10  13        532.83        631.31       237.34 o                         
  -5  10  13         38.97         44.23       217.41 o                         
  -4  10  13       1005.79       1534.93       252.79 o                         
  -3  10  13       7230.35       7890.69       533.95 o                         
  -2  10  13      14982.22      15806.56       711.32 o                         
  -1  10  13        808.68        501.36       176.66 o                         
   0  10  13        632.12        741.52       190.95 o                         
   1  10  13       3766.22       3823.65       395.57 o                         
   2  10  13       4943.61       5030.05       449.27 o                         
   3  10  13       5854.88       6153.33       447.35 o                         
   4  10  13       1592.41       1519.57       268.53 o                         
   5  10  13         74.92       -198.40       132.26 o                         
   6  10  13       1707.53       2436.11       301.37 o                         
   7  10  13       5629.78       5982.70       466.68 o                         
  -7  11  13       2230.95       2841.75       608.34 o                         
  -6  11  13       4739.96       4356.26      1035.67 o                         
  -5  11  13       2210.44       2583.80       354.41 o                         
  -4  11  13       3070.98       3246.67       372.06 o                         
  -3  11  13       1562.54        998.71       533.99 o                         
  -2  11  13       3557.92       3274.74       373.78 o                         
  -1  11  13      11786.93      11330.22       666.37 o                         
   0  11  13       7791.17       8459.37       595.21 o                         
   1  11  13       1941.78       1709.66       299.65 o                         
   2  11  13         79.46       -245.33       163.55 o                         
   3  11  13        979.45        298.52       265.61 o                         
   4  11  13       3266.88       3511.11       409.55 o                         
   5  11  13       5625.57       6137.94       545.07 o                         
   6  11  13       2512.48       2346.61       320.89 o                         
  -6  12  13         33.22        860.88       574.21 o                         
  -5  12  13       1204.43        908.13       448.57 o                         
  -4  12  13       2728.85       3745.35       404.15 o                         
  -3  12  13       2144.20       2349.57       332.34 o                         
  -2  12  13         41.48         -4.66       230.32 o                         
  -1  12  13        592.64        589.41       229.31 o                         
   0  12  13        135.45        -24.09       215.27 o                         
   1  12  13        585.99        648.77       254.89 o                         
   2  12  13       4051.87       4542.46       473.60 o                         
   3  12  13       2232.80       2760.84       392.56 o                         
   4  12  13        269.93        201.14       196.16 o                         
   5  12  13       3739.80       4353.87       464.58 o                         
  -3  13  13         85.58         24.38       302.86 o                         
  -2  13  13          8.63        -73.46       187.78 o                         
  -1  13  13        131.15        314.64       208.85 o                         
   0  13  13        542.04        158.93       277.95 o                         
   1  13  13         52.00       -252.26       195.35 o                         
   2  13  13        188.40        -62.17       189.40 o                         
 -12   0  14       1921.85       1502.13       438.66 o                         
 -11   0  14         43.83       -478.75       369.96 o                         
 -10   0  14       2280.50       2001.47       337.33 o                         
  -9   0  14      13780.48      13835.48       979.14 o                         
  -8   0  14       4377.70       4863.82       436.54 o                         
  -7   0  14        257.40        365.32       137.53 o                         
  -6   0  14       3151.32       2561.58       362.72 o                         
  -5   0  14        909.61        808.51       155.69 o                         
  -4   0  14       5425.57       5674.48       482.72 o                         
  -3   0  14      33651.87      32722.00       646.08 o                         
  -2   0  14      21353.14      21274.01       406.60 o                         
  -1   0  14      11905.78      11694.84       473.97 o                         
   0   0  14      19369.62      18137.57       369.26 o                         
   1   0  14      11878.41      10714.37       334.55 o                         
   2   0  14        646.43        372.30       106.62 o                         
   3   0  14        126.52         41.43        83.25 o                         
   4   0  14        921.23        963.77       150.83 o                         
   5   0  14       1873.42       1784.02       198.69 o                         
   6   0  14      10872.96      11172.62       594.62 o                         
   7   0  14       9575.36       9218.41       583.00 o                         
   8   0  14        778.58        856.19       223.88 o                         
   9   0  14      10068.23      10330.18      1055.35 o                         
  10   0  14       7388.98       7345.63       790.70 o                         
  11   0  14       1262.50       1612.18       434.83 o                         
 -12   1  14       2982.55       3156.43       392.63 o                         
 -11   1  14       1631.29       1864.28       260.33 o                         
 -10   1  14        964.15        972.43       211.59 o                         
  -9   1  14        290.28        235.82       194.80 o                         
  -8   1  14       2651.49       2481.39       254.37 o                         
  -7   1  14      19035.00      17165.15       521.62 o                         
  -6   1  14      18550.33      17870.54       443.79 o                         
  -5   1  14       4890.36       4973.24       235.31 o                         
  -4   1  14        211.11        195.47        73.89 o                         
  -3   1  14       4152.14       4205.79       205.56 o                         
  -2   1  14      19924.50      19221.11       351.79 o                         
  -1   1  14      12740.64      12030.88       279.42 o                         
   0   1  14       2172.37       2261.29       148.99 o                         
   1   1  14        513.76        603.97        86.33 o                         
   2   1  14       7211.80       7066.95       219.90 o                         
   3   1  14      30167.93      30052.76       438.64 o                         
   4   1  14      23146.24      22967.82       397.44 o                         
   5   1  14       1035.44       1138.42       168.73 o                         
   6   1  14       1224.51       1112.31       137.66 o                         
   7   1  14       3419.28       3635.44       279.25 o                         
   8   1  14       7223.70       6462.43       375.77 o                         
   9   1  14       7345.27       7937.67       566.46 o                         
  10   1  14       1870.28       1557.62       476.59 o                         
  11   1  14         38.26        243.55       297.40 o                         
 -12   2  14         74.96       -246.98       174.21 o                         
 -11   2  14       1784.93       1234.00       292.37 o                         
 -10   2  14         87.25         -9.29       126.94 o                         
  -9   2  14         40.69        -61.09       178.20 o                         
  -8   2  14       1202.27       1125.08       193.49 o                         
  -7   2  14        385.09        483.89       141.35 o                         
  -6   2  14       1109.39       1060.81       196.59 o                         
  -5   2  14       5434.55       5561.09       252.03 o                         
  -4   2  14       8072.09       8202.89       285.50 o                         
  -3   2  14        494.69        356.97        80.56 o                         
  -2   2  14        889.27        868.96       104.16 o                         
  -1   2  14       1728.19       1757.23       141.66 o                         
   0   2  14        155.66        361.41        77.15 o                         
   1   2  14       3846.46       4094.09       208.81 o                         
   2   2  14      13107.98      13019.98       312.40 o                         
   3   2  14       1757.89       1904.19       201.49 o                         
   4   2  14       8291.69       7607.44       331.43 o                         
   5   2  14       8531.60       8239.04       322.94 o                         
   6   2  14        395.99        559.43       133.21 o                         
   7   2  14         33.59        142.09       102.69 o                         
   8   2  14        138.26        384.63       159.24 o                         
   9   2  14         39.58         22.53       153.13 o                         
  10   2  14        871.24       1263.13       309.88 o                         
  11   2  14       1983.53       2030.72       394.95 o                         
 -12   3  14       1279.50       1668.28       267.46 o                         
 -11   3  14       2047.24       2095.38       271.08 o                         
 -10   3  14       1113.45        826.49       194.26 o                         
  -9   3  14         50.65        195.49       131.70 o                         
  -8   3  14         72.30         84.45       136.15 o                         
  -7   3  14       5784.66       5761.91       376.92 o                         
  -6   3  14      11962.33      11287.84       624.99 o                         
  -5   3  14       5130.58       5161.39       268.58 o                         
  -4   3  14       6806.31       6825.85       278.27 o                         
  -3   3  14      14469.39      13721.05       340.11 o                         
  -2   3  14       4485.83       4355.03       219.26 o                         
  -1   3  14       1598.45       1741.55       144.50 o                         
   0   3  14       9691.50       9025.31       283.15 o                         
   1   3  14        608.46        762.80        99.80 o                         
   2   3  14       7915.21       8018.35       331.57 o                         
   3   3  14      19207.47      18806.09       448.19 o                         
   4   3  14      16934.23      16797.12       429.74 o                         
   5   3  14       1427.56       1730.79       196.41 o                         
   6   3  14       4056.34       4992.78       286.95 o                         
   7   3  14       3317.51       3807.94       291.59 o                         
   8   3  14        806.33       1005.13       159.35 o                         
   9   3  14       2775.68       3011.61       429.66 o                         
  10   3  14       2847.74       4272.26       632.07 o                         
  11   3  14         18.20        319.57       354.40 o                         
 -12   4  14        213.02        639.54       742.19 o                         
 -11   4  14        677.20       1099.06       262.82 o                         
 -10   4  14      10228.82      10997.90       578.97 o                         
  -9   4  14      13288.23      14256.44       770.27 o                         
  -8   4  14       5652.81       6109.48       410.29 o                         
  -7   4  14       1490.22       1339.17       199.79 o                         
  -6   4  14       1528.61       1780.94       232.80 o                         
  -5   4  14      20887.98      20339.17       485.67 o                         
  -4   4  14      49046.60      46573.38       637.86 o                         
  -3   4  14      17800.91      17951.05       395.64 o                         
  -2   4  14        661.26        630.78       108.75 o                         
  -1   4  14       2130.88       2299.06       170.27 o                         
   0   4  14      28565.40      28105.45       496.74 o                         
   1   4  14      53930.61      52491.41       747.78 o                         
   2   4  14      19497.21      18076.97       438.47 o                         
   3   4  14        157.44        101.11        81.63 o                         
   4   4  14       6526.45       6280.91       348.41 o                         
   5   4  14      22397.86      20750.97       553.59 o                         
   6   4  14      33704.31      34199.80       740.05 o                         
   7   4  14       7715.71       7534.65       492.40 o                         
   8   4  14       1106.20        993.64       254.90 o                         
   9   4  14       1487.25       1701.69       318.54 o                         
  10   4  14       7400.33       7386.84       872.48 o                         
 -11   5  14       5404.54       5403.97       496.29 o                         
 -10   5  14       6133.00       6021.94       514.52 o                         
  -9   5  14         34.30        -73.51       147.15 o                         
  -8   5  14       4213.93       4295.24       351.99 o                         
  -7   5  14       3436.65       3315.97       302.04 o                         
  -6   5  14       2399.42       2147.27       238.61 o                         
  -5   5  14       3365.14       3315.83       223.49 o                         
  -4   5  14       1696.32       1829.69       165.26 o                         
  -3   5  14        250.98        349.02        91.00 o                         
  -2   5  14      15026.16      15383.66       370.30 o                         
  -1   5  14      30311.37      30544.19       506.94 o                         
   0   5  14       3560.99       3326.05       237.43 o                         
   1   5  14       4999.62       5024.32       293.37 o                         
   2   5  14      10488.42       9728.73       381.24 o                         
   3   5  14       1940.11       2147.41       198.35 o                         
   4   5  14       4208.84       3803.80       300.45 o                         
   5   5  14      11937.64      12415.01       586.64 o                         
   6   5  14        716.46        630.94       234.28 o                         
   7   5  14       7716.53       8204.98       474.92 o                         
   8   5  14       7032.66       7382.19       467.12 o                         
   9   5  14       2250.03       2620.90       498.03 o                         
  10   5  14        215.38        118.76       266.73 o                         
 -11   6  14         15.39        -35.75       238.01 o                         
 -10   6  14         26.39       -142.31       185.91 o                         
  -9   6  14         15.40         99.68       164.11 o                         
  -8   6  14         80.93        -21.89       188.11 o                         
  -7   6  14       1109.07        477.07       208.03 o                         
  -6   6  14        732.46        836.23       172.78 o                         
  -5   6  14       1006.40       1000.08       136.32 o                         
  -4   6  14       2158.75       2031.47       238.29 o                         
  -3   6  14       1684.30       1794.78       168.12 o                         
  -2   6  14        546.15        733.80       115.62 o                         
  -1   6  14       1438.75       1792.72       185.87 o                         
   0   6  14       2253.37       2232.73       203.51 o                         
   1   6  14         32.45        117.95        95.24 o                         
   2   6  14        345.43        300.33       121.19 o                         
   3   6  14         42.98         37.00       106.48 o                         
   4   6  14        658.40        615.88       144.26 o                         
   5   6  14        817.98        667.14       172.26 o                         
   6   6  14        579.27        588.02       162.54 o                         
   7   6  14       1053.94        849.78       216.57 o                         
   8   6  14        367.49        614.57       182.25 o                         
   9   6  14        159.55        709.11       318.33 o                         
  10   6  14         10.44        113.84       242.75 o                         
 -10   7  14        172.80        620.73       320.36 o                         
  -9   7  14          3.06        -52.99       164.76 o                         
  -8   7  14        862.80       1048.16       241.04 o                         
  -7   7  14       2747.01       2668.06       329.74 o                         
  -6   7  14         17.15        204.85       149.00 o                         
  -5   7  14         11.75        -61.26        98.78 o                         
  -4   7  14       1003.00       1275.60       145.81 o                         
  -3   7  14       1179.54        872.78       135.13 o                         
  -2   7  14       5115.57       5368.05       319.43 o                         
  -1   7  14       2488.67       2413.95       220.91 o                         
   0   7  14        102.54         67.64       116.79 o                         
   1   7  14        599.16        570.61       143.59 o                         
   2   7  14         47.96         13.02       105.02 o                         
   3   7  14         82.65         -6.67       154.66 o                         
   4   7  14        321.68        298.99       148.15 o                         
   5   7  14        666.82        661.59       161.63 o                         
   6   7  14         21.30       -203.22       149.33 o                         
   7   7  14        707.24        517.66       180.34 o                         
   8   7  14       2216.36       2093.90       309.59 o                         
   9   7  14        274.32        298.23       264.66 o                         
 -10   8  14       1026.18        593.17       413.64 o                         
  -9   8  14       1179.91       1330.01       289.74 o                         
  -8   8  14       4444.19       4965.18       464.11 o                         
  -7   8  14       2583.73       2873.89       375.23 o                         
  -6   8  14        141.90        306.66       160.68 o                         
  -5   8  14       8918.50       8996.00       416.31 o                         
  -4   8  14      16100.81      15715.65       480.45 o                         
  -3   8  14       3607.94       3236.34       294.44 o                         
  -2   8  14       1479.60       1303.18       219.59 o                         
  -1   8  14        240.93        241.02       130.70 o                         
   0   8  14        207.28        340.06       134.64 o                         
   1   8  14       8840.70       9280.54       652.99 o                         
   2   8  14      14525.21      13291.58       567.72 o                         
   3   8  14       1869.95       2227.18       257.45 o                         
   4   8  14       4768.68       4687.38       371.57 o                         
   5   8  14       8158.18       8030.52       489.53 o                         
   6   8  14       2664.38       2935.87       323.50 o                         
   7   8  14        245.20         18.14       162.93 o                         
   8   8  14        101.48        411.18       193.44 o                         
   9   8  14        232.47       -112.09       230.23 o                         
  -9   9  14         84.72       -293.97       195.98 o                         
  -8   9  14       3257.47       3724.36       401.28 o                         
  -7   9  14       8245.05       7456.36       597.78 o                         
  -6   9  14       7323.18       7350.84       534.11 o                         
  -5   9  14       4196.26       4004.78       333.97 o                         
  -4   9  14          7.99        251.74       156.21 o                         
  -3   9  14       4664.50       4773.15       409.25 o                         
  -2   9  14      16285.21      15829.62       685.60 o                         
  -1   9  14      11071.25      11252.63       615.15 o                         
   0   9  14       2740.30       2771.78       289.47 o                         
   1   9  14       1604.92       2000.67       244.43 o                         
   2   9  14       9835.49       9853.11       532.83 o                         
   3   9  14      11807.49      12524.13       595.23 o                         
   4   9  14       8496.93       8932.59       530.69 o                         
   5   9  14       2095.18       2047.57       375.40 o                         
   6   9  14        367.60         46.69       156.47 o                         
   7   9  14       4301.27       4878.08       420.26 o                         
   8   9  14      10129.80      10358.45       714.64 o                         
  -8  10  14        698.01        829.66       677.04 o                         
  -7  10  14        102.91       -221.37       392.71 o                         
  -6  10  14        530.83        898.40       261.34 o                         
  -5  10  14        724.60        884.26       212.35 o                         
  -4  10  14        431.99        491.26       187.91 o                         
  -3  10  14       4146.56       4087.42       396.48 o                         
  -2  10  14       3281.21       3498.41       371.52 o                         
  -1  10  14        301.03        156.64       183.47 o                         
   0  10  14       6762.30       6966.40       524.68 o                         
   1  10  14       2759.14       2655.50       335.82 o                         
   2  10  14         77.03       -179.66       163.67 o                         
   3  10  14          4.40         25.25       138.17 o                         
   4  10  14         16.64        163.01       144.22 o                         
   5  10  14        304.77        464.48       183.50 o                         
   6  10  14       3245.03       3392.99       545.97 o                         
   7  10  14       1937.04       2407.03       325.81 o                         
  -7  11  14       1422.23       2960.54       849.55 o                         
  -6  11  14         13.46        396.25       342.40 o                         
  -5  11  14          6.09        103.90       310.56 o                         
  -4  11  14        102.37         46.24       314.06 o                         
  -3  11  14        607.62        559.27       393.56 o                         
  -2  11  14       7116.58       7440.91       560.09 o                         
  -1  11  14       5300.48       4923.11       459.06 o                         
   0  11  14        491.37        428.17       295.41 o                         
   1  11  14       1538.34       1671.94       308.73 o                         
   2  11  14        982.31       1081.15       262.69 o                         
   3  11  14        537.64        538.98       221.24 o                         
   4  11  14        613.39        404.71       233.21 o                         
   5  11  14       1541.35       1505.03       300.43 o                         
   6  11  14         96.34        279.46       170.83 o                         
  -5  12  14       2395.23       2720.40       457.32 o                         
  -4  12  14       4565.48       5740.84       506.37 o                         
  -3  12  14       5147.60       4701.53       503.60 o                         
  -2  12  14        696.13        665.60       229.01 o                         
  -1  12  14       1425.75       1532.61       298.44 o                         
   0  12  14       4508.57       4700.57       483.95 o                         
   1  12  14       7920.89       7030.44       569.75 o                         
   2  12  14       3980.19       3013.58       441.18 o                         
   3  12  14        541.89        467.82       209.67 o                         
   4  12  14        541.40        861.05       240.83 o                         
  -2  13  14       2223.31       2860.26       555.13 o                         
  -1  13  14        652.82        498.76       254.22 o                         
   0  13  14       1895.14       1930.08       324.40 o                         
   1  13  14        455.75        530.05       239.61 o                         
 -12   1  15       2689.55       2690.60       604.03 o                         
 -11   1  15       2256.62       2850.82       346.89 o                         
 -10   1  15        654.10        653.77       221.00 o                         
  -9   1  15       2842.77       3194.19       349.70 o                         
  -8   1  15       9857.73       9516.30       559.06 o                         
  -7   1  15       6075.84       5937.62       376.56 o                         
  -6   1  15       1986.65       2120.15       216.96 o                         
  -5   1  15       1319.41       1350.08       138.78 o                         
  -4   1  15        632.07        570.29        97.66 o                         
  -3   1  15      17931.20      17472.71       360.15 o                         
  -2   1  15      52243.13      51513.70       622.30 o                         
  -1   1  15      22567.72      22588.68       407.96 o                         
   0   1  15       1213.68       1392.98       122.58 o                         
   1   1  15      18937.70      17519.96       384.82 o                         
   2   1  15      10437.76      10649.84       304.42 o                         
   3   1  15       7956.74       8084.24       289.55 o                         
   4   1  15      15027.27      14626.75       365.84 o                         
   5   1  15       8779.63       8432.69       327.76 o                         
   6   1  15       2842.05       3345.35       252.36 o                         
   7   1  15      14272.35      13762.21       498.14 o                         
   8   1  15       9655.66       9565.35       454.70 o                         
   9   1  15       1089.80       1185.41       242.44 o                         
  10   1  15         22.38        243.61       166.87 o                         
  11   1  15        501.89       1108.55       240.14 o                         
 -12   2  15        774.28        520.53       221.68 o                         
 -11   2  15       5435.48       5882.25       510.67 o                         
 -10   2  15       4387.62       4458.57       443.41 o                         
  -9   2  15       4773.99       4693.55       373.81 o                         
  -8   2  15       5592.77       5861.78       404.95 o                         
  -7   2  15        130.38        136.30       138.07 o                         
  -6   2  15      13191.27      13775.84       498.94 o                         
  -5   2  15      31947.97      30898.39       514.69 o                         
  -4   2  15       7552.89       7536.60       288.12 o                         
  -3   2  15          3.72        -10.44        64.67 o                         
  -2   2  15       4967.14       4505.25       218.72 o                         
  -1   2  15      10774.58      10518.48       457.04 o                         
   0   2  15      18674.29      18269.00       371.30 o                         
   1   2  15      25286.94      24931.95       436.43 o                         
   2   2  15       2403.19       2388.41       168.94 o                         
   3   2  15       5047.90       4588.42       267.00 o                         
   4   2  15      25865.25      26307.46       547.77 o                         
   5   2  15      21634.18      20568.37       500.41 o                         
   6   2  15       4137.27       4319.21       268.01 o                         
   7   2  15          0.89        108.43       144.40 o                         
   8   2  15        542.38        530.82       143.73 o                         
   9   2  15       4194.31       4748.34       443.90 o                         
  10   2  15       7966.74       6936.60       805.78 o                         
  11   2  15       2563.03       3299.94       611.11 o                         
 -12   3  15       1557.46       1272.71       312.60 o                         
 -11   3  15        127.41        -64.81       145.30 o                         
 -10   3  15         41.56        -29.95       170.50 o                         
  -9   3  15        773.03        965.08       196.22 o                         
  -8   3  15       2504.81       3015.80       303.56 o                         
  -7   3  15       5500.47       5873.50       388.31 o                         
  -6   3  15        276.88        264.90       121.46 o                         
  -5   3  15       4651.69       4904.92       256.04 o                         
  -4   3  15       9762.02       8973.08       319.17 o                         
  -3   3  15      10903.29      11031.05       334.52 o                         
  -2   3  15       7293.99       7541.05       287.54 o                         
  -1   3  15        222.02        254.85        78.32 o                         
   0   3  15       1358.30       1338.42       129.15 o                         
   1   3  15       9051.79       9598.59       302.60 o                         
   2   3  15      20221.67      18925.01       451.92 o                         
   3   3  15      18171.26      17954.06       454.60 o                         
   4   3  15        486.36        614.04       121.71 o                         
   5   3  15       4827.70       4861.55       303.38 o                         
   6   3  15       8351.63       8315.97       395.74 o                         
   7   3  15       2714.92       2641.17       248.66 o                         
   8   3  15       3005.42       2888.45       290.64 o                         
   9   3  15        280.99        173.91       254.77 o                         
  10   3  15        644.40        145.28       309.91 o                         
 -11   4  15        182.41        412.89       220.65 o                         
 -10   4  15       1645.77       1523.15       244.16 o                         
  -9   4  15       3867.88       4046.56       358.92 o                         
  -8   4  15        191.56        165.31       132.96 o                         
  -7   4  15       1126.10        974.35       193.41 o                         
  -6   4  15        365.85        394.68       143.60 o                         
  -5   4  15         24.47        133.26        83.11 o                         
  -4   4  15        534.41        606.79       113.33 o                         
  -3   4  15      10232.30      10016.22       328.88 o                         
  -2   4  15        772.67        798.73       114.48 o                         
  -1   4  15       8684.46       8365.99       296.47 o                         
   0   4  15       4529.61       4570.19       234.10 o                         
   1   4  15        275.47        387.35       104.98 o                         
   2   4  15        313.29        196.11       109.14 o                         
   3   4  15        682.02        347.71       113.10 o                         
   4   4  15          8.33         -4.88        92.65 o                         
   5   4  15        452.82        556.98       149.76 o                         
   6   4  15       5047.21       5443.75       423.73 o                         
   7   4  15       1637.63       1650.15       242.01 o                         
   8   4  15        602.32        880.95       187.13 o                         
   9   4  15       1604.61       1697.31       330.12 o                         
  10   4  15          3.76       -432.67       673.49 o                         
 -11   5  15        593.79        977.63       268.36 o                         
 -10   5  15        290.82        228.71       194.14 o                         
  -9   5  15       1514.30       2133.44       304.66 o                         
  -8   5  15       1657.62       1631.99       323.08 o                         
  -7   5  15        919.28        761.98       184.52 o                         
  -6   5  15          4.05         96.82       114.47 o                         
  -5   5  15        105.78         -2.25        85.03 o                         
  -4   5  15       1692.71       1951.23       173.57 o                         
  -3   5  15       1672.44       1598.35       158.26 o                         
  -2   5  15       1062.74       1365.48       142.33 o                         
  -1   5  15       1084.06       1234.91       137.49 o                         
   0   5  15       1758.47       1874.09       191.01 o                         
   1   5  15       9967.73       9597.84       447.81 o                         
   2   5  15       3367.11       3479.83       252.71 o                         
   3   5  15         63.96         13.74        83.21 o                         
   4   5  15         91.55         31.57       129.95 o                         
   5   5  15        131.64        245.79       125.84 o                         
   6   5  15       4684.22       5466.28       389.99 o                         
   7   5  15       3009.73       3209.06       318.49 o                         
   8   5  15        294.08        586.03       175.02 o                         
   9   5  15         39.23        -64.33       232.17 o                         
  10   5  15        281.58        109.85       299.24 o                         
 -11   6  15       2138.60       1869.74       322.79 o                         
 -10   6  15       9969.61       9945.24       663.55 o                         
  -9   6  15       4922.39       5470.44       485.92 o                         
  -8   6  15        200.10        226.96       161.90 o                         
  -7   6  15        945.20        715.01       201.75 o                         
  -6   6  15       8787.93       9054.17       466.44 o                         
  -5   6  15      11228.70      10772.83       391.26 o                         
  -4   6  15      12912.11      12867.31       394.54 o                         
  -3   6  15       1542.92       1313.41       150.33 o                         
  -2   6  15         41.26        -28.27        77.46 o                         
  -1   6  15      17768.34      17361.09       470.85 o                         
   0   6  15      50439.68      50003.66       789.41 o                         
   1   6  15       7492.24       7749.87       371.27 o                         
   2   6  15        162.97        141.49       114.46 o                         
   3   6  15       1037.11       1177.80       197.64 o                         
   4   6  15       3425.96       3401.75       345.45 o                         
   5   6  15      22516.75      20278.29       625.99 o                         
   6   6  15      18237.60      18918.19       717.94 o                         
   7   6  15       1067.66       1447.91       267.54 o                         
   8   6  15       3738.52       3287.86       336.12 o                         
   9   6  15       5425.73       6151.13       640.07 o                         
 -10   7  15          5.00        288.42       195.77 o                         
  -9   7  15        733.75        956.09       243.61 o                         
  -8   7  15       3082.97       3252.98       384.61 o                         
  -7   7  15      10966.63      11458.97       637.60 o                         
  -6   7  15       9957.34      10586.08       593.73 o                         
  -5   7  15         41.64        -24.47       126.15 o                         
  -4   7  15      11404.22      11541.10       403.26 o                         
  -3   7  15      12849.94      12439.84       405.24 o                         
  -2   7  15       5620.57       5004.70       314.21 o                         
  -1   7  15       8402.20       8711.68       398.74 o                         
   0   7  15       1223.66       1080.38       283.42 o                         
   1   7  15       4592.10       4810.65       353.16 o                         
   2   7  15      18551.72      18354.09       583.45 o                         
   3   7  15      24065.54      23021.20       662.69 o                         
   4   7  15       7131.14       6160.12       421.48 o                         
   5   7  15         24.17        139.83       130.90 o                         
   6   7  15       3770.63       3998.20       353.75 o                         
   7   7  15       1686.22       2501.68       289.89 o                         
   8   7  15       3325.22       4024.44       374.62 o                         
   9   7  15       2973.80       2597.93       423.60 o                         
  -9   8  15          3.87         62.90       208.12 o                         
  -8   8  15          8.11        345.23       204.64 o                         
  -7   8  15        156.14        141.99       161.31 o                         
  -6   8  15         83.03        -17.43       148.05 o                         
  -5   8  15        794.80        509.57       192.88 o                         
  -4   8  15        238.20        212.27       125.38 o                         
  -3   8  15        656.66        717.77       315.29 o                         
  -2   8  15        100.08        386.39       142.84 o                         
  -1   8  15        223.75        421.97       143.85 o                         
   0   8  15        582.50        658.76       223.15 o                         
   1   8  15        101.94        332.02       135.78 o                         
   2   8  15        709.74        856.23       180.99 o                         
   3   8  15       1067.26        621.76       179.65 o                         
   4   8  15        999.44        881.35       194.68 o                         
   5   8  15        592.17        994.74       189.27 o                         
   6   8  15          5.40         21.05       136.21 o                         
   7   8  15        699.39        482.16       211.41 o                         
   8   8  15         20.10       -244.41       162.94 o                         
  -9   9  15        147.16        682.59       325.19 o                         
  -8   9  15        850.46       1395.24       282.28 o                         
  -7   9  15       5236.70       6040.72       513.78 o                         
  -6   9  15       1324.72       1553.86       270.60 o                         
  -5   9  15          3.65       -219.59       146.39 o                         
  -4   9  15        542.97        780.37       226.93 o                         
  -3   9  15       1566.42       1597.69       256.34 o                         
  -2   9  15       1687.61       1630.29       255.11 o                         
  -1   9  15        456.69        463.19       183.56 o                         
   0   9  15       1590.36       1584.83       230.86 o                         
   1   9  15        572.56        266.71       146.27 o                         
   2   9  15       2647.34       2948.04       395.20 o                         
   3   9  15       7214.74       7421.02       487.86 o                         
   4   9  15        406.51        267.60       154.69 o                         
   5   9  15       2488.90       2730.02       306.23 o                         
   6   9  15         16.41       -204.81       136.54 o                         
   7   9  15          3.18        -86.85       173.05 o                         
  -8  10  15        135.16        215.44       296.07 o                         
  -7  10  15       1455.89       1342.80       338.24 o                         
  -6  10  15       3673.19       5207.02       716.74 o                         
  -5  10  15       1501.63       1170.28       257.62 o                         
  -4  10  15       1820.75       1855.64       293.91 o                         
  -3  10  15        615.21        372.23       172.04 o                         
  -2  10  15       2693.74       3601.07       516.45 o                         
  -1  10  15       9518.30      10353.85       826.95 o                         
   0  10  15       8733.69       8510.76       585.40 o                         
   1  10  15        998.27       1021.15       244.42 o                         
   2  10  15         58.29       -176.65       146.83 o                         
   3  10  15       2262.45       2357.55       307.36 o                         
   4  10  15       3710.95       3823.77       375.13 o                         
   5  10  15       3741.40       4188.58       398.09 o                         
   6  10  15        825.42       1012.80       239.22 o                         
  -6  11  15        265.83       -314.60       468.12 o                         
  -5  11  15         33.50        184.74       207.18 o                         
  -4  11  15        582.59        486.64       293.74 o                         
  -3  11  15       7679.25       8345.83       636.95 o                         
  -2  11  15       9071.51       9271.31       649.30 o                         
  -1  11  15       1385.37       1158.73       381.44 o                         
   0  11  15       1484.25       1491.32       275.83 o                         
   1  11  15       4279.83       3917.31       440.34 o                         
   2  11  15       3988.84       4371.91       519.52 o                         
   3  11  15       3588.74       4053.78       442.73 o                         
   4  11  15       1683.69       1460.08       286.82 o                         
   5  11  15         92.91        498.97       204.67 o                         
  -5  12  15       1757.06       2448.10       413.57 o                         
  -4  12  15       1144.57       1299.15       280.17 o                         
  -3  12  15         88.09        -99.68       192.75 o                         
  -2  12  15        890.82        864.88       252.04 o                         
  -1  12  15        730.35       1133.56       245.30 o                         
   0  12  15        799.34        427.48       197.63 o                         
   1  12  15       3697.07       4319.39       471.39 o                         
   2  12  15       3169.29       3121.48       403.20 o                         
   3  12  15        275.36        252.22       198.04 o                         
 -12   0  16       2248.24       2819.18       974.76 o                         
 -11   0  16       5245.21       5948.31      1013.00 o                         
 -10   0  16       3006.26       2995.85      1219.94 o                         
  -9   0  16         78.22       -201.04       188.10 o                         
  -8   0  16      13042.33      11768.23       879.95 o                         
  -7   0  16      25102.38      24706.23      1080.90 o                         
  -6   0  16      12901.48      11312.21      1315.26 o                         
  -5   0  16       2409.25       3056.97       580.73 o                         
  -4   0  16       4445.91       4592.39       394.41 o                         
  -3   0  16       1182.44       1227.33       221.76 o                         
  -2   0  16      41596.75      40638.32      1061.23 o                         
  -1   0  16      81995.46      82263.26      1497.32 o                         
   0   0  16      10064.95       9073.45       486.99 o                         
   1   0  16        954.10       1434.30       226.97 o                         
   2   0  16      17343.06      17082.96      1005.38 o                         
   3   0  16      35796.22      32861.86       820.65 o                         
   4   0  16      23717.78      23314.37       712.56 o                         
   5   0  16      11909.99      11795.86      1386.65 o                         
   6   0  16       2252.47       2093.23       369.16 o                         
   7   0  16       2010.36       2236.66       318.58 o                         
   8   0  16      31383.14      29852.95      1104.38 o                         
   9   0  16      13037.51      15549.81      1086.98 o                         
  10   0  16        556.83       -242.49       321.24 o                         
 -12   1  16        487.01        292.64       193.33 o                         
 -11   1  16         27.68        197.23       170.19 o                         
 -10   1  16        146.42        165.10       170.71 o                         
  -9   1  16       4013.95       3420.69       371.73 o                         
  -8   1  16       7314.44       8226.27       550.57 o                         
  -7   1  16       6466.08       6122.09       457.27 o                         
  -6   1  16        240.34        186.79       158.36 o                         
  -5   1  16       2447.21       2193.84       211.50 o                         
  -4   1  16       8937.06       8777.10       353.47 o                         
  -3   1  16      14209.98      14056.41       390.94 o                         
  -2   1  16       4619.24       4007.05       245.43 o                         
  -1   1  16        625.83        493.95       104.80 o                         
   0   1  16        791.20        831.79       124.77 o                         
   1   1  16       7189.62       7162.11       353.92 o                         
   2   1  16      19557.33      18187.08       436.30 o                         
   3   1  16       8013.34       8410.42       292.66 o                         
   4   1  16       2026.44       1932.21       183.26 o                         
   5   1  16       4858.75       4971.10       338.61 o                         
   6   1  16       2403.49       2215.81       265.83 o                         
   7   1  16       3225.87       4070.94       371.75 o                         
   8   1  16       1687.19       1749.31       243.59 o                         
   9   1  16        476.51        356.73       185.62 o                         
  10   1  16       3225.35       3414.04       436.33 o                         
 -11   2  16        404.74        583.79       210.14 o                         
 -10   2  16        320.20        364.73       256.65 o                         
  -9   2  16        912.23       1071.95       219.41 o                         
  -8   2  16       1127.14        869.46       206.88 o                         
  -7   2  16          4.80         30.29       129.15 o                         
  -6   2  16       2806.18       2809.56       366.93 o                         
  -5   2  16       2483.97       2238.30       221.60 o                         
  -4   2  16       1262.69       1223.81       216.43 o                         
  -3   2  16        125.52        261.75       143.56 o                         
  -2   2  16        519.46        446.30       101.50 o                         
  -1   2  16       2802.28       3032.04       216.00 o                         
   0   2  16        465.73        483.00       101.46 o                         
   1   2  16       9615.04       9374.35       308.40 o                         
   2   2  16       3561.12       3598.74       211.81 o                         
   3   2  16        646.09        753.34       128.72 o                         
   4   2  16       1821.27       2101.49       200.26 o                         
   5   2  16        142.17        292.05       108.03 o                         
   6   2  16          0.60        139.47       105.55 o                         
   7   2  16       3196.90       3073.97       293.84 o                         
   8   2  16       1698.93       1617.01       241.75 o                         
   9   2  16          0.92        181.05       184.77 o                         
  10   2  16        246.54         -6.81       273.47 o                         
 -11   3  16         33.86       -202.75       156.30 o                         
 -10   3  16        706.37        674.52       202.95 o                         
  -9   3  16       1203.07       1107.08       239.65 o                         
  -8   3  16       1118.37       1013.36       222.98 o                         
  -7   3  16       4911.88       4887.54       379.66 o                         
  -6   3  16       1123.13       1379.30       198.58 o                         
  -5   3  16       8160.66       8298.43       323.13 o                         
  -4   3  16      25009.98      23570.84       467.59 o                         
  -3   3  16       2651.63       2657.48       195.45 o                         
  -2   3  16        629.09        647.50       108.10 o                         
  -1   3  16       2723.93       3005.08       197.45 o                         
   0   3  16         10.98        -94.16        62.77 o                         
   1   3  16       5103.99       4913.36       283.19 o                         
   2   3  16      14190.22      14387.94       419.35 o                         
   3   3  16       2839.13       2597.40       256.49 o                         
   4   3  16       1241.91       1338.98       170.66 o                         
   5   3  16       6887.72       7051.92       365.61 o                         
   6   3  16       3324.08       3568.62       269.34 o                         
   7   3  16       1175.68       1062.23       179.54 o                         
   8   3  16        869.41        430.39       176.35 o                         
   9   3  16       1517.86       1041.30       764.57 o                         
  10   3  16        379.76        752.51       340.57 o                         
 -11   4  16       4706.51       4900.75       572.80 o                         
 -10   4  16       6314.68       7022.42       809.70 o                         
  -9   4  16        846.59        754.83       194.24 o                         
  -8   4  16         22.18        130.48       130.81 o                         
  -7   4  16       2002.42       1990.90       238.25 o                         
  -6   4  16      13783.45      13441.60       511.46 o                         
  -5   4  16      12206.53      11757.04       371.64 o                         
  -4   4  16        618.61        660.96       116.62 o                         
  -3   4  16       4964.52       5078.46       265.39 o                         
  -2   4  16       7062.09       7373.19       304.44 o                         
  -1   4  16      24171.07      22683.56       480.23 o                         
   0   4  16      27217.62      26029.32       544.99 o                         
   1   4  16       6862.94       6806.75       416.35 o                         
   2   4  16         24.14        111.74        93.64 o                         
   3   4  16       5531.01       5934.84       326.04 o                         
   4   4  16      10798.97      10749.56       424.72 o                         
   5   4  16       8535.12       7868.00       391.04 o                         
   6   4  16        350.63        491.83       221.49 o                         
   7   4  16        760.19        951.93       193.17 o                         
   8   4  16       3600.66       3903.45       352.12 o                         
   9   4  16       4852.64       3957.64       617.61 o                         
  10   4  16       3714.25       4476.72       683.76 o                         
 -11   5  16        352.16        336.65       243.21 o                         
 -10   5  16       2767.15       2899.63       415.58 o                         
  -9   5  16       8802.74       9670.21       547.35 o                         
  -8   5  16       4099.07       4287.96       361.58 o                         
  -7   5  16        120.92        -57.25       115.97 o                         
  -6   5  16        748.43        754.48       166.14 o                         
  -5   5  16       2293.28       2735.70       225.01 o                         
  -4   5  16      11102.65      11225.95       500.70 o                         
  -3   5  16      19776.81      19275.72       485.03 o                         
  -2   5  16      12734.29      12120.44       369.94 o                         
  -1   5  16         32.16        151.56        94.60 o                         
   0   5  16      14289.57      14142.72       432.33 o                         
   1   5  16      15035.30      14919.85       454.12 o                         
   2   5  16        361.09        297.03       109.85 o                         
   3   5  16         26.41        -72.32        81.21 o                         
   4   5  16         31.25        103.32       116.49 o                         
   5   5  16       4129.17       4320.52       483.10 o                         
   6   5  16      17619.08      17530.93       622.78 o                         
   7   5  16      10554.85      10497.82       550.25 o                         
   8   5  16        252.18        269.17       152.42 o                         
   9   5  16       2263.66       2852.51       517.37 o                         
 -10   6  16         25.23        159.88       187.33 o                         
  -9   6  16        101.63         74.29       188.67 o                         
  -8   6  16          6.37         92.23       166.75 o                         
  -7   6  16        138.02        217.20       199.55 o                         
  -6   6  16       2612.96       2516.25       272.03 o                         
  -5   6  16        652.68        517.07       191.40 o                         
  -4   6  16       1658.70       2073.31       190.46 o                         
  -3   6  16       9700.41       9686.82       366.44 o                         
  -2   6  16       4018.81       3835.42       272.48 o                         
  -1   6  16       3656.88       3489.96       266.53 o                         
   0   6  16       3239.99       3295.96       262.15 o                         
   1   6  16        757.35        624.65       145.25 o                         
   2   6  16        541.22        440.41       148.61 o                         
   3   6  16       2892.84       3122.87       297.87 o                         
   4   6  16       2773.34       2702.99       287.27 o                         
   5   6  16       1152.21       1250.30       210.55 o                         
   6   6  16       2053.50       1860.34       254.40 o                         
   7   6  16       1331.72       1394.23       229.50 o                         
   8   6  16        175.13        342.26       170.61 o                         
   9   6  16       1140.02       1392.64       330.58 o                         
 -10   7  16        940.64       1107.31       253.27 o                         
  -9   7  16       2172.67       2914.79       388.46 o                         
  -8   7  16       2237.09       2202.16       324.02 o                         
  -7   7  16         88.88         24.59       154.64 o                         
  -6   7  16       1496.45       1144.66       241.51 o                         
  -5   7  16        224.09        208.92       138.83 o                         
  -4   7  16       3018.84       3360.61       243.63 o                         
  -3   7  16       4237.36       4630.60       307.67 o                         
  -2   7  16        135.18        126.87       108.60 o                         
  -1   7  16       3690.95       4275.34       336.43 o                         
   0   7  16      11718.63      11854.06       523.44 o                         
   1   7  16       6007.50       6157.68       408.36 o                         
   2   7  16       3136.70       3184.93       305.82 o                         
   3   7  16        301.42        519.06       160.64 o                         
   4   7  16          2.65        -99.90       114.60 o                         
   5   7  16       1193.26       1386.49       221.03 o                         
   6   7  16       1670.76       1364.68       239.71 o                         
   7   7  16       4779.35       4236.07       409.03 o                         
   8   7  16         83.43         26.10       161.78 o                         
  -9   8  16        131.62        534.97       218.95 o                         
  -8   8  16        242.33        308.62       217.85 o                         
  -7   8  16       5239.23       6217.31       509.70 o                         
  -6   8  16      14490.85      15434.04       812.91 o                         
  -5   8  16      10600.21      11175.39       475.56 o                         
  -4   8  16         66.85        248.39       148.08 o                         
  -3   8  16       8282.10       8231.46       526.88 o                         
  -2   8  16       7077.47       7644.11       453.33 o                         
  -1   8  16       2926.62       2512.11       279.03 o                         
   0   8  16       4156.05       4191.98       350.64 o                         
   1   8  16       1449.82       1674.22       240.80 o                         
   2   8  16       2769.27       3078.55       300.38 o                         
   3   8  16      20380.76      21146.72       679.39 o                         
   4   8  16      21341.30      21440.72       684.29 o                         
   5   8  16       1754.63       1673.42       353.64 o                         
   6   8  16        698.38        359.69       173.19 o                         
   7   8  16       1182.69        817.32       218.68 o                         
   8   8  16       2640.79       2798.49       375.81 o                         
  -8   9  16       4926.27       5562.05       526.07 o                         
  -7   9  16       1450.19       1664.72       385.60 o                         
  -6   9  16         81.05        106.53       161.54 o                         
  -5   9  16        831.84        954.37       282.18 o                         
  -4   9  16       5301.20       5195.78       443.74 o                         
  -3   9  16       9069.27       9595.46       583.91 o                         
  -2   9  16       5351.97       5001.67       430.17 o                         
  -1   9  16        213.31        228.73       164.91 o                         
   0   9  16       3555.59       3507.36       336.57 o                         
   1   9  16       7797.16       7695.35       488.70 o                         
   2   9  16       8469.87       9127.99       547.87 o                         
   3   9  16       3428.63       3370.88       376.55 o                         
   4   9  16        158.76         76.01       240.58 o                         
   5   9  16       1482.32       1439.40       231.35 o                         
   6   9  16       2455.61       2426.09       308.20 o                         
   7   9  16       3742.53       3500.14       361.89 o                         
  -7  10  16       1501.76       1644.73       916.83 o                         
  -6  10  16        214.74        661.21       408.20 o                         
  -5  10  16         62.93        325.39       206.95 o                         
  -4  10  16       1650.43       1237.90       259.34 o                         
  -3  10  16       1098.08       1292.39       254.28 o                         
  -2  10  16        928.37        544.16       207.75 o                         
  -1  10  16       4776.82       5219.76       466.07 o                         
   0  10  16        431.40        338.17       181.23 o                         
   1  10  16        635.24        575.41       200.62 o                         
   2  10  16        174.88        537.42       193.48 o                         
   3  10  16          3.60        -79.24       144.35 o                         
   4  10  16        105.74         28.93       151.00 o                         
   5  10  16        939.66       1161.25       230.99 o                         
   6  10  16        833.41        660.01       254.49 o                         
  -6  11  16          1.57       -248.96       298.27 o                         
  -5  11  16        588.42        783.95       502.93 o                         
  -4  11  16        109.79       -265.73       177.15 o                         
  -3  11  16       2219.25       2782.06       369.74 o                         
  -2  11  16       1747.02       2348.14       332.15 o                         
  -1  11  16         88.30        248.55       188.10 o                         
   0  11  16        673.18        407.85       206.10 o                         
   1  11  16        689.62        887.74       247.88 o                         
   2  11  16        128.93        -48.60       171.30 o                         
   3  11  16         95.32       -201.82       176.99 o                         
   4  11  16        839.19       1065.97       292.10 o                         
   5  11  16        136.20        559.16       238.81 o                         
  -4  12  16        900.26        447.47       352.37 o                         
  -3  12  16        263.64         41.91       298.44 o                         
  -2  12  16       2863.48       3909.54       432.68 o                         
  -1  12  16       4727.65       5085.69       493.21 o                         
   0  12  16       2374.20       2713.62       377.76 o                         
   1  12  16        176.32         49.90       203.22 o                         
   2  12  16        348.08         94.87       195.42 o                         
   3  12  16       1589.77       2101.79       366.62 o                         
 -11   1  17        120.28        434.03       182.67 o                         
 -10   1  17       2774.55       2599.12       461.38 o                         
  -9   1  17       4306.62       4353.68       425.12 o                         
  -8   1  17        426.29        230.99       146.58 o                         
  -7   1  17        130.17        263.64       152.77 o                         
  -6   1  17        303.06        363.96       155.87 o                         
  -5   1  17         83.19        117.64        89.58 o                         
  -4   1  17       3027.38       3077.49       232.93 o                         
  -3   1  17       5777.90       5821.73       341.42 o                         
  -2   1  17        704.35        929.64       135.55 o                         
  -1   1  17       7899.91       7543.38       337.60 o                         
   0   1  17       9386.17       8794.20       356.36 o                         
   1   1  17        570.49        301.31       127.69 o                         
   2   1  17        694.25        812.76       123.39 o                         
   3   1  17        417.11        232.95       118.34 o                         
   4   1  17         12.78         -8.93       105.02 o                         
   5   1  17       5370.04       5068.35       499.19 o                         
   6   1  17       6651.35       7292.66       487.92 o                         
   7   1  17       1537.87       1765.85       254.16 o                         
   8   1  17       1276.90        827.46       238.52 o                         
   9   1  17       2978.70       3249.86      1024.05 o                         
  10   1  17        453.68        148.58       268.36 o                         
 -11   2  17       1174.54        817.96       244.31 o                         
 -10   2  17        113.71       -200.21       144.98 o                         
  -9   2  17        177.70        311.09       176.00 o                         
  -8   2  17       5114.83       5125.53       444.98 o                         
  -7   2  17      16312.23      16899.90       693.64 o                         
  -6   2  17      13124.48      12347.38       598.36 o                         
  -5   2  17       2906.06       3147.72       234.89 o                         
  -4   2  17       5121.31       5356.16       416.94 o                         
  -3   2  17      13643.63      13364.97       414.99 o                         
  -2   2  17      19806.40      20023.32       478.51 o                         
  -1   2  17       7448.19       7010.60       329.65 o                         
   0   2  17       2696.02       2637.90       212.62 o                         
   1   2  17        735.51        858.26       135.78 o                         
   2   2  17      20189.52      19715.19       542.66 o                         
   3   2  17      38100.66      37114.56       861.59 o                         
   4   2  17       9578.42      10394.82       467.18 o                         
   5   2  17       1337.53       1161.42       166.13 o                         
   6   2  17       4900.95       4133.10       315.84 o                         
   7   2  17       6122.60       7146.87       447.31 o                         
   8   2  17       8382.08       7984.23       614.46 o                         
   9   2  17       6764.50       8481.59       872.02 o                         
  10   2  17        342.31        765.42       394.32 o                         
 -11   3  17       2145.06       1938.51       358.30 o                         
 -10   3  17       3394.90       3394.75       393.68 o                         
  -9   3  17       7893.58       7705.44       562.11 o                         
  -8   3  17       5982.56       5339.43       458.70 o                         
  -7   3  17        342.98        139.00       133.07 o                         
  -6   3  17       6287.37       6209.74       450.03 o                         
  -5   3  17      18184.57      17934.52       469.73 o                         
  -4   3  17      14610.44      13793.23       462.38 o                         
  -3   3  17       6145.78       5833.11       317.32 o                         
  -2   3  17        231.08        172.11        91.61 o                         
  -1   3  17      13125.25      12262.18       397.37 o                         
   0   3  17      13858.59      13630.44       411.43 o                         
   1   3  17      26711.47      26899.90       637.12 o                         
   2   3  17      13888.94      13271.77       427.43 o                         
   3   3  17        229.72        379.18       109.47 o                         
   4   3  17      15631.04      15751.64       476.80 o                         
   5   3  17      19125.27      19483.83       530.80 o                         
   6   3  17       9315.09      10672.17       457.99 o                         
   7   3  17       5663.05       5373.30       356.28 o                         
   8   3  17        206.21        119.57       202.07 o                         
   9   3  17       1599.53       1978.95       489.65 o                         
  10   3  17       5878.52       6950.86       834.88 o                         
 -11   4  17        317.63        105.70       215.22 o                         
 -10   4  17        413.16        504.69       203.81 o                         
  -9   4  17         29.79        219.63       163.96 o                         
  -8   4  17        326.85        325.25       208.24 o                         
  -7   4  17        226.07        552.15       172.85 o                         
  -6   4  17        696.56        527.00       257.76 o                         
  -5   4  17         65.73        122.63       100.02 o                         
  -4   4  17       2963.75       3119.43       224.04 o                         
  -3   4  17       1171.16       1181.65       142.97 o                         
  -2   4  17       5656.03       5483.62       277.42 o                         
  -1   4  17        131.27         68.62        94.02 o                         
   0   4  17        955.16        980.41       154.68 o                         
   1   4  17        600.05        462.21       125.31 o                         
   2   4  17        311.29        436.68       117.39 o                         
   3   4  17       1985.08       2079.90       207.33 o                         
   4   4  17        150.53        138.67       104.54 o                         
   5   4  17       1584.45       1829.48       208.00 o                         
   6   4  17         52.43       -247.18       164.78 o                         
   7   4  17       1188.44        787.78       189.39 o                         
   8   4  17       1886.21       1827.67       254.73 o                         
   9   4  17         78.02       -191.18       229.41 o                         
 -10   5  17       3269.45       3250.53       455.36 o                         
  -9   5  17       2417.63       2531.53       377.52 o                         
  -8   5  17        459.77        198.46       158.88 o                         
  -7   5  17         33.97        129.98       129.03 o                         
  -6   5  17       2921.95       2723.24       272.56 o                         
  -5   5  17       6469.55       6183.97       322.94 o                         
  -4   5  17       9566.85       9917.15       374.61 o                         
  -3   5  17        576.16        430.09       108.61 o                         
  -2   5  17         40.15        -72.06        77.51 o                         
  -1   5  17       5326.86       5504.25       324.84 o                         
   0   5  17      16350.27      15282.41       479.48 o                         
   1   5  17       4404.42       3693.33       272.79 o                         
   2   5  17        454.11        564.70       143.22 o                         
   3   5  17          1.29       -100.03        97.03 o                         
   4   5  17       2136.41       2385.57       267.11 o                         
   5   5  17       8827.54       8218.32       479.70 o                         
   6   5  17       8601.81       7679.70       485.98 o                         
   7   5  17        903.29        808.77       185.82 o                         
   8   5  17        368.67       -133.49       152.27 o                         
   9   5  17       1502.36       1402.59       396.36 o                         
 -10   6  17        659.08       1014.61       305.90 o                         
  -9   6  17       1668.79       1440.99       315.27 o                         
  -8   6  17       4580.20       4454.89       418.79 o                         
  -7   6  17       5451.72       5937.44       419.65 o                         
  -6   6  17       5867.81       6130.80       412.86 o                         
  -5   6  17        469.83        411.98       201.37 o                         
  -4   6  17          2.87         87.00       100.14 o                         
  -3   6  17       5002.67       5557.59       300.92 o                         
  -2   6  17      13953.00      14391.62       478.20 o                         
  -1   6  17      15482.76      15311.47       494.09 o                         
   0   6  17         98.82         59.76       111.63 o                         
   1   6  17       8114.83       8176.22       408.91 o                         
   2   6  17       5465.91       5318.45       377.66 o                         
   3   6  17       3153.46       3049.38       307.41 o                         
   4   6  17       5513.57       5737.10       413.68 o                         
   5   6  17       2476.70       2730.04       296.46 o                         
   6   6  17        614.40        923.72       208.07 o                         
   7   6  17       8572.46       9542.01       548.58 o                         
   8   6  17       4416.97       4249.03       379.88 o                         
   9   6  17       1643.82       2081.95       396.93 o                         
  -9   7  17       1267.38        643.54       231.57 o                         
  -8   7  17       2567.41       2894.72       355.56 o                         
  -7   7  17       1188.18       1195.49       238.75 o                         
  -6   7  17       2377.91       2227.48       304.17 o                         
  -5   7  17       7997.85       8304.42       386.32 o                         
  -4   7  17       3802.00       3729.86       260.65 o                         
  -3   7  17         15.10         94.76       114.88 o                         
  -2   7  17         27.67        182.95       111.37 o                         
  -1   7  17       1121.30       1314.79       212.14 o                         
   0   7  17       4681.75       4569.93       358.05 o                         
   1   7  17       7219.94       7403.14       453.96 o                         
   2   7  17       2687.22       2471.79       281.94 o                         
   3   7  17       1628.15       1621.80       235.08 o                         
   4   7  17       9469.65       8446.73       507.96 o                         
   5   7  17       7889.92       7725.75       498.00 o                         
   6   7  17       1763.86       2161.27       277.99 o                         
   7   7  17          3.71       -127.32       146.49 o                         
   8   7  17          1.65        161.56       173.21 o                         
  -9   8  17        569.26       1431.41       281.96 o                         
  -8   8  17        538.63        576.09       291.95 o                         
  -7   8  17       1990.50       1779.71       287.46 o                         
  -6   8  17       3211.37       3260.43       363.48 o                         
  -5   8  17        120.86        249.22       169.71 o                         
  -4   8  17        587.82        614.77       173.97 o                         
  -3   8  17       1576.02       1176.41       227.76 o                         
  -2   8  17        505.35        426.65       149.20 o                         
  -1   8  17       1432.15       1116.92       213.37 o                         
   0   8  17        317.45        280.34       167.79 o                         
   1   8  17       1259.49       1563.78       233.70 o                         
   2   8  17       2257.49       2126.41       273.77 o                         
   3   8  17       3478.14       3222.31       473.84 o                         
   4   8  17       1236.30       1321.10       229.00 o                         
   5   8  17         92.62       -151.08       139.56 o                         
   6   8  17       1572.05       2367.95       346.61 o                         
   7   8  17       1869.61       2150.76       299.58 o                         
  -8   9  17        452.95        768.77       247.41 o                         
  -7   9  17          5.73       -167.97       234.90 o                         
  -6   9  17       1146.39        809.35       328.35 o                         
  -5   9  17        937.55        832.60       333.12 o                         
  -4   9  17        367.90        272.09       160.89 o                         
  -3   9  17         35.07        -72.22       152.18 o                         
  -2   9  17        358.26        370.97       219.36 o                         
  -1   9  17         90.66        252.44       158.72 o                         
   0   9  17        272.89        399.03       213.72 o                         
   1   9  17       1164.87       1211.23       216.58 o                         
   2   9  17       3441.30       3559.98       501.35 o                         
   3   9  17        456.57        479.53       165.76 o                         
   4   9  17       4426.00       4694.71       420.95 o                         
   5   9  17        102.32        172.93       148.64 o                         
   6   9  17        610.86        441.80       207.56 o                         
   7   9  17         66.19        282.07       325.78 o                         
  -7  10  17       5322.98       6508.06       810.90 o                         
  -6  10  17       1869.19       2257.53       486.14 o                         
  -5  10  17         75.78        748.60       258.56 o                         
  -4  10  17        312.58        179.44       190.33 o                         
  -3  10  17       7336.04       7730.89       555.47 o                         
  -2  10  17      16214.80      17460.85       802.23 o                         
  -1  10  17       7804.76       8020.14       572.33 o                         
   0  10  17          6.12       -103.31       155.06 o                         
   1  10  17        969.86       1575.46       301.44 o                         
   2  10  17       7583.67       7598.94       591.12 o
[truncated: 124,176 more chars]
