# Supplementary material for: Crystal structures of two unusual, high oxidation state, 16-electron irida­benzenes
Source: Acta Crystallogr E Crystallogr Commun. 2015 Oct 14;71(Pt 11):1315–8. doi: 10.1107/S2056989015018952 (PMC4645090; doi:10.1107/S2056989015018952)
Supplement: Supplementary file 3 [file e-71-01315-IIsup3.hkl]

data_II                                                                         
_shelx_title ' mh32 in P2(1)/c'                                                 
_shelx_refln_list_code          4                                               
_shelx_F_calc_maximum      626.77                                               
_exptl_crystal_F_000      1744.00                                               
_reflns_d_resolution_high  0.8409                                               
                                                                                
loop_                                                                           
 _space_group_symop_operation_xyz                                               
 'x, y, z'                                                                      
 '-x, y+1/2, -z+1/2'                                                            
 '-x, -y, -z'                                                                   
 'x, -y-1/2, z-1/2'                                                             
                                                                                
_cell_length_a    10.5973                                                       
_cell_length_b    11.9431                                                       
_cell_length_c    24.4567                                                       
_cell_angle_alpha  90.000                                                       
_cell_angle_beta   93.331                                                       
_cell_angle_gamma  90.000                                                       
                                                                                
_shelx_F_squared_multiplier     1.000                                           
                                                                                
loop_                                                                           
 _refln_index_h                                                                 
 _refln_index_k                                                                 
 _refln_index_l                                                                 
 _refln_F_squared_calc                                                          
 _refln_F_squared_meas                                                          
 _refln_F_squared_sigma                                                         
 _refln_observed_status                                                         
   1   0   0     170181.61     193547.61      1433.90 o                         
   2   0   0        125.91        441.20       166.42 o                         
   3   0   0      23571.12      22297.43       708.33 o                         
   4   0   0      15551.12      16842.73       772.72 o                         
   5   0   0      44471.34      46824.96      1331.28 o                         
   6   0   0      36658.24      35895.55      1322.43 o                         
   7   0   0       4965.71       5649.78       703.69 o                         
   8   0   0       9294.64      11093.14      1214.63 o                         
   9   0   0      36207.64      34560.76      2259.87 o                         
  10   0   0      25935.58      28522.14      2284.88 o                         
  11   0   0       1630.56        477.30       766.96 o                         
  12   0   0        723.42        622.54       941.27 o                         
   1   1   0      15467.20      17761.40       369.18 o                         
   2   1   0       4257.49       4435.21       238.78 o                         
   3   1   0      30777.78      31204.20       597.86 o                         
   4   1   0      42379.52      45578.09       829.98 o                         
   5   1   0        819.98        664.79       196.91 o                         
   6   1   0      14777.38      14305.03       679.32 o                         
   7   1   0      11004.83      10414.89       633.50 o                         
   8   1   0       2694.68       2968.89       465.41 o                         
   9   1   0       4319.47       3890.17       621.92 o                         
  10   1   0       1613.15       2884.37       576.07 o                         
  11   1   0       1700.31       2369.68       679.34 o                         
  12   1   0       2843.46       4535.49      1030.41 o                         
   0   2   0       8069.69       7744.79       362.23 o                         
   1   2   0       6210.03       7156.22       309.31 o                         
   2   2   0      89538.85      93734.32       863.43 o                         
   3   2   0      56239.98      57261.61       809.37 o                         
   4   2   0      11732.54      12403.78       778.20 o                         
   5   2   0         31.93        325.67       243.96 o                         
   6   2   0         30.41        -59.18       191.59 o                         
   7   2   0       3042.87       3039.86       436.80 o                         
   8   2   0       1838.89       1503.05       379.81 o                         
   9   2   0       7598.43       7496.58      1162.55 o                         
  10   2   0        135.26       -710.79       574.86 o                         
  11   2   0       2639.05       4132.58       919.72 o                         
  12   2   0       1891.68       1368.53      1189.33 o                         
   1   3   0      29694.78      27988.86       533.19 o                         
   2   3   0       1171.28       1156.52       219.02 o                         
   3   3   0      40103.29      38788.23       674.27 o                         
   4   3   0      22298.41      21345.09       608.60 o                         
   5   3   0        398.95        366.84       203.45 o                         
   6   3   0       4337.82       3901.38       392.46 o                         
   7   3   0        680.72        543.85       287.00 o                         
   8   3   0        312.77        206.96       322.14 o                         
   9   3   0        629.02       1490.85       572.76 o                         
  10   3   0       2130.75       3382.78       858.03 o                         
  11   3   0        726.31       1381.61       737.10 o                         
  12   3   0       1808.31       1747.42       886.46 o                         
   0   4   0      39985.00      42610.58      1056.95 o                         
   1   4   0       2586.74       2688.95       270.43 o                         
   2   4   0       3523.90       3979.77       368.29 o                         
   3   4   0       1951.18       1960.95       296.14 o                         
   4   4   0       1934.73       1925.99       269.69 o                         
   5   4   0      16408.63      17727.51       663.94 o                         
   6   4   0      20107.16      18846.38       893.70 o                         
   7   4   0      15053.69      15024.02      1143.94 o                         
   8   4   0        618.56        379.79       405.72 o                         
   9   4   0        761.90        533.79       479.53 o                         
  10   4   0       1626.03       2506.57       747.38 o                         
  11   4   0       3957.75       4608.79      1298.45 o                         
  12   4   0       1944.69       3573.94       950.49 o                         
   1   5   0      92031.24      90323.70      1184.85 o                         
   2   5   0      95682.12      96155.55      1460.87 o                         
   3   5   0      21584.28      22347.23       825.57 o                         
   4   5   0        515.68       1201.49       275.59 o                         
   5   5   0        255.42        446.10       252.74 o                         
   6   5   0       2613.78       3344.08       437.02 o                         
   7   5   0      26665.47      27483.17      1537.57 o                         
   8   5   0      29398.50      30810.97      1725.23 o                         
   9   5   0       1356.13       2377.92       579.47 o                         
  10   5   0       3440.17       4371.27       941.16 o                         
  11   5   0       5373.22       5927.49      1154.34 o                         
   0   6   0       3812.19       3893.99       516.16 o                         
   1   6   0       9112.24       9926.70       530.28 o                         
   2   6   0      35742.91      35575.01       787.31 o                         
   3   6   0       1363.10       1490.60       305.36 o                         
   4   6   0      36076.96      36058.35      1108.76 o                         
   5   6   0      36943.18      33376.62      1366.88 o                         
   6   6   0       4586.44       5011.54       611.92 o                         
   7   6   0          5.62       -125.08       398.07 o                         
   8   6   0       1371.77       1771.99       579.24 o                         
   9   6   0        510.91         63.23       571.80 o                         
  10   6   0        534.95       -763.00       614.32 o                         
  11   6   0       1131.27        320.94       943.54 o                         
   1   7   0      19566.03      19060.84       744.33 o                         
   2   7   0      13544.59      13044.15      1008.96 o                         
   3   7   0       5264.21       4414.86       476.71 o                         
   4   7   0       1354.27       1357.21       402.87 o                         
   5   7   0         53.53        428.31       329.01 o                         
   6   7   0       4129.62       4669.05       632.74 o                         
   7   7   0       3377.96       4483.83       753.19 o                         
   8   7   0       1275.33       2260.73       620.44 o                         
   9   7   0         26.37        -56.13       539.85 o                         
  10   7   0       1181.65        981.56       710.90 o                         
   0   8   0       3453.62       3620.15       598.44 o                         
   1   8   0      11068.02      10885.58       739.62 o                         
   2   8   0      17844.15      16928.17       927.49 o                         
   3   8   0       1078.83        865.40       402.04 o                         
   4   8   0      14917.31      15206.47      1059.80 o                         
   5   8   0      31459.85      28259.00      1472.83 o                         
   6   8   0       5183.29       4972.29       675.12 o                         
   7   8   0       2580.51       2116.56       640.55 o                         
   8   8   0       1786.19       1907.72       634.45 o                         
   9   8   0        391.93        138.27       577.79 o                         
  10   8   0       2077.54       3000.48       902.85 o                         
   1   9   0       6083.23       6078.20       615.19 o                         
   2   9   0       7298.88       6868.54       741.12 o                         
   3   9   0       1881.75       1535.82       463.76 o                         
   4   9   0       1521.28        263.93       613.77 o                         
   5   9   0       3520.39       3999.66       644.23 o                         
   6   9   0        194.65        621.74       531.15 o                         
   7   9   0       1980.65       3131.75       726.00 o                         
   8   9   0       5134.93       5837.41       971.27 o                         
   9   9   0       4130.33       5686.10       985.96 o                         
   0  10   0      29200.74      29837.04      2134.65 o                         
   1  10   0      11278.05      11255.91      1084.82 o                         
   2  10   0          4.47        653.21       396.79 o                         
   3  10   0        868.82        909.92       459.44 o                         
   4  10   0        944.32       1305.63       505.10 o                         
   5  10   0       1211.56       1618.82       585.11 o                         
   6  10   0       1813.60       1498.24       631.91 o                         
   7  10   0       1377.79        828.72       582.98 o                         
   8  10   0         21.28         56.00       655.58 o                         
   1  11   0        306.61        973.98       553.51 o                         
   2  11   0        352.72        232.28       524.09 o                         
   3  11   0       4923.18       5399.66       754.24 o                         
   4  11   0       2961.86       3231.51       673.36 o                         
   5  11   0       2109.57       1339.44       585.85 o                         
   6  11   0       5655.16       5274.38      1032.26 o                         
   7  11   0        621.99         57.89       632.36 o                         
   0  12   0       3103.36        938.94       874.63 o                         
   1  12   0        676.75        631.19       905.97 o                         
   2  12   0          7.75        156.63       563.54 o                         
   3  12   0       1291.39        990.90       656.09 o                         
   4  12   0       2344.57       3623.23       731.24 o                         
   5  12   0       3007.89       2528.05       734.71 o                         
   6  12   0       1297.99        389.43       645.99 o                         
   1  13   0       1029.44       1280.60       712.74 o                         
   2  13   0       6481.22       7273.39      1214.94 o                         
   3  13   0      13768.90      16110.30      1773.10 o                         
   4  13   0       5669.78       6413.39      1070.47 o                         
   5  13   0         69.15       1198.07      1404.27 o                         
   0  14   0       4278.89       2382.01      1271.23 o                         
   1  14   0       1779.52       1707.88       867.49 o                         
   2  14   0         42.54       -130.36      1090.63 o                         
 -12   1   1       1169.39        457.89       672.23 o                         
 -11   1   1         20.57       -156.65       597.87 o                         
 -10   1   1       8687.44       7321.71       807.47 o                         
  -9   1   1      27759.53      29362.10      1496.53 o                         
  -8   1   1      22315.78      22538.39      1088.37 o                         
  -7   1   1        679.93        175.13       224.38 o                         
  -6   1   1      39869.21      37812.89       948.93 o                         
  -5   1   1      26048.74      25029.73       748.44 o                         
  -4   1   1       6817.94       8188.68       441.52 o                         
  -3   1   1      14841.04      15815.00       463.59 o                         
  -2   1   1        373.67        781.61       153.86 o                         
  -1   1   1         83.31        145.91        84.52 o                         
   0   1   1      44030.05      47734.25       424.89 o                         
   1   1   1      70146.05      69621.14       565.12 o                         
   2   1   1       7977.12       9692.40       323.01 o                         
   3   1   1      37918.63      36496.71       627.68 o                         
   4   1   1       7616.37       8659.19       428.26 o                         
   5   1   1        850.23        676.47       193.66 o                         
   6   1   1        475.53        260.42       187.27 o                         
   7   1   1       5270.02       5165.93       449.86 o                         
   8   1   1       2276.32       1349.96       403.18 o                         
   9   1   1        202.46       -499.49       332.99 o                         
  10   1   1       1404.35       1599.16       894.98 o                         
  11   1   1         83.98       -292.55       505.04 o                         
  12   1   1        124.82        693.35       972.22 o                         
 -12   2   1       3476.45       3352.35       874.04 o                         
 -11   2   1       4590.05       1777.64       847.51 o                         
 -10   2   1        720.72       -124.75       533.42 o                         
  -9   2   1         29.94        327.41       373.86 o                         
  -8   2   1         18.67        162.65       266.07 o                         
  -7   2   1       5432.39       5884.15       502.58 o                         
  -6   2   1      45366.25      44061.86      1023.08 o                         
  -5   2   1      89888.33      90319.27      1308.82 o                         
  -4   2   1      17108.73      19067.72       591.10 o                         
  -3   2   1       6428.96       5994.31       377.74 o                         
  -2   2   1      37428.77      37810.38       564.88 o                         
  -1   2   1      30649.07      35104.50       484.97 o                         
   0   2   1      36063.78      42800.93       568.81 o                         
   1   2   1      12983.85      12574.46       387.01 o                         
   2   2   1       9300.81       8720.05       368.50 o                         
   3   2   1      31081.15      32264.03       604.95 o                         
   4   2   1     122381.53     125315.06      1373.15 o                         
   5   2   1      35072.53      34838.98       827.17 o                         
   6   2   1         43.65        454.61       207.26 o                         
   7   2   1      14175.17      13069.54       813.82 o                         
   8   2   1      12426.31      12764.00       848.33 o                         
   9   2   1      12709.72      13802.98      1390.71 o                         
  10   2   1      14314.42      13619.20      1259.78 o                         
  11   2   1       2121.34       3569.53       887.45 o                         
  12   2   1        404.73       -148.25       691.88 o                         
 -12   3   1       1041.82       2010.67       866.22 o                         
 -11   3   1        235.87        940.28       680.66 o                         
 -10   3   1        993.73        418.43       586.68 o                         
  -9   3   1       2755.33       2340.10       572.48 o                         
  -8   3   1       5363.46       4550.24       601.13 o                         
  -7   3   1      19467.14      19671.79       857.07 o                         
  -6   3   1      22744.86      22967.86       822.10 o                         
  -5   3   1       2282.27       2126.32       286.50 o                         
  -4   3   1      54936.00      56108.68       933.14 o                         
  -3   3   1      69171.41      68141.62       891.47 o                         
  -2   3   1      48110.03      47793.38       659.95 o                         
  -1   3   1      56503.82      59163.01       752.93 o                         
   0   3   1      18541.94      20477.52       478.84 o                         
   1   3   1      23334.12      23423.46       477.06 o                         
   2   3   1     137130.52     141746.70      1452.47 o                         
   3   3   1     111492.93     111089.27      1117.63 o                         
   4   3   1       9080.48       9291.21       458.68 o                         
   5   3   1      20121.59      18737.10       679.21 o                         
   6   3   1      37358.11      37198.39       956.69 o                         
   7   3   1      39384.04      39279.72      1213.69 o                         
   8   3   1      11734.03      10608.37       887.23 o                         
   9   3   1       1778.23       1734.72       554.28 o                         
  10   3   1       3256.76       4652.34       945.78 o                         
  11   3   1       9952.58      10023.69      1372.02 o                         
  12   3   1       6267.68       9940.87      2003.12 o                         
 -12   4   1          8.58       -824.93       697.10 o                         
 -11   4   1       1400.29       1462.61       770.28 o                         
 -10   4   1       4542.60       4929.65       967.79 o                         
  -9   4   1          4.53        617.99       476.38 o                         
  -8   4   1      10800.68      11902.92      1083.36 o                         
  -7   4   1      24819.98      24558.51      1087.48 o                         
  -6   4   1       3492.39       3334.11       369.88 o                         
  -5   4   1       3595.26       3933.51       543.60 o                         
  -4   4   1       3643.18       3793.37       316.68 o                         
  -3   4   1       1647.13       1481.02       195.66 o                         
  -2   4   1       1120.49       1292.27       200.35 o                         
  -1   4   1      31883.75      31365.05       642.86 o                         
   0   4   1      10591.16       9956.22       438.58 o                         
   1   4   1      35524.20      33632.84       648.87 o                         
   2   4   1      49839.00      48382.48       961.31 o                         
   3   4   1         50.94        -15.02       194.20 o                         
   4   4   1       7130.25       6538.53       368.09 o                         
   5   4   1       5306.53       5198.46       393.85 o                         
   6   4   1       3268.91       3037.15       397.42 o                         
   7   4   1        568.32        685.50       363.06 o                         
   8   4   1       1744.44       1495.38       448.53 o                         
   9   4   1       3149.50       2676.86       715.51 o                         
  10   4   1        265.24        -10.86       576.16 o                         
  11   4   1        729.75       -616.20       794.78 o                         
  12   4   1         30.81       -383.98       704.35 o                         
 -11   5   1        403.22        568.41       858.46 o                         
 -10   5   1        629.53       -382.26       568.69 o                         
  -9   5   1       1028.47        983.88       507.00 o                         
  -8   5   1       2512.57       2041.87       573.30 o                         
  -7   5   1        683.53        773.92       368.47 o                         
  -6   5   1        816.87        991.93       347.35 o                         
  -5   5   1       1620.71       1469.94       309.46 o                         
  -4   5   1         97.06        268.13       211.86 o                         
  -3   5   1      11683.26      12066.31       623.61 o                         
  -2   5   1      13825.45      12030.79       498.03 o                         
  -1   5   1       5445.08       5653.16       385.95 o                         
   0   5   1        842.70        968.38       206.56 o                         
   1   5   1      15797.95      14711.78       548.85 o                         
   2   5   1      27934.58      28277.89       883.45 o                         
   3   5   1       3169.56       3069.82       361.50 o                         
   4   5   1          4.78       -289.53       193.02 o                         
   5   5   1         87.17       -206.78       225.46 o                         
   6   5   1       3331.32       3260.45       442.63 o                         
   7   5   1      14505.31      13375.87      1108.95 o                         
   8   5   1       7301.93       7945.26       919.78 o                         
   9   5   1        529.30      -1023.01       757.94 o                         
  10   5   1       2688.52       3146.20       841.18 o                         
  11   5   1       1569.52       1559.48       783.16 o                         
 -11   6   1       4419.47       3556.63      1014.51 o                         
 -10   6   1       5706.91       5310.54      1028.79 o                         
  -9   6   1       1800.07       1704.14       703.16 o                         
  -8   6   1      14062.23      15650.88      1319.14 o                         
  -7   6   1      38749.50      38595.24      1901.28 o                         
  -6   6   1      12442.37      13954.39       970.44 o                         
  -5   6   1        435.02        413.38       311.51 o                         
  -4   6   1        807.65        669.30       268.75 o                         
  -3   6   1       1887.63       1870.09       323.39 o                         
  -2   6   1      34964.83      33690.11       790.57 o                         
  -1   6   1      34140.47      33265.97       843.97 o                         
   0   6   1      10476.38      10252.45       564.04 o                         
   1   6   1       3228.06       2667.36       304.20 o                         
   2   6   1      21268.05      19475.88       602.44 o                         
   3   6   1      10943.12      10481.89       664.28 o                         
   4   6   1       1313.99       1747.90       383.77 o                         
   5   6   1        175.45        118.31       284.03 o                         
   6   6   1       1764.13       1911.57       409.28 o                         
   7   6   1        574.57       1110.78       456.42 o                         
   8   6   1       6799.09       7607.36       969.12 o                         
   9   6   1       7168.57       6643.55       902.83 o                         
  10   6   1        421.07       1048.28       868.00 o                         
  11   6   1         65.75      -1064.73       709.82 o                         
 -10   7   1       3858.15       4272.24      1117.71 o                         
  -9   7   1       5968.93       4480.36       844.31 o                         
  -8   7   1       4685.25       4364.75       830.40 o                         
  -7   7   1       3300.43       2601.46       816.54 o                         
  -6   7   1       1129.27       1233.78       394.90 o                         
  -5   7   1      13115.43      13891.56      1008.78 o                         
  -4   7   1      47464.76      42867.26      1436.76 o                         
  -3   7   1      28385.42      28777.07      1128.01 o                         
  -2   7   1        756.74        845.86       234.48 o                         
  -1   7   1       9304.52       9147.83       553.82 o                         
   0   7   1       7332.11       8083.48       535.24 o                         
   1   7   1       2190.85       2062.31       343.24 o                         
   2   7   1      31042.43      31281.04      1097.44 o                         
   3   7   1      24107.52      23911.47      1054.50 o                         
   4   7   1        795.08        957.14       385.63 o                         
   5   7   1      19136.25      19626.07      1163.25 o                         
   6   7   1       9831.81       9484.94       975.95 o                         
   7   7   1       2371.69       1738.48       580.02 o                         
   8   7   1        520.95        450.14       463.92 o                         
   9   7   1         13.47       -273.87       541.35 o                         
  10   7   1        112.53        166.11       657.35 o                         
 -10   8   1        306.84        276.60       610.27 o                         
  -9   8   1        653.61       1170.28       657.43 o                         
  -8   8   1          7.39        449.72       679.68 o                         
  -7   8   1        547.58         45.74       509.34 o                         
  -6   8   1       1065.69       1100.69       453.73 o                         
  -5   8   1       8847.60       7763.39       782.22 o                         
  -4   8   1       6330.46       5518.53       664.89 o                         
  -3   8   1       3579.58       3618.72       550.94 o                         
  -2   8   1       1633.38       2310.97       399.80 o                         
  -1   8   1      17432.98      18219.70       815.55 o                         
   0   8   1      17472.62      17323.33       811.97 o                         
   1   8   1      17397.91      16862.67       918.68 o                         
   2   8   1        866.73        281.22       286.02 o                         
   3   8   1       9742.84       9993.80       799.35 o                         
   4   8   1      17718.72      19273.01      1191.11 o                         
   5   8   1       6537.05       6508.69       706.30 o                         
   6   8   1        757.56       1413.03       564.41 o                         
   7   8   1        697.61        274.41       474.41 o                         
   8   8   1      10961.61      13134.11      1360.54 o                         
   9   8   1       8620.90       8019.88      1065.49 o                         
  10   8   1       2962.70       2159.03       916.58 o                         
  -9   9   1        328.75       1968.00       703.67 o                         
  -8   9   1       3058.56       2410.00      1011.66 o                         
  -7   9   1        131.63         24.99       503.85 o                         
  -6   9   1       2093.44       2935.24       619.36 o                         
  -5   9   1        793.37        671.96       409.21 o                         
  -4   9   1       5618.51       6383.64       727.15 o                         
  -3   9   1         77.08        164.28       353.57 o                         
  -2   9   1       3909.79       2934.49       534.74 o                         
  -1   9   1        699.11        584.97       328.01 o                         
   0   9   1       1687.77       1558.88       409.19 o                         
   1   9   1       2412.58       2583.21       450.22 o                         
   2   9   1         18.13         -8.18       321.53 o                         
   3   9   1       1462.01       1021.24       467.74 o                         
   4   9   1        232.86        -74.90       356.24 o                         
   5   9   1       5433.16       4259.33       671.85 o                         
   6   9   1       1428.66       1326.52       556.44 o                         
   7   9   1       1604.96       1507.13       613.00 o                         
   8   9   1       1037.67       1041.33       549.71 o                         
   9   9   1        142.66       1302.20       635.57 o                         
  -8  10   1        169.27        907.72       644.86 o                         
  -7  10   1        461.94       1444.91       710.05 o                         
  -6  10   1       3440.35       2512.85       699.26 o                         
  -5  10   1       1199.70        995.95       565.17 o                         
  -4  10   1       2827.56       3528.68       614.76 o                         
  -3  10   1       6913.02       6445.86       782.76 o                         
  -2  10   1         60.39       -241.39       388.83 o                         
  -1  10   1      20296.34      20349.01      1439.07 o                         
   0  10   1      35995.88      36521.14      1624.10 o                         
   1  10   1        847.71       1428.59       526.31 o                         
   2  10   1       1020.88       1584.58       490.29 o                         
   3  10   1       4953.37       5089.11       699.28 o                         
   4  10   1       7244.00       6537.21       951.03 o                         
   5  10   1      10577.86      11517.83      1045.39 o                         
   6  10   1       6317.71       6388.92       985.58 o                         
   7  10   1         31.34        304.67       544.91 o                         
   8  10   1       2329.31       2162.44       752.68 o                         
  -7  11   1       1845.83       2524.42       743.04 o                         
  -6  11   1        394.95         26.52       553.46 o                         
  -5  11   1       5951.25       7326.39       901.91 o                         
  -4  11   1       7186.53       8374.83       931.18 o                         
  -3  11   1       7716.04       8222.69       928.04 o                         
  -2  11   1       5301.69       5703.84       885.22 o                         
  -1  11   1        302.29        378.82       501.90 o                         
   0  11   1       5853.07       5846.46      1082.48 o                         
   1  11   1       9560.17       9730.41      1255.30 o                         
   2  11   1       2922.68       4361.46       799.55 o                         
   3  11   1        550.41        554.88       497.64 o                         
   4  11   1         44.81       -383.11       446.19 o                         
   5  11   1       1319.02        736.47       569.97 o                         
   6  11   1       5416.95       4373.54       892.99 o                         
   7  11   1       4016.38       4383.81       875.47 o                         
  -6  12   1       8762.55       9818.47      1272.04 o                         
  -5  12   1       6496.49       5995.91       946.82 o                         
  -4  12   1         83.51       -688.70       459.13 o                         
  -3  12   1       7622.66       8994.02      1132.19 o                         
  -2  12   1       6932.13       8603.50      1119.32 o                         
  -1  12   1        292.78       1099.98       625.55 o                         
   0  12   1         44.01       -288.13       567.76 o                         
   1  12   1         33.32       -224.66       593.08 o                         
   2  12   1         17.42       -401.29       610.06 o                         
   3  12   1       1669.09       1105.46       617.44 o                         
   4  12   1       7269.05       7643.01       915.86 o                         
   5  12   1       1969.01       1394.92       651.50 o                         
   6  12   1       1198.36       1136.60       694.72 o                         
  -5  13   1        161.69        232.71       743.91 o                         
  -4  13   1         19.56       1304.24       684.27 o                         
  -3  13   1        110.49        277.09       772.13 o                         
  -2  13   1       3290.88       3934.50      1004.79 o                         
  -1  13   1       2009.14       1741.23      1259.87 o                         
   0  13   1        730.58       1252.25       782.30 o                         
   1  13   1       2100.56       1405.43       809.12 o                         
   2  13   1         56.40        289.47       713.38 o                         
   3  13   1         41.43        580.81       750.91 o                         
   4  13   1        298.37        192.92       638.77 o                         
   5  13   1        133.38        163.38       798.96 o                         
  -2  14   1       2479.21       -131.94       820.33 o                         
  -1  14   1         27.81        477.61       722.92 o                         
   0  14   1        158.02        268.70       773.57 o                         
   1  14   1        333.52       -713.25       732.76 o                         
   2  14   1        161.95        523.38       768.71 o                         
 -12   0   2        646.11      -1523.25      1015.50 o                         
 -11   0   2       6471.64       6529.15      1329.12 o                         
 -10   0   2       2117.93       1582.25       733.14 o                         
  -9   0   2       4181.83       3568.18       835.27 o                         
  -8   0   2      14136.05      14915.62      1170.71 o                         
  -7   0   2       9262.87      12090.38       988.21 o                         
  -6   0   2       4759.34       5460.36       637.89 o                         
  -5   0   2       3821.63       3230.74       464.71 o                         
  -4   0   2      29204.27      28422.12       946.02 o                         
  -3   0   2     114887.22     117790.94      1641.99 o                         
  -2   0   2      11899.59      13965.68       512.30 o                         
  -1   0   2     192430.06     218524.17      1513.76 o                         
   0   0   2      32451.71      27759.91       879.07 o                         
   1   0   2      29536.04      28850.14       843.61 o                         
   2   0   2       7955.63       8105.47       426.25 o                         
   3   0   2      28642.00      30155.89       793.59 o                         
   4   0   2      34144.83      33892.29       968.71 o                         
   5   0   2      61534.90      57732.32      1412.73 o                         
   6   0   2      29296.85      28791.10      1185.83 o                         
   7   0   2       9783.98       9716.41       839.72 o                         
   8   0   2      44636.59      45743.55      2225.66 o                         
   9   0   2      50481.96      50959.95      2702.00 o                         
  10   0   2       4882.58       4996.00      1060.78 o                         
  11   0   2       1607.74       1473.42       892.09 o                         
  12   0   2        809.47       1951.02      1156.33 o                         
 -12   1   2          7.94       -865.76       612.84 o                         
 -11   1   2       3918.50       4335.52       898.03 o                         
 -10   1   2       7785.09       9224.73       911.83 o                         
  -9   1   2       2270.90       1977.77       511.01 o                         
  -8   1   2       3022.24       2664.81       407.88 o                         
  -7   1   2       4369.31       4636.35       446.23 o                         
  -6   1   2       5652.01       5847.67       467.79 o                         
  -5   1   2      64776.23      64005.82      1108.85 o                         
  -4   1   2      31270.21      31719.56       710.55 o                         
  -3   1   2        850.99       1189.01       195.82 o                         
  -2   1   2       7511.07       7612.37       301.23 o                         
  -1   1   2      31590.88      33677.09       565.70 o                         
   0   1   2     120377.68     137246.91       856.80 o                         
   1   1   2      26569.76      28845.29       397.74 o                         
   2   1   2      44842.52      45401.63       577.95 o                         
   3   1   2       4095.38       3989.09       264.62 o                         
   4   1   2      21335.55      21652.56       582.71 o                         
   5   1   2      44609.26      44593.15       872.74 o                         
   6   1   2      18141.37      18483.29       707.94 o                         
   7   1   2         75.48        -46.65       233.62 o                         
   8   1   2        176.66       -436.40       521.57 o                         
   9   1   2        200.43         34.48       380.52 o                         
  10   1   2       7138.42       6425.37       921.97 o                         
  11   1   2       6462.34       7596.16      1112.38 o                         
  12   1   2       1562.44       1330.48       893.05 o                         
 -12   2   2       3477.85       4597.34      1056.36 o                         
 -11   2   2       1157.17        774.69       651.86 o                         
 -10   2   2        186.93       -408.40       510.49 o                         
  -9   2   2        149.22          4.49       348.99 o                         
  -8   2   2        297.07        405.66       280.34 o                         
  -7   2   2      10035.24       9362.06       671.71 o                         
  -6   2   2      44568.91      42935.59      1014.96 o                         
  -5   2   2      13693.75      13667.82       612.90 o                         
  -4   2   2      18049.14      16185.35       589.04 o                         
  -3   2   2      80753.17      82346.09       986.17 o                         
  -2   2   2       6255.54       5900.12       272.20 o                         
  -1   2   2       3741.69       3545.55       254.08 o                         
   0   2   2       7169.57       7399.25       280.94 o                         
   1   2   2      28374.01      30539.23       482.27 o                         
   2   2   2       2589.76       2895.75       256.44 o                         
   3   2   2      21961.05      22299.91       525.62 o                         
   4   2   2       8683.67       9030.30       436.64 o                         
   5   2   2      16916.49      18012.26       639.07 o                         
   6   2   2      31970.61      30603.40       861.47 o                         
   7   2   2       5345.18       5430.62       548.82 o                         
   8   2   2       5460.61       5256.72       628.70 o                         
   9   2   2       1863.26       1325.28       537.97 o                         
  10   2   2         51.42       -589.76       500.22 o                         
  11   2   2         10.68       -900.21       600.14 o                         
  12   2   2         46.80       1631.45       751.38 o                         
 -12   3   2        219.45        705.80       715.96 o                         
 -11   3   2       3373.41       4428.36       947.90 o                         
 -10   3   2        860.77        848.64       793.67 o                         
  -9   3   2       1479.77       1200.33       513.30 o                         
  -8   3   2       2549.47       2025.29       417.58 o                         
  -7   3   2       3704.37       3587.80       409.85 o                         
  -6   3   2       1936.52       2115.17       323.11 o                         
  -5   3   2      50102.00      45416.57       936.98 o                         
  -4   3   2      62107.27      58133.30       953.12 o                         
  -3   3   2       1645.01       1994.28       284.43 o                         
  -2   3   2      47493.20      43731.35       897.26 o                         
  -1   3   2      27753.01      27301.56       532.08 o                         
   0   3   2       2164.53       1969.61       220.66 o                         
   1   3   2       6656.45       7187.70       333.11 o                         
   2   3   2      25146.42      23432.64       637.89 o                         
   3   3   2        255.56        290.95       143.99 o                         
   4   3   2      47489.08      48524.64       869.78 o                         
   5   3   2      33820.63      32940.78       832.48 o                         
   6   3   2       2844.35       2845.85       358.14 o                         
   7   3   2       1620.89       1358.26       343.71 o                         
   8   3   2       1622.63       1810.21       445.05 o                         
   9   3   2         21.42        228.71       415.35 o                         
  10   3   2        178.09       -752.49       871.39 o                         
  11   3   2       1059.04       2747.55       885.27 o                         
  12   3   2       1386.33       1278.75       829.11 o                         
 -12   4   2       8379.89       8116.16      1324.27 o                         
 -11   4   2       7413.26       6175.47      1511.83 o                         
 -10   4   2       3094.63       1499.77       750.73 o                         
  -9   4   2        183.76        -83.05       437.06 o                         
  -8   4   2      22277.57      22413.46      1480.83 o                         
  -7   4   2      34329.71      32849.88      1347.92 o                         
  -6   4   2      19660.41      19780.54       786.88 o                         
  -5   4   2       2595.67       2919.46       314.59 o                         
  -4   4   2      10612.46      10349.90       486.73 o                         
  -3   4   2      65935.34      61474.65       883.96 o                         
  -2   4   2      99186.44     102473.90      1110.46 o                         
  -1   4   2      27847.15      27019.22       612.09 o                         
   0   4   2       5256.49       5699.49       359.49 o                         
   1   4   2      22782.33      23869.35       582.65 o                         
   2   4   2      95887.70      97120.54      1373.69 o                         
   3   4   2      77637.14      80668.02      1295.61 o                         
   4   4   2      10486.92      10688.07       493.25 o                         
   5   4   2        301.32        531.19       198.59 o                         
   6   4   2       6977.30       7084.19       575.65 o                         
   7   4   2      15559.67      16562.12      1083.59 o                         
   8   4   2      13422.64      13767.30      1021.68 o                         
   9   4   2       1246.80       1411.61       637.18 o                         
  10   4   2        289.35       -169.91       538.38 o                         
  11   4   2        495.60        -37.44       667.95 o                         
 -11   5   2        703.40       1716.97       767.95 o                         
 -10   5   2       2345.68       1467.36       705.94 o                         
  -9   5   2       8058.09       6930.61       926.04 o                         
  -8   5   2        739.34        -19.71       443.13 o                         
  -7   5   2       7868.81       8892.36       821.00 o                         
  -6   5   2       7728.84       7964.75       731.91 o                         
  -5   5   2        804.45        774.41       263.02 o                         
  -4   5   2        287.49        -86.38       202.81 o                         
  -3   5   2      28940.67      28575.37       668.98 o                         
  -2   5   2      23597.36      22133.06       630.63 o                         
  -1   5   2       4604.67       4512.69       356.32 o                         
   0   5   2      58717.86      56894.23       973.97 o                         
   1   5   2      41899.87      39873.14       792.10 o                         
   2   5   2       7882.55       8652.49       555.95 o                         
   3   5   2        343.10        806.83       236.82 o                         
   4   5   2        458.12         39.14       254.68 o                         
   5   5   2       2052.59       1529.96       336.65 o                         
   6   5   2      38051.96      36373.96      1378.89 o                         
   7   5   2      45645.64      45390.32      1641.56 o                         
   8   5   2       4222.53       5725.85       789.78 o                         
   9   5   2       5332.33       3885.85       857.93 o                         
  10   5   2      11352.97      11711.92      1447.36 o                         
  11   5   2       4558.21       3392.82       950.92 o                         
 -11   6   2         21.08        922.73       711.75 o                         
 -10   6   2        256.69         94.02       495.65 o                         
  -9   6   2        800.80       1406.90       550.10 o                         
  -8   6   2        487.86        603.24       524.84 o                         
  -7   6   2        135.56        289.27       378.39 o                         
  -6   6   2       5548.35       4737.35       607.97 o                         
  -5   6   2       9628.93       8147.39       742.17 o                         
  -4   6   2         56.41        171.95       274.03 o                         
  -3   6   2       7883.06       7368.59       406.65 o                         
  -2   6   2        257.99        409.47       269.28 o                         
  -1   6   2       1822.91       1805.61       274.22 o                         
   0   6   2        336.78        589.70       218.61 o                         
   1   6   2      23887.16      22717.49       728.45 o                         
   2   6   2        386.90        581.87       298.83 o                         
   3   6   2      21141.72      21781.50       927.93 o                         
   4   6   2      21872.69      21292.82      1230.54 o                         
   5   6   2       2701.85       3124.57       431.91 o                         
   6   6   2         37.68        -60.75       403.53 o                         
   7   6   2        440.22        809.37       631.19 o                         
   8   6   2        195.46        285.79       479.75 o                         
   9   6   2        708.48       1021.29       602.85 o                         
  10   6   2       2944.20       2686.83      1118.06 o                         
  11   6   2       1270.83       1026.45       785.89 o                         
 -10   7   2        105.84        -59.61       603.57 o                         
  -9   7   2        194.56        283.86       555.32 o                         
  -8   7   2        551.73         80.34       481.47 o                         
  -7   7   2        807.10        636.70       453.07 o                         
  -6   7   2        269.73       -469.25       312.84 o                         
  -5   7   2       3497.42       2725.85       520.77 o                         
  -4   7   2       4126.91       3979.77       544.90 o                         
  -3   7   2        209.74         -1.47       418.58 o                         
  -2   7   2      11781.08      10628.09       576.40 o                         
  -1   7   2       2672.09       2152.13       320.50 o                         
   0   7   2         15.51        427.31       225.99 o                         
   1   7   2       1798.74       2314.26       319.40 o                         
   2   7   2        156.70        -19.54       254.89 o                         
   3   7   2       4111.61       4544.66       499.86 o                         
   4   7   2       6974.59       7048.69       626.53 o                         
   5   7   2        382.62        966.28       372.66 o                         
   6   7   2       1923.43       1203.21       790.97 o                         
   7   7   2       3262.60       4149.88       725.40 o                         
   8   7   2       2841.23       2731.21       664.81 o                         
   9   7   2         51.71        353.93       534.88 o                         
  10   7   2       1485.19       2434.16       881.55 o                         
 -10   8   2        490.47       1692.04       657.25 o                         
  -9   8   2        150.22       -506.01       528.60 o                         
  -8   8   2        173.15       -168.06       502.30 o                         
  -7   8   2       2832.62       3274.16       689.51 o                         
  -6   8   2      16382.25      17093.86      1235.03 o                         
  -5   8   2       5368.49       5880.44       717.83 o                         
  -4   8   2       5222.82       5586.37       671.28 o                         
  -3   8   2      25503.50      26853.27      1355.79 o                         
  -2   8   2       5896.18       5719.69       626.56 o                         
  -1   8   2        394.61        335.04       239.53 o                         
   0   8   2        546.04        467.70       249.54 o                         
   1   8   2       3313.45       2721.09       434.69 o                         
   2   8   2        742.25        786.53       300.63 o                         
   3   8   2      23375.25      25871.84      1181.71 o                         
   4   8   2      28016.97      26375.72      1378.94 o                         
   5   8   2        662.56        768.81       377.85 o                         
   6   8   2       8406.37       8737.46      1043.38 o                         
   7   8   2       3929.79       5099.72       840.02 o                         
   8   8   2        289.73        337.39       544.69 o                         
   9   8   2       1473.69       1518.62       663.48 o                         
  10   8   2       4225.99       3627.50      1384.54 o                         
  -9   9   2      13824.29      13050.11      1380.39 o                         
  -8   9   2       4755.28       4724.88       915.12 o                         
  -7   9   2        264.34        250.29       525.43 o                         
  -6   9   2      11984.58      11450.40      1043.35 o                         
  -5   9   2      17894.25      18216.64      1280.73 o                         
  -4   9   2      12786.48      12373.25      1008.81 o                         
  -3   9   2       4627.56       4960.60       659.62 o                         
  -2   9   2        238.95        552.74       377.02 o                         
  -1   9   2      23782.03      22977.19      1600.09 o                         
   0   9   2      50281.17      51266.58      1458.44 o                         
   1   9   2      27972.56      26811.96      1201.01 o                         
   2   9   2         86.23        303.72       321.91 o                         
   3   9   2       3426.92       3799.73       606.08 o                         
   4   9   2      10073.05      10637.97       972.00 o                         
   5   9   2      10963.12      10955.74       964.77 o                         
   6   9   2       7415.14       6644.08       950.53 o                         
   7   9   2        855.74       1999.03       890.41 o                         
   8   9   2        784.85        751.41       603.53 o                         
   9   9   2       4180.97       3242.89       779.21 o                         
  -8  10   2       3959.86       3245.28       801.16 o                         
  -7  10   2       3841.07       2833.62       733.81 o                         
  -6  10   2        921.23        521.20       487.98 o                         
  -5  10   2        146.22        -52.41       421.27 o                         
  -4  10   2         41.35       -606.17       404.11 o                         
  -3  10   2         89.19        322.94       412.13 o                         
  -2  10   2       5524.82       5056.84      1000.79 o                         
  -1  10   2      16119.05      17492.83      1307.15 o                         
   0  10   2        172.26        137.22       416.87 o                         
   1  10   2       6273.44       6419.81       748.96 o                         
   2  10   2      11280.83      12285.57      1010.40 o                         
   3  10   2       2612.56       3460.68       574.90 o                         
   4  10   2       2314.43       1794.42       562.32 o                         
   5  10   2       1438.76       1316.72       564.60 o                         
   6  10   2        119.92       -698.90       465.93 o                         
   7  10   2       1366.08        648.79       601.05 o                         
   8  10   2       7776.82       6879.99      1023.60 o                         
  -7  11   2        954.55        697.84       631.67 o                         
  -6  11   2       1446.90       1409.08       702.76 o                         
  -5  11   2         85.53        354.26       497.42 o                         
  -4  11   2         86.19        288.58       476.29 o                         
  -3  11   2        318.55        942.28       480.28 o                         
  -2  11   2        916.23       1192.03       727.73 o                         
  -1  11   2        238.18         -9.10       475.23 o                         
   0  11   2       4657.47       5053.76       810.51 o                         
   1  11   2        305.36       -172.86       548.15 o                         
   2  11   2       5210.55       5672.09       902.44 o                         
   3  11   2       6079.27       5460.14       762.23 o                         
   4  11   2         11.50       -210.82       452.56 o                         
   5  11   2       1078.17        789.79       645.22 o                         
   6  11   2         62.66        964.01       772.74 o                         
   7  11   2          0.61       -526.33       556.28 o                         
  -6  12   2        257.32        718.22       684.15 o                         
  -5  12   2         37.48         68.46       501.06 o                         
  -4  12   2        385.31        343.87       613.40 o                         
  -3  12   2        957.14       1688.06       670.45 o                         
  -2  12   2       2553.96       2259.69       697.64 o                         
  -1  12   2       1908.04       1780.97       720.36 o                         
   0  12   2       1313.96        629.74       635.83 o                         
   1  12   2         73.23        -66.36       609.47 o                         
   2  12   2        428.16       1474.15       735.78 o                         
   3  12   2       2179.36       1317.96       681.58 o                         
   4  12   2       2138.28       1343.90       606.66 o                         
   5  12   2        760.40        536.15       616.48 o                         
   6  12   2        145.55         49.77       559.04 o                         
  -5  13   2       3250.50       3471.41      1070.33 o                         
  -4  13   2       4564.29       4761.85       918.39 o                         
  -3  13   2        711.45       1425.90       676.88 o                         
  -2  13   2        115.22       -975.37       650.25 o                         
  -1  13   2        233.00       -136.44       682.21 o                         
   0  13   2        146.50        -34.82       602.75 o                         
   1  13   2       2461.00       3178.57       976.33 o                         
   2  13   2       4827.63       3890.07      1046.48 o                         
   3  13   2       2587.19       2886.09       874.19 o                         
   4  13   2        923.68        818.13       923.74 o                         
  -1  14   2       5792.45       5525.64      1167.84 o                         
   0  14   2        221.85      -1511.23      1007.48 o                         
   1  14   2       3898.62       5428.52      1251.48 o                         
 -12   1   3        447.51          3.82       675.59 o                         
 -11   1   3        297.02       -358.96       498.03 o                         
 -10   1   3      12948.52      15965.15      1257.49 o                         
  -9   1   3      22707.95      25605.74      1251.06 o                         
  -8   1   3        515.29        797.94       281.99 o                         
  -7   1   3       7703.92       8276.51       655.33 o                         
  -6   1   3      17576.21      18464.20       778.20 o                         
  -5   1   3      26293.80      27633.82       804.40 o                         
  -4   1   3      49621.46      50418.54       898.84 o                         
  -3   1   3      24318.05      22242.61       549.25 o                         
  -2   1   3       5612.35       7063.52       304.86 o                         
  -1   1   3     178798.91     190128.48      1074.74 o                         
   0   1   3     126094.30     135955.34       895.20 o                         
   1   1   3      33564.81      35807.34       485.57 o                         
   2   1   3       9008.26       7905.56       397.68 o                         
   3   1   3      31748.51      33013.23       711.03 o                         
   4   1   3      23717.96      24218.78       575.63 o                         
   5   1   3      24962.97      26173.35       725.67 o                         
   6   1   3      28664.01      29409.84       821.71 o                         
   7   1   3          3.84        140.35       256.93 o                         
   8   1   3      24461.35      23082.99      1274.59 o                         
   9   1   3      27809.10      29522.53      1546.49 o                         
  10   1   3       6559.81       6601.65       921.21 o                         
  11   1   3        397.60        164.52       734.51 o                         
  12   1   3       2360.36       2710.81       761.79 o                         
 -12   2   3       3357.49       2346.94       986.95 o                         
 -11   2   3        100.10        771.40       686.51 o                         
 -10   2   3       4131.93       4214.17       883.63 o                         
  -9   2   3       6178.86       5469.11       638.32 o                         
  -8   2   3       4265.19       4413.74       510.60 o                         
  -7   2   3       7759.47       7291.97       542.53 o                         
  -6   2   3       3633.34       3818.06       382.96 o                         
  -5   2   3      16775.70      18024.37       693.96 o                         
  -4   2   3      81095.83      82742.72      1156.35 o                         
  -3   2   3     102411.16     105674.45      1125.13 o                         
  -2   2   3      17443.24      19856.81       540.17 o                         
  -1   2   3       2576.25       2286.33       236.36 o                         
   0   2   3        115.49         74.11       122.90 o                         
   1   2   3       4588.17       5574.35       285.53 o                         
   2   2   3      74012.61      77347.35       868.70 o                         
   3   2   3     133528.14     134572.91      1228.37 o                         
   4   2   3      16119.33      16474.84       507.90 o                         
   5   2   3       2917.92       2277.96       271.42 o                         
   6   2   3      18613.66      18400.03       741.21 o                         
   7   2   3       9004.42      10393.68       725.40 o                         
   8   2   3       3471.15       3117.19       535.95 o                         
   9   2   3       5678.98       5303.97       806.81 o                         
  10   2   3        534.99        206.46       587.63 o                         
  11   2   3       1457.26       1756.27       693.71 o                         
  12   2   3       6952.46       8625.28      1316.56 o                         
 -12   3   3       3418.62       3533.35      1647.82 o                         
 -11   3   3       7446.99       8680.00      1260.66 o                         
 -10   3   3       1964.86        930.51       734.00 o                         
  -9   3   3        461.10        604.90       554.56 o                         
  -8   3   3       1690.43       1442.29       424.48 o                         
  -7   3   3       4291.49       4529.44       453.22 o                         
  -6   3   3      15181.93      14660.27       894.43 o                         
  -5   3   3       7521.23       7866.88       497.18 o                         
  -4   3   3        608.27        631.82       177.00 o                         
  -3   3   3       3459.45       3555.03       269.35 o                         
  -2   3   3       4844.43       4687.60       361.00 o                         
  -1   3   3       9327.98       9605.74       359.70 o                         
   0   3   3       4961.29       5310.66       318.28 o                         
   1   3   3       9921.89      10083.07       397.65 o                         
   2   3   3       4396.20       4724.57       295.42 o                         
   3   3   3        136.18         -2.38       175.63 o                         
   4   3   3      14465.70      15613.06       536.20 o                         
   5   3   3       5669.25       5596.89       414.67 o                         
   6   3   3       1402.71       1747.70       336.80 o                         
   7   3   3        555.12        397.79       294.48 o                         
   8   3   3        922.42        471.05       421.06 o                         
   9   3   3        851.98        960.05       486.47 o                         
  10   3   3       5314.30       4575.72       793.60 o                         
  11   3   3       3836.81       3739.56       950.45 o                         
  12   3   3       1121.39       2355.61       822.32 o                         
 -12   4   3        624.17       -401.03       715.09 o                         
 -11   4   3       3457.23       2054.28       836.72 o                         
 -10   4   3       1858.55       2956.87       801.45 o                         
  -9   4   3       1663.85       2391.22       614.48 o                         
  -8   4   3       7377.99       6723.94       805.81 o                         
  -7   4   3       1822.50       1340.36       401.87 o                         
  -6   4   3        202.73        663.89       243.77 o                         
  -5   4   3       1458.34       1537.39       258.92 o                         
  -4   4   3        676.21        399.51       174.30 o                         
  -3   4   3      11398.60      11151.65       420.69 o                         
  -2   4   3      65868.78      63252.92       842.91 o                         
  -1   4   3      68980.19      69813.81      1006.78 o                         
   0   4   3      29438.51      29773.84       671.62 o                         
   1   4   3      78815.48      75811.12      1011.10 o                         
   2   4   3      30054.99      30565.80       613.69 o                         
   3   4   3        212.81        611.34       222.11 o                         
   4   4   3        479.23        504.21       179.27 o                         
   5   4   3       2182.26       2156.69       279.34 o                         
   6   4   3        621.67       1028.32       364.00 o                         
   7   4   3      16969.57      17393.21      1088.90 o                         
   8   4   3       6788.36       7495.87       778.01 o                         
   9   4   3         24.89        290.30       524.00 o                         
  10   4   3       5862.72       7600.13      1221.22 o                         
  11   4   3       2096.27       2894.80       978.39 o                         
 -11   5   3        242.83        116.32       867.14 o                         
 -10   5   3        232.02        121.99       560.15 o                         
  -9   5   3         44.50       1286.38       536.88 o                         
  -8   5   3       4965.73       5105.89       810.19 o                         
  -7   5   3       7314.18       8776.75       821.68 o                         
  -6   5   3        240.29        454.87       307.58 o                         
  -5   5   3       2183.24       2021.89       395.73 o                         
  -4   5   3        263.58        156.69       196.08 o                         
  -3   5   3          1.88        126.69       171.27 o                         
  -2   5   3       8484.16      10387.33       476.17 o                         
  -1   5   3        286.03         99.57       166.12 o                         
   0   5   3        192.63         68.97       169.03 o                         
   1   5   3          8.44        275.35       171.23 o                         
   2   5   3        856.68        718.37       240.84 o                         
   3   5   3        180.81        351.93       227.47 o                         
   4   5   3       3331.16       3280.84       410.14 o                         
   5   5   3        552.29        718.97       287.27 o                         
   6   5   3       1367.77       1754.66       396.56 o                         
   7   5   3       3797.15       3564.08       581.45 o                         
   8   5   3          7.29         89.88       511.38 o                         
   9   5   3        903.78       1165.15       651.61 o                         
  10   5   3        221.32       -114.18       550.15 o                         
  11   5   3        213.30       -278.38       631.17 o                         
 -11   6   3       2804.07       3944.97       998.13 o                         
 -10   6   3        788.97        825.70       601.97 o                         
  -9   6   3       7074.95       5283.51      1119.74 o                         
  -8   6   3      21257.71      22822.18      1577.10 o                         
  -7   6   3       8627.89       7468.99       899.84 o                         
  -6   6   3        307.62         82.51       362.98 o                         
  -5   6   3         68.23         60.56       300.98 o                         
  -4   6   3       8457.35       8979.37       747.90 o                         
  -3   6   3      46499.03      46919.41      1156.02 o                         
  -2   6   3      96725.58      92679.98      1313.48 o                         
  -1   6   3      13293.50      12980.13       595.85 o                         
   0   6   3       4551.82       4302.53       374.14 o                         
   1   6   3      94775.49      88116.86      1318.66 o                         
   2   6   3      75176.20      71607.87      1090.63 o                         
   3   6   3      16248.15      16448.69       843.93 o                         
   4   6   3        428.81        432.15       277.71 o                         
   5   6   3        138.42        409.37       292.00 o                         
   6   6   3      13282.73      13242.64       957.22 o                         
   7   6   3      30060.14      27751.01      1648.25 o                         
   8   6   3      15328.73      14745.08      1306.98 o                         
   9   6   3        934.09        672.81       803.94 o                         
  10   6   3       5315.65       6911.41      1254.11 o                         
  11   6   3       2855.08       4834.80      1038.60 o                         
 -10   7   3       2076.72       3396.15       780.76 o                         
  -9   7   3       1713.60       2049.02       646.73 o                         
  -8   7   3        247.65        -47.02       453.28 o                         
  -7   7   3       1022.00        892.81       418.10 o                         
  -6   7   3      19432.92      18333.54      1190.26 o                         
  -5   7   3      44733.54      41743.51      1640.74 o                         
  -4   7   3      19706.60      16138.96      1048.45 o                         
  -3   7   3       1387.86       2243.62       476.17 o                         
  -2   7   3      33469.70      32596.24       910.10 o                         
  -1   7   3      18735.35      18734.16       771.74 o                         
   0   7   3       7444.06       7837.96       532.05 o                         
   1   7   3      40160.07      38522.61       981.05 o                         
   2   7   3      10175.64      10964.28       735.74 o                         
   3   7   3      13883.90      13406.47       827.80 o                         
   4   7   3      61248.75      59779.84      1454.43 o                         
   5   7   3      24604.81      23397.44      1096.83 o                         
   6   7   3        877.06        409.63       432.75 o                         
   7   7   3        919.14        481.69       812.83 o                         
   8   7   3       5358.48       4914.10       807.14 o                         
   9   7   3       5587.49       3900.38       974.63 o                         
  10   7   3       4319.78       2850.74       876.07 o                         
 -10   8   3       1170.81       2039.79       766.10 o                         
  -9   8   3       1749.90       2888.55      1026.90 o                         
  -8   8   3       2220.56       1975.03       668.55 o                         
  -7   8   3         31.27       -630.19       420.13 o                         
  -6   8   3       3635.55       3611.36       619.93 o                         
  -5   8   3       4216.60       5465.86       687.48 o                         
  -4   8   3       4247.05       3741.20       580.40 o                         
  -3   8   3       3721.69       3609.45       571.52 o                         
  -2   8   3        105.97        431.87       345.25 o                         
  -1   8   3       1851.14       1905.46       335.47 o                         
   0   8   3        689.06        542.55       287.93 o                         
   1   8   3         71.35        596.45       280.18 o                         
   2   8   3       2817.19       3503.47       466.30 o                         
   3   8   3       1927.31       2544.86       431.56 o                         
   4   8   3        706.31        803.36       364.22 o                         
   5   8   3       2455.42       2710.97       529.07 o                         
   6   8   3        421.32        254.46       440.07 o                         
   7   8   3        682.34        358.58       486.44 o                         
   8   8   3       3853.59       3766.16       748.22 o                         
   9   8   3        959.68        945.50       605.33 o                         
  10   8   3        118.01        693.47       757.51 o                         
  -9   9   3        824.28       1212.41       736.31 o                         
  -8   9   3        371.53       -607.13       564.88 o                         
  -7   9   3       2215.79       1651.98       604.99 o                         
  -6   9   3       1107.86        770.46       490.96 o                         
  -5   9   3       3029.92       2892.54       613.56 o                         
  -4   9   3         28.68       -578.36       385.57 o                         
  -3   9   3       3246.35       3818.87       603.24 o                         
  -2   9   3       2557.01       2791.94       535.00 o                         
  -1   9   3        649.63        985.81       404.84 o                         
   0   9   3         75.79         15.18       319.62 o                         
   1   9   3        191.45        388.02       327.49 o                         
   2   9   3       6503.86       6246.47       642.84 o                         
   3   9   3        191.65        582.82       383.27 o                         
   4   9   3       7171.19       7507.46       817.63 o                         
   5   9   3       3661.84       3185.31       647.07 o                         
   6   9   3        831.15       1124.04       556.92 o                         
   7   9   3        256.19        975.94       562.69 o                         
   8   9   3       1255.52       1382.02       772.27 o                         
   9   9   3        156.20       -515.34       608.01 o                         
  -8  10   3       1549.16         -7.29       649.08 o                         
  -7  10   3        291.31       -269.49       547.35 o                         
  -6  10   3       1604.21       2162.98       603.63 o                         
  -5  10   3       2959.21       2215.60       628.79 o                         
  -4  10   3         52.04       -515.37       399.56 o                         
  -3  10   3         76.88        115.42       418.27 o                         
  -2  10   3       3161.16       2905.25       575.04 o                         
  -1  10   3        525.30        526.54       527.61 o                         
   0  10   3        455.46        762.65       480.71 o                         
   1  10   3       9017.80       9378.29       806.97 o                         
   2  10   3       1100.93        965.54       441.43 o                         
   3  10   3        583.52        397.53       421.88 o                         
   4  10   3        281.43        164.45       417.72 o                         
   5  10   3       1543.40       2735.02       640.77 o                         
   6  10   3         64.24        507.41       536.50 o                         
   7  10   3       1098.34        668.24       581.99 o                         
   8  10   3       3799.29       3545.98       815.95 o                         
  -7  11   3       1072.32       -626.56       591.73 o                         
  -6  11   3       6542.07       6214.74       875.05 o                         
  -5  11   3       4486.41       4235.96       810.64 o                         
  -4  11   3       1983.89       2764.45       601.30 o                         
  -3  11   3         79.26         45.96       449.90 o                         
  -2  11   3       2867.19       1722.25       629.50 o                         
  -1  11   3      14014.60      15134.92      1412.20 o                         
   0  11   3      22357.50      22140.59      1608.60 o                         
   1  11   3       3025.27       2382.59       765.03 o                         
   2  11   3        756.98        758.75       575.48 o                         
   3  11   3       2447.53       3266.51       685.93 o                         
   4  11   3       6457.02       5931.86       825.06 o                         
   5  11   3       8654.99       8375.54      1041.47 o                         
   6  11   3       2240.04       2137.10       720.96 o                         
   7  11   3         14.29        459.28       825.66 o                         
  -6  12   3       4430.04       6808.20      1352.21 o                         
  -5  12   3        848.02        724.89       736.49 o                         
  -4  12   3      11445.95      11280.79      1252.74 o                         
  -3  12   3      12423.81      13206.23      1356.37 o                         
  -2  12   3       3972.53       3427.23       731.67 o                         
  -1  12   3        184.57         78.42       552.81 o                         
   0  12   3         24.23       -790.83       527.22 o                         
   1  12   3       3541.90       2672.04       859.40 o                         
   2  12   3       7848.07       8352.24      1255.86 o                         
   3  12   3      17915.52      22004.62      2759.13 o                         
   4  12   3       2122.07       2177.69       653.86 o                         
   5  12   3       4717.89       6336.92       999.14 o                         
   6  12   3       9047.86      11626.47      1518.03 o                         
  -4  13   3        368.24        882.87       741.40 o                         
  -3  13   3         70.50       -246.12       631.79 o                         
  -2  13   3        103.28       -890.90       610.50 o                         
  -1  13   3        728.73       -568.34       839.26 o                         
   0  13   3        998.15        673.91       727.82 o                         
   1  13   3        232.40       -462.78       815.08 o                         
   2  13   3        456.60        539.99       707.52 o                         
   3  13   3        179.22       1086.94       932.49 o                         
   4  13   3         75.75       -759.34       680.41 o                         
  -1  14   3        150.29        233.52       733.30 o                         
   0  14   3        133.76       -600.10       707.69 o                         
   1  14   3         17.22        719.11       718.81 o                         
 -12   0   4       1346.09         31.12      1148.94 o                         
 -11   0   4       1979.79       2234.14       771.18 o                         
 -10   0   4      19391.79      22377.71      1963.69 o                         
  -9   0   4      37211.80      35185.67      1825.20 o                         
  -8   0   4      20852.58      21528.87      1414.19 o                         
  -7   0   4       5735.80       6177.14       886.34 o                         
  -6   0   4      62506.13      59060.29      1684.34 o                         
  -5   0   4      53376.93      50905.56      1413.83 o                         
  -4   0   4       2645.77       2400.74       387.21 o                         
  -3   0   4      46114.68      48074.01      1120.13 o                         
  -2   0   4     104256.43     112881.83      1446.97 o                         
  -1   0   4      58346.82      62099.86       897.44 o                         
   0   0   4     216673.92     233209.05      1753.85 o                         
   1   0   4     102987.60     106885.51      1226.91 o                         
   2   0   4     135073.09     149265.42      1520.22 o                         
   3   0   4      20775.96      20788.84       635.51 o                         
   4   0   4       9337.85       9822.35       551.85 o                         
   5   0   4        208.40        546.24       248.63 o                         
   6   0   4       4827.25       4664.82       575.90 o                         
   7   0   4      12391.54      12250.50      1273.87 o                         
   8   0   4       1123.72        996.52       543.84 o                         
   9   0   4       2964.20       3774.94       912.36 o                         
  10   0   4       7627.35       8543.22      1334.40 o                         
  11   0   4       2265.79       3874.36      1185.01 o                         
  12   0   4        320.75       1333.01      1066.44 o                         
 -12   1   4       3202.29       4704.88       959.60 o                         
 -11   1   4       2837.75       2954.54       842.31 o                         
 -10   1   4        255.84       -321.75       460.08 o                         
  -9   1   4        171.28        198.30       311.84 o                         
  -8   1   4        393.52        395.96       267.39 o                         
  -7   1   4       8555.98       8806.83       606.70 o                         
  -6   1   4      50390.82      50417.59      1093.98 o                         
  -5   1   4      14779.53      14174.81       645.41 o                         
  -4   1   4        275.56        613.45       191.61 o                         
  -3   1   4      12084.47      12127.89       457.80 o                         
  -2   1   4      19327.25      20388.11       459.73 o                         
  -1   1   4      30637.36      32170.96       578.21 o                         
   0   1   4      30708.98      33122.04       549.92 o                         
   1   1   4       2954.99       3311.88       224.54 o                         
   2   1   4       2337.61       2171.27       242.77 o                         
   3   1   4      53747.67      54321.61       981.00 o                         
   4   1   4      64088.93      63769.98      1107.44 o                         
   5   1   4      18607.73      18390.30       551.61 o                         
   6   1   4       1674.29       1088.38       224.58 o                         
   7   1   4       5940.58       4868.66       580.22 o                         
   8   1   4       3165.33       3474.75       564.38 o                         
   9   1   4      10417.83      12187.59      1024.85 o                         
  10   1   4       6722.04       8357.82      1041.65 o                         
  11   1   4        336.02        817.16       589.43 o                         
  12   1   4        692.10        211.39       701.05 o                         
 -12   2   4          4.35       -485.70       677.99 o                         
 -11   2   4          8.89       1493.37       719.30 o                         
 -10   2   4        816.94        893.48       562.19 o                         
  -9   2   4       5310.54       5300.52       662.38 o                         
  -8   2   4        514.80        660.95       302.93 o                         
  -7   2   4      15224.77      14956.39       782.84 o                         
  -6   2   4      19382.05      19480.58       809.73 o                         
  -5   2   4       2298.09       2617.18       321.91 o                         
  -4   2   4       6550.65       6511.32       410.17 o                         
  -3   2   4       4063.57       4487.47       309.22 o                         
  -2   2   4       6312.27       7429.06       300.54 o                         
  -1   2   4      21987.74      22913.23       447.24 o                         
   0   2   4      57606.21      58563.71       726.58 o                         
   1   2   4       2271.95       2904.73       239.64 o                         
   2   2   4      46772.36      45845.88       701.44 o                         
   3   2   4      80055.58      79511.21       926.66 o                         
   4   2   4       1553.64       1679.94       208.68 o                         
   5   2   4      25569.48      24654.55       627.92 o                         
   6   2   4      20690.27      20279.82       901.89 o                         
   7   2   4        165.81        378.52       261.75 o                         
   8   2   4         32.65       -473.08       324.88 o                         
   9   2   4       1547.22        867.77       501.25 o                         
  10   2   4       2129.60       1973.96       793.61 o                         
  11   2   4       5565.43       6102.55       953.64 o                         
  12   2   4       1265.66       1378.96      1233.58 o                         
 -12   3   4       1695.24       1743.03       820.01 o                         
 -11   3   4        136.46        154.24       599.00 o                         
 -10   3   4         30.04        231.94       463.68 o                         
  -9   3   4       1149.63       1992.52       568.10 o                         
  -8   3   4       1268.50       1601.10       390.96 o                         
  -7   3   4        175.58        382.53       266.95 o                         
  -6   3   4      13212.47      12734.87       656.11 o                         
  -5   3   4      25608.06      25063.88       766.11 o                         
  -4   3   4         71.91        279.21       188.55 o                         
  -3   3   4      22878.76      22240.73       702.58 o                         
  -2   3   4      14972.18      14558.05       580.14 o                         
  -1   3   4       4232.86       3704.53       257.79 o                         
   0   3   4       9129.59      10386.96       427.81 o                         
   1   3   4      46347.69      44705.71       744.43 o                         
   2   3   4       1941.25       1707.04       224.66 o                         
   3   3   4      62641.31      63406.07       934.81 o                         
   4   3   4      67616.03      66057.79      1157.11 o                         
   5   3   4       8264.92       8856.04       479.12 o                         
   6   3   4       2998.15       2537.51       398.65 o                         
   7   3   4       4071.87       3586.39       488.12 o                         
   8   3   4       3020.50       3356.43       634.78 o                         
   9   3   4       1271.78        721.25       493.16 o                         
  10   3   4       2601.50       2747.31       766.52 o                         
  11   3   4        896.73       2150.93       747.00 o                         
  12   3   4       1725.86       3146.89      1065.10 o                         
 -12   4   4         10.90       -918.12       612.08 o                         
 -11   4   4        185.23       -522.12       847.20 o                         
 -10   4   4       1165.24       1211.87       572.85 o                         
  -9   4   4       7132.82       7355.89       910.02 o                         
  -8   4   4      13510.94      14089.93      1042.60 o                         
  -7   4   4       4056.05       4812.78       606.31 o                         
  -6   4   4         37.18       -201.21       226.34 o                         
  -5   4   4       2225.78       2601.99       362.20 o                         
  -4   4   4      22218.19      21804.41       623.99 o                         
  -3   4   4      56032.66      53654.86      1057.13 o                         
  -2   4   4      47174.74      46304.71       961.61 o                         
  -1   4   4         39.59        174.69       156.03 o                         
   0   4   4       5844.42       5721.55       376.61 o                         
   1   4   4      68768.98      67991.78      1005.39 o                         
   2   4   4      51443.22      50101.88       853.12 o                         
   3   4   4      16980.13      17583.12       544.10 o                         
   4   4   4        374.06        745.37       191.86 o                         
   5   4   4      19370.86      18551.00       647.42 o                         
   6   4   4      58635.72      56825.17      1595.17 o                         
   7   4   4      32619.89      32108.81      1434.72 o                         
   8   4   4       4161.39       2679.98       655.88 o                         
   9   4   4       1040.27       1275.45       574.06 o                         
  10   4   4       5776.64       5375.40       994.46 o                         
  11   4   4       9825.77      11175.05      1533.26 o                         
 -11   5   4       8227.71       9720.47      1354.99 o                         
 -10   5   4       6663.14       7648.92      1027.03 o                         
  -9   5   4         11.61       -417.09       425.20 o                         
  -8   5   4      29320.00      29760.70      1501.50 o                         
  -7   5   4      36327.98      34057.29      2198.33 o                         
  -6   5   4       4275.96       4777.44       586.67 o                         
  -5   5   4        403.78        287.05       311.43 o                         
  -4   5   4        102.59         -7.43       269.25 o                         
  -3   5   4       6637.53       8024.89       541.27 o                         
  -2   5   4      66647.09      66727.66       998.02 o                         
  -1   5   4      55464.38      53145.91       955.01 o                         
   0   5   4       6968.74       7280.46       451.94 o                         
   1   5   4      21346.91      20731.19       678.27 o                         
   2   5   4      52095.56      50313.52       910.27 o                         
   3   5   4      14725.05      15952.76       777.05 o                         
   4   5   4        313.09        384.52       239.04 o                         
   5   5   4       3939.37       4232.89       467.95 o                         
   6   5   4       6517.01       5579.79       640.51 o                         
   7   5   4        326.30        119.40       329.00 o                         
   8   5   4      11375.16      13506.66      1055.34 o                         
   9   5   4       5042.47       4908.10       985.10 o                         
  10   5   4         49.10       -541.93       548.94 o                         
  11   5   4         17.57       -120.52       719.62 o                         
 -11   6   4       2486.88       3637.63      1172.48 o                         
 -10   6   4       1724.71        266.71       631.53 o                         
  -9   6   4       1122.19       1005.56       533.29 o                         
  -8   6   4       1421.63       2091.27       594.62 o                         
  -7   6   4        111.65        651.36       435.54 o                         
  -6   6   4        204.79        180.52       321.59 o                         
  -5   6   4      15702.88      14732.18       975.50 o                         
  -4   6   4      31903.23      31391.11      1314.04 o                         
  -3   6   4        867.95       1025.40       270.91 o                         
  -2   6   4      18289.17      17089.48       649.27 o                         
  -1   6   4      11660.73      11447.67       593.63 o                         
   0   6   4       7646.68       6968.83       477.65 o                         
   1   6   4        105.94        289.75       204.14 o                         
   2   6   4       8272.92       8757.93       492.33 o                         
   3   6   4         31.48        225.70       255.84 o                         
   4   6   4      12345.68      11765.47       760.26 o                         
   5   6   4      12085.53      12157.40       786.42 o                         
   6   6   4       3300.10       3432.40       575.43 o                         
   7   6   4        598.01        343.88       420.61 o                         
   8   6   4        999.20        867.75       509.48 o                         
   9   6   4          0.41        -19.97       566.41 o                         
  10   6   4         20.84       -616.27       545.30 o                         
  11   6   4        264.82       -773.27       702.66 o                         
 -10   7   4         60.38          1.49       575.71 o                         
  -9   7   4       1465.03        -73.32       571.63 o                         
  -8   7   4       3835.15       4315.68       786.62 o                         
  -7   7   4       6769.35       5976.24       750.06 o                         
  -6   7   4        494.81        405.52       405.20 o                         
  -5   7   4       2124.15       2319.00       500.26 o                         
  -4   7   4       4549.78       4333.76       582.64 o                         
  -3   7   4       1059.16       1155.33       615.69 o                         
  -2   7   4       2140.00       2091.54       317.48 o                         
  -1   7   4        326.73        425.97       224.01 o                         
   0   7   4        917.42        628.13       264.96 o                         
   1   7   4      21151.43      20646.77       904.87 o                         
   2   7   4       2872.42       2455.43       488.62 o                         
   3   7   4       1050.38       1219.73       329.98 o                         
   4   7   4       1714.94       2345.94       402.01 o                         
   5   7   4       3414.53       3125.71       504.20 o                         
   6   7   4       2024.63       2045.97       539.04 o                         
   7   7   4         65.14        -34.47       422.95 o                         
   8   7   4          8.57       -536.43       593.65 o                         
   9   7   4         39.34        833.40       620.05 o                         
  10   7   4         86.23       -439.50       789.43 o                         
 -10   8   4       2495.34       4433.77      1018.16 o                         
  -9   8   4        803.05       1067.22       628.50 o                         
  -8   8   4       1375.37        424.49       545.49 o                         
  -7   8   4       5344.57       6006.10       811.38 o                         
  -6   8   4        271.01        273.74       464.21 o                         
  -5   8   4      19612.52      19190.25      1248.44 o                         
  -4   8   4      29347.08      27987.55      1620.79 o                         
  -3   8   4       2924.66       3316.52       538.45 o                         
  -2   8   4       6013.55       6472.98       678.18 o                         
  -1   8   4       4553.99       5649.09       509.96 o                         
   0   8   4        945.21        958.10       291.91 o                         
   1   8   4       7122.58       7185.79       626.71 o                         
   2   8   4      12868.21      12032.27       811.28 o                         
   3   8   4      13354.66      13677.88       894.43 o                         
   4   8   4       1545.31       1661.55       407.70 o                         
   5   8   4      29109.53      29112.21      1704.63 o                         
   6   8   4       9426.29      10361.21      1105.60 o                         
   7   8   4        521.52       1046.35       558.74 o                         
   8   8   4        368.27        796.78       559.09 o                         
   9   8   4         86.84       -210.24       623.68 o                         
  10   8   4        387.49        299.23       738.67 o                         
  -9   9   4         12.84        883.21       761.61 o                         
  -8   9   4        698.49       1399.88       992.95 o                         
  -7   9   4       5038.11       4811.26       845.82 o                         
  -6   9   4       6735.46       6393.38       803.39 o                         
  -5   9   4       5860.26       6082.85       748.74 o                         
  -4   9   4       5256.18       5713.73       760.66 o                         
  -3   9   4        185.53        317.04       363.67 o                         
  -2   9   4      14998.81      14156.23      1057.37 o                         
  -1   9   4      34116.00      33999.41      1449.80 o                         
   0   9   4      26162.50      26693.64      1179.40 o                         
   1   9   4        110.70        398.36       354.07 o                         
   2   9   4       6617.52       7133.06       721.17 o                         
   3   9   4      11471.98       9869.60       802.48 o                         
   4   9   4      16333.01      17200.22      1196.57 o                         
   5   9   4      16116.55      15085.04      1315.25 o                         
   6   9   4       1600.39       1711.68       756.42 o                         
   7   9   4       2592.15       2342.60       716.64 o                         
   8   9   4      13849.89      11992.93      1280.73 o                         
   9   9   4      11500.88      10083.83      1399.77 o                         
  -8  10   4       2545.41       3467.22       981.47 o                         
  -7  10   4          5.09        141.39       645.08 o                         
  -6  10   4       2724.05       4001.74       712.99 o                         
  -5  10   4       1866.51       1700.90       532.14 o                         
  -4  10   4       2068.00       1802.77       498.31 o                         
  -3  10   4       6830.52       7102.71       819.97 o                         
  -2  10   4       4515.02       5128.36       701.35 o                         
  -1  10   4        439.28       1005.58       527.99 o                         
   0  10   4       9988.13      10484.86      1057.44 o                         
   1  10   4      10711.03      11749.09       906.17 o                         
   2  10   4       1160.22       1059.39       398.68 o                         
   3  10   4        348.58        203.45       406.23 o                         
   4  10   4        412.27        718.10       587.32 o                         
   5  10   4        150.08        447.06       520.37 o                         
   6  10   4       1302.44       1354.11       584.43 o                         
   7  10   4       6087.58       5694.62       924.02 o                         
   8  10   4       1001.57       1213.71       653.00 o                         
  -7  11   4        448.82       1490.51       760.40 o                         
  -6  11   4       1783.93       2732.84       720.67 o                         
  -5  11   4        223.20        629.37       497.44 o                         
  -4  11   4       2985.80       3597.87       679.40 o                         
  -3  11   4       8008.48       7455.91       860.42 o                         
  -2  11   4        207.94        499.18       531.45 o                         
  -1  11   4       2777.34       3961.01       764.49 o                         
   0  11   4       3252.40       3610.69       766.51 o                         
   1  11   4        276.20        877.52       626.16 o                         
   2  11   4        144.11        531.54       553.26 o                         
   3  11   4       1123.81       1378.70       539.34 o                         
   4  11   4        796.93         52.02       615.01 o                         
   5  11   4       1248.37        629.13       704.29 o                         
   6  11   4       2105.15       2949.80       762.83 o                         
   7  11   4         75.01       -268.35       609.80 o                         
  -6  12   4        640.06        182.65       707.45 o                         
  -5  12   4       1659.28       2470.87       669.40 o                         
  -4  12   4       1564.92       1945.01       897.97 o                         
  -3  12   4        934.79       1079.66       654.52 o                         
  -2  12   4         27.16       1084.80       578.46 o                         
  -1  12   4        642.83        544.14       782.67 o                         
   0  12   4       1735.16       1811.84      1184.72 o                         
   1  12   4       2334.84       1441.75       770.22 o                         
   2  12   4        283.62         63.51       911.08 o                         
   3  12   4        644.34       1355.09       676.94 o                         
   4  12   4         43.06       -243.53       770.16 o                         
   5  12   4        522.64       -839.80       590.94 o                         
   6  12   4        819.75       -113.93       572.33 o                         
  -4  13   4       1132.75       1092.96       826.57 o                         
  -3  13   4       6440.91       6935.04      1046.25 o                         
  -2  13   4       4591.71       4489.72       983.75 o                         
  -1  13   4        312.21        -28.65       687.61 o                         
   0  13   4        270.45        389.07       736.50 o                         
   1  13   4         15.17        -37.20       656.36 o                         
   2  13   4        535.52       -585.05       638.96 o                         
   3  13   4       4655.55       4467.52       926.17 o                         
   4  13   4       5120.64       8093.32      1385.09 o                         
  -1  14   4         68.60        688.21       805.31 o                         
   0  14   4       3759.47       4437.71      1135.42 o                         
   1  14   4       6927.36       6773.35      1248.52 o                         
 -12   1   5         63.47       -624.35       685.20 o                         
 -11   1   5        397.74        387.00       621.39 o                         
 -10   1   5         70.96       -612.28       455.35 o                         
  -9   1   5       2558.89       2268.02       430.70 o                         
  -8   1   5       3344.58       4318.55       486.43 o                         
  -7   1   5        922.54        791.58       270.99 o                         
  -6   1   5       4241.86       3645.00       389.53 o                         
  -5   1   5          3.97        209.22       214.66 o                         
  -4   1   5       8510.55       8149.54       465.60 o                         
  -3   1   5        763.28        550.16       177.15 o                         
  -2   1   5       7209.22       7119.14       330.73 o                         
  -1   1   5      51072.45      51705.14       766.15 o                         
   0   1   5      29172.92      33065.51       565.10 o                         
   1   1   5      33933.89      34002.33       577.00 o                         
   2   1   5       6143.94       6121.25       289.20 o                         
   3   1   5       2374.66       2104.06       315.63 o                         
   4   1   5      14333.14      14883.44       622.29 o                         
   5   1   5      42772.56      38702.86       968.89 o                         
   6   1   5       6310.91       7479.09       811.50 o                         
   7   1   5       8309.01       7624.47       727.35 o                         
   8   1   5      29206.49      29025.65      1464.76 o                         
   9   1   5      12116.60      12995.15      1115.26 o                         
  10   1   5         42.18        475.08       510.84 o                         
  11   1   5        248.82        596.45       616.99 o                         
  12   1   5        536.68        562.69       710.65 o                         
 -12   2   5       1362.08       1018.56       875.08 o                         
 -11   2   5       6594.16       7637.03      1111.41 o                         
 -10   2   5       7500.77       7652.23      1211.07 o                         
  -9   2   5       9551.02       9511.08       807.97 o                         
  -8   2   5       7203.54       7499.11       604.12 o                         
  -7   2   5        445.72        353.42       251.61 o                         
  -6   2   5      18923.62      19673.36       811.31 o                         
  -5   2   5      69294.16      69639.90      1188.40 o                         
  -4   2   5      54836.49      54804.24       963.20 o                         
  -3   2   5        831.37        747.93       234.30 o                         
  -2   2   5      44418.11      42821.15       638.54 o                         
  -1   2   5      38915.20      39861.66       600.60 o                         
   0   2   5      31288.66      32977.51       584.14 o                         
   1   2   5      50324.39      50983.75       761.65 o                         
   2   2   5      17557.66      18133.40       584.89 o                         
   3   2   5       1334.12       1382.02       183.53 o                         
   4   2   5      65137.80      61629.57      1148.95 o                         
   5   2   5      69890.29      65743.26      1285.92 o                         
   6   2   5       6879.27       6380.40       660.68 o                         
   7   2   5        479.82         81.71       321.85 o                         
   8   2   5        974.62       1235.66       417.44 o                         
   9   2   5       1438.72        772.09       510.09 o                         
  10   2   5       5035.36       4186.59       758.60 o                         
  11   2   5       5308.29       4879.88       927.01 o                         
  12   2   5        514.68        324.33       847.51 o                         
 -12   3   5       6855.78       7681.29      1180.99 o                         
 -11   3   5       3236.98       3838.94       890.41 o                         
 -10   3   5         61.30        572.82       523.38 o                         
  -9   3   5       3176.81       3033.83       647.35 o                         
  -8   3   5      15369.77      14865.57       937.96 o                         
  -7   3   5      28580.64      27204.84      1149.38 o                         
  -6   3   5      24889.80      23232.54       847.13 o                         
  -5   3   5       2484.89       2402.14       329.09 o                         
  -4   3   5      61230.39      62072.16       993.18 o                         
  -3   3   5     104360.54     104054.42      1432.13 o                         
  -2   3   5      46797.45      48967.58       938.71 o                         
  -1   3   5       6549.56       7207.43       370.25 o                         
   0   3   5       2400.06       2104.89       242.04 o                         
   1   3   5      39041.12      40920.36       757.73 o                         
   2   3   5      93964.46      97342.89      1172.68 o                         
   3   3   5      68102.20      65854.66       968.13 o                         
   4   3   5       2759.95       2875.56       273.13 o                         
   5   3   5      11361.46      10368.87       456.22 o                         
   6   3   5      24824.51      23814.85       955.08 o                         
   7   3   5      19977.33      19983.97      1130.82 o                         
   8   3   5       3985.40       2744.94       606.38 o                         
   9   3   5        427.04       -139.76       414.22 o                         
  10   3   5        375.48        129.53       504.06 o                         
  11   3   5       2317.62        585.14       754.77 o                         
 -12   4   5         36.42        550.17       895.80 o                         
 -11   4   5        134.95       -375.46       623.46 o                         
 -10   4   5       2088.11       2056.30       628.84 o                         
  -9   4   5       1925.35       1850.82       558.90 o                         
  -8   4   5        674.14        765.11       658.74 o                         
  -7   4   5       1331.18       1499.20       415.11 o                         
  -6   4   5         24.58        101.50       258.30 o                         
  -5   4   5      12439.93      11861.92       551.37 o                         
  -4   4   5       5970.55       6869.00       519.86 o                         
  -3   4   5      15997.31      15109.28       694.92 o                         
  -2   4   5      31406.85      30731.33       826.69 o                         
  -1   4   5       2532.34       2140.42       247.77 o                         
   0   4   5      17776.67      17443.78       571.58 o                         
   1   4   5       3275.04       3581.15       351.33 o                         
   2   4   5       2174.22       1539.48       235.14 o                         
   3   4   5       1182.27       1367.96       224.40 o                         
   4   4   5      14168.06      12250.65       527.56 o                         
   5   4   5        197.61        137.89       202.85 o                         
   6   4   5      17329.65      16889.20      1032.75 o                         
   7   4   5      15832.27      16774.52      1085.24 o                         
   8   4   5        560.82        372.54       452.29 o                         
   9   4   5       3310.88       2901.71       710.29 o                         
  10   4   5       2623.72       2065.80       792.19 o                         
  11   4   5        117.92       2057.28       805.11 o                         
 -11   5   5       1978.55       1948.73       967.33 o                         
 -10   5   5        108.29         93.98       540.74 o                         
  -9   5   5       1863.82       1368.01       592.59 o                         
  -8   5   5      12551.44      14031.82      1069.66 o                         
  -7   5   5       4988.63       5657.43       659.77 o                         
  -6   5   5        816.35        670.36       472.00 o                         
  -5   5   5        208.42        138.26       261.64 o                         
  -4   5   5       6377.31       5700.04       499.98 o                         
  -3   5   5      15141.98      14588.66       864.02 o                         
  -2   5   5      16336.65      17029.34       758.41 o                         
  -1   5   5       3128.74       3149.68       310.14 o                         
   0   5   5        136.52        -69.85       176.37 o                         
   1   5   5      48980.27      49126.49       953.59 o                         
   2   5   5      27686.97      28377.50       766.13 o                         
   3   5   5       2530.85       2684.45       294.89 o                         
   4   5   5       1482.98       1978.76       332.53 o                         
   5   5   5        651.92        731.97       315.87 o                         
   6   5   5       1273.67        871.51       365.71 o                         
   7   5   5       6198.57       5147.31       676.71 o                         
   8   5   5       4515.88       2633.90       747.88 o                         
   9   5   5        948.36       1331.85       656.97 o                         
  10   5   5       1994.11       1603.28       925.90 o                         
  11   5   5        386.84       -499.97       670.99 o                         
 -11   6   5        382.28      -1020.19       848.39 o                         
 -10   6   5       3878.66       4581.66       989.39 o                         
  -9   6   5       3417.28       4796.54      1174.69 o                         
  -8   6   5        125.85         -0.16       407.09 o                         
  -7   6   5       9469.51       9413.79       880.00 o                         
  -6   6   5       1756.37       3045.66       510.20 o                         
  -5   6   5        179.24         34.27       285.32 o                         
  -4   6   5       3848.81       3619.18       514.74 o                         
  -3   6   5       9157.34       8138.57       596.41 o                         
  -2   6   5       1365.04       1471.52       280.56 o                         
  -1   6   5       4643.70       5274.58       412.19 o                         
   0   6   5      29399.85      28124.79       846.05 o                         
   1   6   5      18725.79      18564.22       719.42 o                         
   2   6   5       1065.28       1445.04       261.66 o                         
   3   6   5         40.76         83.19       234.94 o                         
   4   6   5        137.03       -243.17       289.97 o                         
   5   6   5       8208.83       8150.44       753.39 o                         
   6   6   5      32871.51      31707.93      1480.12 o                         
   7   6   5      20335.50      22227.47      1403.83 o                         
   8   6   5        116.08        754.78       501.43 o                         
   9   6   5       7995.85       9261.38      1304.22 o                         
  10   6   5       5874.76       4749.21      1025.57 o                         
  11   6   5       3021.62       2364.24       953.33 o                         
 -10   7   5        379.95        631.01       701.93 o                         
  -9   7   5        239.18        -78.92       729.43 o                         
  -8   7   5       3363.71       3086.10       690.22 o                         
  -7   7   5       6232.44       7341.78       917.50 o                         
  -6   7   5       9246.92       9776.40       882.07 o                         
  -5   7   5        769.50       1278.03       408.95 o                         
  -4   7   5      16859.45      17867.91      1118.07 o                         
  -3   7   5      30838.05      29108.69      1290.75 o                         
  -2   7   5       6271.12       6155.40       533.39 o                         
  -1   7   5       1402.11       1645.83       318.34 o                         
   0   7   5       4943.23       5164.72       459.60 o                         
   1   7   5       1222.05       1212.81       282.26 o                         
   2   7   5      23969.73      25165.55      1072.39 o                         
   3   7   5      54443.83      52488.41      1366.65 o                         
   4   7   5      10432.28      10664.71       764.66 o                         
   5   7   5         51.30       -111.61       335.78 o                         
   6   7   5       3126.20       3488.67       653.26 o                         
   7   7   5       6369.87       6325.75       868.31 o                         
   8   7   5       4254.87       3994.22       729.40 o                         
   9   7   5       2832.85       2054.67       793.46 o                         
  10   7   5       2233.04       3000.79       957.29 o                         
 -10   8   5       3823.98       2974.96       845.03 o                         
  -9   8   5       6251.96       7142.99      1208.15 o                         
  -8   8   5       1061.30       2042.79       693.33 o                         
  -7   8   5       1047.80        840.72       472.30 o                         
  -6   8   5       5894.20       5761.86       747.44 o                         
  -5   8   5      11623.09      12756.64      1022.01 o                         
  -4   8   5      17212.73      18932.27      1214.90 o                         
  -3   8   5        679.30        591.95       363.38 o                         
  -2   8   5       7577.17       7423.76       726.39 o                         
  -1   8   5      22789.42      23156.68      1047.64 o                         
   0   8   5      15783.42      15786.42       814.73 o                         
   1   8   5      10191.66      10635.88       758.69 o                         
   2   8   5          6.55       -387.68       258.45 o                         
   3   8   5      22555.07      20445.21      1091.07 o                         
   4   8   5      14430.19      14006.35      1113.37 o                         
   5   8   5       2791.84       2352.89       592.05 o                         
   6   8   5       1358.90       1508.13       555.72 o                         
   7   8   5         22.58        490.51       499.80 o                         
   8   8   5       2663.82       2085.84       665.04 o                         
   9   8   5       1841.97       2475.47       872.91 o                         
  10   8   5         97.08       -316.53       792.81 o                         
  -9   9   5        256.46      -1286.13       886.46 o                         
  -8   9   5       2301.76       1187.34      1338.79 o                         
  -7   9   5        316.54        441.38       569.40 o                         
  -6   9   5       4148.48       3395.46       648.08 o                         
  -5   9   5          2.71       -356.80       410.50 o                         
  -4   9   5       2095.47       2034.34       652.01 o                         
  -3   9   5        122.79        -19.72       378.62 o                         
  -2   9   5       2475.51       3259.59       549.81 o                         
  -1   9   5        939.55        739.71       359.69 o                         
   0   9   5       1370.14       1346.57       420.20 o                         
   1   9   5       2429.72       2075.42       448.44 o                         
   2   9   5       1436.15       1594.72       452.82 o                         
   3   9   5       3138.50       4164.59       556.78 o                         
   4   9   5        163.96         56.52       371.10 o                         
   5   9   5       1625.05       2279.78       650.81 o                         
   6   9   5        244.29        315.20       609.10 o                         
   7   9   5       1495.06       1220.41       624.35 o                         
   8   9   5        874.14        679.67       578.02 o                         
   9   9   5         30.69       -381.48       651.80 o                         
  -8  10   5        343.90       -754.98       621.61 o                         
  -7  10   5       2165.68       1689.13       716.82 o                         
  -6  10   5       5661.10       4396.20       838.19 o                         
  -5  10   5       5368.19       5831.12       811.32 o                         
  -4  10   5       1610.78       2268.92       564.08 o                         
  -3  10   5       4147.24       5286.97       732.46 o                         
  -2  10   5        524.57        774.26       402.00 o                         
  -1  10   5      23238.06      23856.85      1577.69 o                         
   0  10   5      38456.07      37537.28      1923.59 o                         
   1  10   5       2756.11       2453.45       544.46 o                         
   2  10   5       4050.79       3949.75       583.81 o                         
   3  10   5       4553.08       5421.79       697.47 o                         
   4  10   5       5605.69       3281.79       721.16 o                         
   5  10   5       2727.50       3149.42       724.78 o                         
   6  10   5        954.75        720.36       541.96 o                         
   7  10   5        371.92        195.48       588.51 o                         
   8  10   5       2349.59       2354.01       754.58 o                         
  -7  11   5       3572.03       3752.75       955.98 o                         
  -6  11   5       1214.13        401.51       617.26 o                         
  -5  11   5        301.73        155.82       533.54 o                         
  -4  11   5       1451.53        835.58       525.58 o                         
  -3  11   5       4783.25       3899.93       817.50 o                         
  -2  11   5       9153.20       8891.55      1040.65 o                         
  -1  11   5       6166.98       5500.36       850.01 o                         
   0  11   5         77.71       -623.54       415.69 o                         
   1  11   5       7918.45       8470.35      1036.42 o                         
   2  11   5       2925.46       3117.31       686.67 o                         
   3  11   5       7520.23       7919.76       880.16 o                         
   4  11   5       6233.11       6564.72       957.97 o                         
   5  11   5        290.48       1045.31       611.80 o                         
   6  11   5       1600.90       2570.44       740.57 o                         
   7  11   5       5002.37       4561.80      1268.55 o                         
  -6  12   5        704.31        928.83       674.00 o                         
  -5  12   5       4777.97       7247.06      1045.83 o                         
  -4  12   5       1262.43      -1038.75       692.50 o                         
  -3  12   5        516.61         95.05       657.52 o                         
  -2  12   5       1448.78        229.46      1029.47 o                         
  -1  12   5         57.81       -330.45       496.34 o                         
   0  12   5        392.46        679.51       642.43 o                         
   1  12   5       3184.36       5019.25      1026.63 o                         
   2  12   5       5900.82       6380.33      1080.28 o                         
   3  12   5       1293.18       2510.47       922.17 o                         
   4  12   5       4428.02       4815.19       885.28 o                         
   5  12   5       7776.94       7318.03      1363.86 o                         
   6  12   5        716.08       1881.03       699.61 o                         
  -4  13   5          7.63       -366.89       673.56 o                         
  -3  13   5        454.67       -534.06       724.11 o                         
  -2  13   5       2326.22       3231.72       806.19 o                         
  -1  13   5       1261.06       1591.29       784.58 o                         
   0  13   5        583.04       -272.76       711.30 o                         
   1  13   5       3210.58       4188.00       995.84 o                         
   2  13   5        183.68       1172.51       771.36 o                         
   3  13   5         17.47       -563.67      1310.51 o                         
   4  13   5         24.84        438.34       792.13 o                         
 -12   0   6         56.68        580.65      1311.36 o                         
 -11   0   6       7294.39       7149.45      1691.07 o                         
 -10   0   6      17455.46      21512.04      1907.73 o                         
  -9   0   6       5854.29       5018.07       816.24 o                         
  -8   0   6       4027.68       3814.21       618.17 o                         
  -7   0   6      27474.77      28766.56      2434.02 o                         
  -6   0   6      30263.86      31529.29      1396.93 o                         
  -5   0   6      11166.48      12800.30       911.55 o                         
  -4   0   6      40972.50      41459.75      1374.55 o                         
  -3   0   6      56503.83      56054.16      1274.41 o                         
  -2   0   6      56145.83      58756.68      1147.62 o                         
  -1   0   6     392834.62     420479.78      2884.11 o                         
   0   0   6     202412.86     214755.27      2011.25 o                         
   1   0   6      16820.36      18964.68       668.33 o                         
   2   0   6      86932.52      85275.03      1315.01 o                         
   3   0   6      74754.39      79261.46      1277.27 o                         
   4   0   6      67353.98      66323.38      1521.37 o                         
   5   0   6      61568.41      65959.94      1275.49 o                         
   6   0   6      24717.57      22414.95      1610.53 o                         
   7   0   6       4369.32       4324.71       794.21 o                         
   8   0   6      36318.51      40687.02      2433.37 o                         
   9   0   6      38389.86      44797.98      2703.12 o                         
  10   0   6       6894.68       6869.99      1335.09 o                         
  11   0   6       1297.57       2276.59      1139.99 o                         
  12   0   6       2153.30       2876.85      1259.08 o                         
 -12   1   6        370.58       1056.09      1193.44 o                         
 -11   1   6       1288.23       1874.03       702.05 o                         
 -10   1   6       4207.32       3952.46       649.30 o                         
  -9   1   6       2541.44       2221.06       424.85 o                         
  -8   1   6       5447.52       5424.48       543.05 o                         
  -7   1   6      14090.15      13953.42       782.96 o                         
  -6   1   6       1833.73       2331.71       331.88 o                         
  -5   1   6      27203.19      28104.29       837.74 o                         
  -4   1   6      18623.60      17785.64       646.20 o                         
  -3   1   6       7477.61       7719.02       413.17 o                         
  -2   1   6       1548.39       1711.89       207.77 o                         
  -1   1   6        309.27        226.26       166.62 o                         
   0   1   6       1529.64       1491.95       194.56 o                         
   1   1   6      29012.83      29973.97       586.89 o                         
   2   1   6      12227.89      12681.33       423.48 o                         
   3   1   6      31130.43      30863.00       762.20 o                         
   4   1   6        670.87       1104.56       232.59 o                         
   5   1   6       9993.52      10116.90       703.97 o                         
   6   1   6      11547.25       9972.92       636.21 o                         
   7   1   6       1954.02       1819.62       413.97 o                         
   8   1   6       1740.16       1779.34       600.68 o                         
   9   1   6       2029.80       1743.37       537.07 o                         
  10   1   6        628.36       1338.89       573.72 o                         
  11   1   6       5000.02       3132.59      1096.41 o                         
  12   1   6       2096.99       2251.50       833.03 o                         
 -12   2   6       1861.14       2213.28      1206.44 o                         
 -11   2   6        129.33        787.10       670.87 o                         
 -10   2   6       3532.91       3369.11       715.89 o                         
  -9   2   6       4169.82       4369.17       563.43 o                         
  -8   2   6         35.38        219.49       306.86 o                         
  -7   2   6        109.84         44.55       242.07 o                         
  -6   2   6       4269.56       3992.39       457.97 o                         
  -5   2   6       1123.73        966.54       269.68 o                         
  -4   2   6      23971.74      22592.64       678.80 o                         
  -3   2   6      30604.43      27917.09       640.49 o                         
  -2   2   6       1875.57       2072.13       214.47 o                         
  -1   2   6      40957.93      38994.18       678.66 o                         
   0   2   6      42056.39      43558.48       702.16 o                         
   1   2   6       5293.24       5976.18       349.34 o                         
   2   2   6       8987.17       8362.25       405.91 o                         
   3   2   6      15503.93      15747.16       662.18 o                         
   4   2   6       4659.54       5581.14       460.30 o                         
   5   2   6         14.78       -215.12       188.86 o                         
   6   2   6       4168.34       4309.47       465.90 o                         
   7   2   6       2259.57       2484.02       460.70 o                         
   8   2   6      13986.27      15344.86      1175.82 o                         
   9   2   6       2073.03       1324.18       586.54 o                         
  10   2   6        894.57        361.86       651.11 o                         
  11   2   6       1701.79       1693.13       688.79 o                         
  12   2   6        682.61        991.78       746.21 o                         
 -12   3   6         40.52       -915.01      1077.43 o                         
 -11   3   6       2312.45       1714.84      1324.53 o                         
 -10   3   6       1836.34       2203.40       768.77 o                         
  -9   3   6         83.17        187.55       383.23 o                         
  -8   3   6       1683.58       1400.34       372.59 o                         
  -7   3   6       2285.70       2348.80       470.48 o                         
  -6   3   6        209.92        383.15       214.91 o                         
  -5   3   6      18732.78      18879.51       715.39 o                         
  -4   3   6      50701.82      49169.16       891.76 o                         
  -3   3   6       5169.93       6252.79       468.47 o                         
  -2   3   6      13053.73      11882.01       552.14 o                         
  -1   3   6       2924.60       2459.61       289.88 o                         
   0   3   6      14905.63      14696.32       509.80 o                         
   1   3   6       2023.68       1876.48       243.33 o                         
   2   3   6      25931.71      25408.29       660.34 o                         
   3   3   6       8256.64       7873.61       422.31 o                         
   4   3   6        492.07        377.94       160.70 o                         
   5   3   6       8639.53       7483.54       566.62 o                         
   6   3   6       2755.82       2547.69       391.80 o                         
   7   3   6        321.36        322.17       375.69 o                         
   8   3   6        124.90       -340.02       452.67 o                         
   9   3   6       2514.41       3347.26       962.40 o                         
  10   3   6       1728.37       1972.75       697.04 o                         
  11   3   6       1110.76        659.92       742.16 o                         
 -11   4   6       3490.93       2024.86       971.88 o                         
 -10   4   6       1991.87       1730.77       832.79 o                         
  -9   4   6         25.79        514.04       468.08 o                         
  -8   4   6       9832.66      11103.06       951.87 o                         
  -7   4   6      17814.98      17913.77      1095.06 o                         
  -6   4   6       6396.99       6393.57       577.40 o                         
  -5   4   6       2931.46       2956.92       445.36 o                         
  -4   4   6        163.71        192.71       230.28 o                         
  -3   4   6      26414.44      25858.83       848.92 o                         
  -2   4   6      33211.84      31999.90       875.54 o                         
  -1   4   6      17334.71      17914.75       580.66 o                         
   0   4   6      10996.45      11666.15       534.17 o                         
   1   4   6       4211.45       4581.95       361.07 o                         
   2   4   6        129.99        115.54       166.45 o                         
   3   4   6       6256.20       6637.10       523.38 o                         
   4   4   6       4832.30       5239.73       393.30 o                         
   5   4   6       4884.32       4994.42       472.96 o                         
   6   4   6       4053.47       4718.96       588.64 o                         
   7   4   6         12.65        114.36       355.93 o                         
   8   4   6       2035.29       2230.86       883.96 o                         
   9   4   6       4658.91       4077.48       764.89 o                         
  10   4   6       3578.98       2615.67       863.48 o                         
  11   4   6       2875.76       3189.21       918.33 o                         
 -11   5   6       1735.71        419.43      1433.20 o                         
 -10   5   6        268.00       -768.19       512.12 o                         
  -9   5   6      13270.46      13926.06      1290.02 o                         
  -8   5   6      23371.85      23834.64      1432.12 o                         
  -7   5   6        712.46       1143.16       422.46 o                         
  -6   5   6         64.67        692.68       373.61 o                         
  -5   5   6        409.54        393.89       259.64 o                         
  -4   5   6      15763.03      16656.51       814.82 o                         
  -3   5   6      67521.20      61513.47      1338.26 o                         
  -2   5   6      96859.42      91616.23      1843.27 o                         
  -1   5   6       6816.80       6917.65       438.23 o                         
   0   5   6      29923.49      27471.16       764.80 o                         
   1   5   6      96135.50      91705.67      1339.32 o                         
   2   5   6      38882.73      37299.50       869.55 o                         
   3   5   6        201.11        362.23       201.75 o                         
   4   5   6          8.83       -221.61       238.32 o                         
   5   5   6       1732.32       1494.53       386.79 o                         
   6   5   6      27955.79      26354.36      1320.31 o                         
   7   5   6      44515.05      44546.86      1701.67 o                         
   8   5   6       6377.59       6249.90       885.32 o                         
   9   5   6       3119.19       2689.78       830.44 o                         
  10   5   6       7919.91       8835.33      1307.25 o                         
  11   5   6       4354.62       6016.55      1188.95 o                         
 -11   6   6        207.27        -11.72      1124.72 o                         
 -10   6   6        293.05       -217.01       620.36 o                         
  -9   6   6       1281.76       1017.30       725.68 o                         
  -8   6   6        848.35       1400.00       502.09 o                         
  -7   6   6         43.04        298.32       356.44 o                         
  -6   6   6       9318.25      10237.49       864.16 o                         
  -5   6   6      25249.79      24266.86      1248.65 o                         
  -4   6   6       1449.29        910.66       301.76 o                         
  -3   6   6      18731.79      18633.08       885.22 o                         
  -2   6   6      16180.61      15861.31       773.77 o                         
  -1   6   6       5979.46       6763.85       469.98 o                         
   0   6   6      12747.72      13620.51       668.91 o                         
   1   6   6      25996.73      26073.63       853.39 o                         
   2   6   6       2475.87       2361.94       322.33 o                         
   3   6   6      14823.41      14817.55       847.71 o                         
   4   6   6      29208.35      26554.53      1075.95 o                         
   5   6   6       9109.13       9527.27       806.44 o                         
   6   6   6         15.53         74.13       346.65 o                         
   7   6   6       3789.41       3778.52       624.40 o                         
   8   6   6       1137.19        879.90       962.70 o                         
   9   6   6       2188.08        965.44       690.81 o                         
  10   6   6       2281.58       1347.82      1099.92 o                         
 -10   7   6         25.75       -638.48       862.96 o                         
  -9   7   6         23.96       -701.59       586.11 o                         
  -8   7   6       1917.99        905.01       556.95 o                         
  -7   7   6       3914.51       4316.84       659.69 o                         
  -6   7   6        972.87       1091.98       603.74 o                         
  -5   7   6         45.18       -339.11       367.30 o                         
  -4   7   6        215.44        427.23       352.99 o                         
  -3   7   6       8797.20       9784.25       817.57 o                         
  -2   7   6      13433.81      13227.94       801.37 o                         
  -1   7   6       2351.88       2262.91       335.67 o                         
   0   7   6      16009.83      15802.35       736.87 o                         
   1   7   6      17244.07      17211.48       779.85 o                         
   2   7   6       8550.33       8366.48       654.97 o                         
   3   7   6       2242.95       2683.37       418.18 o                         
   4   7   6         39.60        399.44       295.49 o                         
   5   7   6       1942.79       2499.34       498.04 o                         
   6   7   6       4007.92       5591.97       703.49 o                         
   7   7   6       5792.42       5466.95       839.27 o                         
   8   7   6        224.24       -385.89       490.26 o                         
   9   7   6        622.71      -1071.39       929.66 o                         
  10   7   6       2626.91       3294.24      1010.07 o                         
 -10   8   6        113.28        102.08       713.70 o                         
  -9   8   6        144.95       -326.54       618.01 o                         
  -8   8   6        387.59        749.38       639.87 o                         
  -7   8   6       1455.67       1887.82       606.10 o                         
  -6   8   6      20986.30      21170.79      1363.38 o                         
  -5   8   6      28480.52      28815.29      1516.51 o                         
  -4   8   6        573.65        543.32       375.98 o                         
  -3   8   6      11943.45      12980.11       987.34 o                         
  -2   8   6       9103.89       8339.38       770.70 o                         
  -1   8   6       2682.51       2342.74       404.65 o                         
   0   8   6       5098.47       5559.85       520.42 o                         
   1   8   6       5888.02       6347.78       596.77 o                         
   2   8   6       3839.09       3624.44       500.25 o                         
   3   8   6      12475.80      11553.54       835.41 o                         
   4   8   6      51271.49      47751.21      1534.92 o                         
   5   8   6      10630.23      10384.92       926.67 o                         
   6   8   6        899.68        321.62       430.15 o                         
   7   8   6       1157.90       1920.09       602.81 o                         
   8   8   6        636.48        793.61       543.72 o                         
   9   8   6       1702.43       1900.00       745.50 o                         
  -9   9   6       6893.12       6977.52      1173.08 o                         
  -8   9   6       4628.62       5069.01       961.18 o                         
  -7   9   6        119.78        217.50       543.79 o                         
  -6   9   6       3305.43       3032.33       693.31 o                         
  -5   9   6       4857.37       4432.30       737.73 o                         
  -4   9   6       4115.02       3623.08       616.00 o                         
  -3   9   6       3386.33       3574.07       591.21 o                         
  -2   9   6       2415.94       2288.78       488.25 o                         
  -1   9   6        119.28       -165.94       329.26 o                         
   0   9   6      13581.03      13406.97       999.40 o                         
   1   9   6       9539.21       9653.86       782.26 o                         
   2   9   6       2242.08       1925.44       414.89 o                         
   3   9   6        860.59       1462.94       577.82 o                         
   4   9   6       1370.14       1257.32       517.43 o                         
   5   9   6        551.12        552.75       685.67 o                         
   6   9   6        949.92       1316.52       567.72 o                         
   7   9   6       5014.24       4773.98       861.47 o                         
   8   9   6       2618.86       3927.54       885.28 o                         
   9   9   6        446.40       -988.35       658.90 o                         
  -8  10   6       1300.26       -875.78       701.89 o                         
  -7  10   6       4225.64       3120.95       897.34 o                         
  -6  10   6       2158.63       1621.10       658.12 o                         
  -5  10   6        616.13        762.92       556.45 o                         
  -4  10   6       1142.10        764.52       509.38 o                         
  -3  10   6        295.97          3.87       584.30 o                         
  -2  10   6       4690.42       4734.73       711.77 o                         
  -1  10   6      19503.02      20059.43      1479.96 o                         
   0  10   6      13048.04      12079.63      1320.72 o                         
   1  10   6        144.49        347.73       371.39 o                         
   2  10   6       5055.99       5801.17       686.79 o                         
   3  10   6       4187.26       5311.53       732.85 o                         
   4  10   6       1395.30        349.16       765.20 o                         
   5  10   6       2955.14       3645.81       782.60 o                         
   6  10   6       2888.74       2278.18       922.41 o                         
   7  10   6        129.42        527.74       599.45 o                         
   8  10   6       2990.39       4315.68       861.85 o                         
  -7  11   6       3351.89       4487.29      1018.76 o                         
  -6  11   6       2300.73       2390.94       744.31 o                         
  -5  11   6         36.56       -208.77       959.64 o                         
  -4  11   6       4993.61       5621.55       900.30 o                         
  -3  11   6       2139.22       1505.42       609.20 o                         
  -2  11   6        112.84       -452.25       675.11 o                         
  -1  11   6        189.25       -196.10       509.44 o                         
   0  11   6        890.82        764.67       572.54 o                         
   1  11   6         12.96       -557.55       490.12 o                         
   2  11   6       8127.20       7332.96       956.32 o                         
   3  11   6       4204.47       5290.81       874.74 o                         
   4  11   6         41.51       -155.23       509.30 o                         
   5  11   6       4085.12       4737.03       887.40 o                         
   6  11   6       1966.55       1927.31       687.41 o                         
   7  11   6         10.06        559.14       678.79 o                         
  -6  12   6       1260.07       -465.17       674.92 o                         
  -5  12   6       1613.79       2063.90       687.29 o                         
  -4  12   6        640.36        469.75       631.16 o                         
  -3  12   6          5.24       -227.86       563.63 o                         
  -2  12   6       1388.52        918.47       622.05 o                         
  -1  12   6       3278.43       2436.88       716.55 o                         
   0  12   6       1612.32       2125.95       737.49 o                         
   1  12   6        174.20       -108.21       653.46 o                         
   2  12   6        220.19        540.69       980.21 o                         
   3  12   6       1595.95       1578.92       760.43 o                         
   4  12   6       3091.72       3309.73       911.54 o                         
   5  12   6        556.99       1546.47       748.99 o                         
   6  12   6         22.71        384.11       705.77 o                         
  -4  13   6       8445.87       8935.08      1326.14 o                         
  -3  13   6       6970.08       7718.29      1231.40 o                         
  -2  13   6        787.77        112.99       718.03 o                         
  -1  13   6         85.34        201.69       851.04 o                         
   0  13   6        595.41        234.95       725.35 o                         
   1  13   6       2650.64       4070.57      1126.94 o                         
   2  13   6      10287.85      13624.23      1578.45 o                         
   3  13   6       7891.01       8123.08      1462.07 o                         
   4  13   6          5.00      -1459.15      1194.93 o                         
 -12   1   7         69.97       -170.65       791.78 o                         
 -11   1   7       1337.28       1341.11       714.44 o                         
 -10   1   7      16549.85      17053.45      1215.16 o                         
  -9   1   7      23945.02      25083.68      1266.27 o                         
  -8   1   7        302.29       -117.75       280.87 o                         
  -7   1   7      11237.75      12589.35       803.84 o                         
  -6   1   7      23478.54      23494.73       903.22 o                         
  -5   1   7      22662.72      23188.29       803.65 o                         
  -4   1   7       4286.80       5438.05       404.31 o                         
  -3   1   7        416.54        144.92       164.07 o                         
  -2   1   7         10.74        -86.86       137.58 o                         
  -1   1   7      73335.45      74802.44      1137.49 o                         
   0   1   7     104165.18     101584.10      1111.28 o                         
   1   1   7        646.22        735.82       178.50 o                         
   2   1   7      18375.89      16715.51       510.10 o                         
   3   1   7      12540.17      12212.40       575.07 o                         
   4   1   7       1742.60       1754.62       314.69 o                         
   5   1   7         97.36        334.36       224.36 o                         
   6   1   7       4513.47       5357.19       597.41 o                         
   7   1   7       2766.25       3003.09       540.11 o                         
   8   1   7        879.43        748.93       440.82 o                         
   9   1   7       5386.68       4566.05       988.97 o                         
  10   1   7        536.31        379.96       551.76 o                         
  11   1   7        479.88        279.88       589.31 o                         
  12   1   7        163.73       1087.63       780.31 o                         
 -12   2   7       3188.45       4733.37      1172.56 o                         
 -11   2   7       1804.57       1005.60       817.51 o                         
 -10   2   7         49.62       1043.61       530.32 o                         
  -9   2   7       1080.36       1054.67       410.97 o                         
  -8   2   7       2197.37       2111.74       439.14 o                         
  -7   2   7       8133.56       7445.94       587.77 o                         
  -6   2   7      46099.26      45224.03      1071.89 o                         
  -5   2   7      18236.90      18308.13       737.96 o                         
  -4   2   7       9710.74      10389.05       521.12 o                         
  -3   2   7      39317.74      38401.37       748.69 o                         
  -2   2   7      24904.70      26114.08       567.37 o                         
  -1   2   7      13288.49      13863.09       536.35 o                         
   0   2   7      17762.45      18570.62       545.43 o                         
   1   2   7      15689.30      14633.24       522.50 o                         
   2   2   7      31889.14      33083.66       747.30 o                         
   3   2   7      85981.91      85291.60      1053.03 o                         
   4   2   7      65864.49      60713.06      1199.78 o                         
   5   2   7        661.51        831.26       254.84 o                         
   6   2   7       8095.42       8635.69       641.15 o                         
   7   2   7      12355.62      11843.18       940.76 o                         
   8   2   7       8444.55       8805.29       884.84 o                         
   9   2   7      10337.07      11361.90      1196.16 o                         
  10   2   7       4399.56       5376.54       944.42 o                         
  11   2   7        175.45        280.98       622.93 o                         
 -12   3   7          6.53      -1035.53      1108.45 o                         
 -11   3   7        873.91        501.61       762.48 o                         
 -10   3   7       1058.35        627.99       544.98 o                         
  -9   3   7       2256.26       2406.37       514.28 o                         
  -8   3   7       3869.56       3612.99       504.41 o                         
  -7   3   7       9654.88      10523.63       760.82 o                         
  -6   3   7         87.58        -54.34       291.36 o                         
  -5   3   7      10435.10       9955.37       561.99 o                         
  -4   3   7      28332.38      27814.62       737.17 o                         
  -3   3   7      19231.72      20086.76       540.37 o                         
  -2   3   7       5148.01       5782.56       358.88 o                         
  -1   3   7        138.66         69.97       167.53 o                         
   0   3   7      14022.33      14833.20       628.61 o                         
   1   3   7      70773.68      72544.79      1157.32 o                         
   2   3   7      71025.96      67083.91      1053.69 o                         
   3   3   7      11817.01      11101.20       517.16 o                         
   4   3   7       4363.85       4028.18       365.71 o                         
   5   3   7      34746.00      34344.72      1068.11 o                         
   6   3   7      34016.38      33118.77      1124.74 o                         
   7   3   7      10504.21      10083.74       970.25 o                         
   8   3   7       4422.20       3949.15       842.91 o                         
   9   3   7        971.11        767.74       537.76 o                         
  10   3   7       9536.36       7731.32      1079.37 o                         
  11   3   7      10535.88      12024.99      1627.21 o                         
 -11   4   7       2076.70       2818.28       926.77 o                         
 -10   4   7        717.28        113.24       564.35 o                         
  -9   4   7       2243.84       1875.49       542.88 o                         
  -8   4   7      12579.60      13409.64      1060.11 o                         
  -7   4   7       7029.56       7442.81       669.92 o                         
  -6   4   7        358.60        306.82       260.90 o                         
  -5   4   7       6333.48       6018.14       573.08 o                         
  -4   4   7         49.12         62.77       220.38 o                         
  -3   4   7        229.68        309.32       221.68 o                         
  -2   4   7      19617.01      18177.53       717.80 o                         
  -1   4   7      15817.48      14882.44       556.63 o                         
   0   4   7       5329.57       5551.13       397.90 o                         
   1   4   7      51604.97      48377.31       953.87 o                         
   2   4   7       5489.60       5777.84       422.11 o                         
   3   4   7      17384.68      17178.02       652.47 o                         
   4   4   7       5586.32       5317.50       404.77 o                         
   5   4   7        445.25        570.76       251.86 o                         
   6   4   7        689.75       1175.49       378.87 o                         
   7   4   7        415.98       1529.92       541.41 o                         
   8   4   7       2989.85       3746.53       716.97 o                         
   9   4   7        117.67       -398.44       507.00 o                         
  10   4   7       1096.58       1680.50       634.31 o                         
  11   4   7        762.04        282.72       698.83 o                         
 -11   5   7        346.79       -201.61       664.48 o                         
 -10   5   7        468.97        534.16       704.74 o                         
  -9   5   7        891.09        732.01       584.10 o                         
  -8   5   7       1398.39       1765.23       530.88 o                         
  -7   5   7        326.59        818.78       377.30 o                         
  -6   5   7       1731.72       1810.04       408.29 o                         
  -5   5   7         16.01         18.97       270.28 o                         
  -4   5   7       4081.93       3776.13       436.70 o                         
  -3   5   7       9828.42       9853.36       646.18 o                         
  -2   5   7      10746.56      11036.61       669.75 o                         
  -1   5   7         96.34       -119.39       162.87 o                         
   0   5   7       3979.98       3982.19       365.57 o                         
   1   5   7      13123.26      13090.81       803.80 o                         
   2   5   7       8765.89       9052.50       539.69 o                         
   3   5   7        563.44        378.12       214.99 o                         
   4   5   7        189.00        -16.77       228.56 o                         
   5   5   7        495.21       1062.58       355.37 o                         
   6   5   7      14502.59      13160.42       992.25 o                         
   7   5   7      14157.61      15141.14      1092.89 o                         
   8   5   7        197.02        461.19       486.61 o                         
   9   5   7       1620.12       1913.44       786.42 o                         
  10   5   7       2359.38       1854.89       969.22 o                         
  11   5   7       1300.82       1167.22       864.80 o                         
 -11   6   7       5674.94       6132.20      1319.05 o                         
 -10   6   7       1433.08       2014.06       857.97 o                         
  -9   6   7       4097.52       5875.70      1009.61 o                         
  -8   6   7      26634.03      27973.59      1776.55 o                         
  -7   6   7      14826.78      15691.05      1152.27 o                         
  -6   6   7       2938.08       3150.16       534.04 o                         
  -5   6   7        273.41        411.77       310.92 o                         
  -4   6   7       3406.12       3216.15       483.98 o                         
  -3   6   7      23122.62      23493.48      1001.77 o                         
  -2   6   7      31633.51      30967.68      1210.09 o                         
  -1   6   7      23611.54      23508.16       792.27 o                         
   0   6   7       3040.03       3829.32       385.21 o                         
   1   6   7      28899.69      31114.65       988.16 o                         
   2   6   7      37042.54      37587.72       998.24 o                         
   3   6   7       3496.54       3398.11       434.96 o                         
   4   6   7        193.22        -54.86       246.46 o                         
   5   6   7        492.42        372.19       424.69 o                         
   6   6   7       1120.72       1849.24       463.85 o                         
   7   6   7       7976.80       5570.35       781.15 o                         
   8   6   7       6980.44       7515.52      1146.86 o                         
   9   6   7       1041.94       2026.65       791.34 o                         
  10   6   7        105.10        618.49       730.91 o                         
 -10   7   7       4554.04       5806.64      1079.88 o                         
  -9   7   7       3507.12       3455.33       819.97 o                         
  -8   7   7       4457.94       3298.21       755.54 o                         
  -7   7   7         17.50        260.47       472.82 o                         
  -6   7   7       3640.19       2669.31       565.17 o                         
  -5   7   7      31998.35      33063.00      1508.42 o                         
  -4   7   7      40526.46      42420.14      1844.37 o                         
  -3   7   7        133.60       -366.64       244.43 o                         
  -2   7   7      11655.35      12341.10       780.55 o                         
  -1   7   7       6793.52       7041.04       515.10 o                         
   0   7   7       4575.48       5392.28       472.66 o                         
   1   7   7      29471.33      29380.04       975.47 o                         
   2   7   7      27307.84      25882.76      1123.27 o                         
   3   7   7       1437.43       2076.78       404.20 o                         
   4   7   7      22690.39      23342.78      1122.92 o                         
   5   7   7      22284.66      23833.19      1347.78 o                         
   6   7   7       6990.42       7414.96       805.96 o                         
   7   7   7         53.49        166.36       461.02 o                         
   8   7   7         37.91       -772.01       712.44 o                         
   9   7   7        149.29        812.18       731.14 o                         
  10   7   7       1001.12       1264.24      1018.52 o                         
 -10   8   7        206.74         99.06       772.75 o                         
  -9   8   7         31.17       1014.52       926.21 o                         
  -8   8   7       1280.51        691.54       616.81 o                         
  -7   8   7       1811.17       1031.15       588.58 o                         
  -6   8   7       1661.94        950.18       524.46 o                         
  -5   8   7       5254.34       5125.21       707.14 o                         
  -4   8   7       2152.70       2092.47       535.14 o                         
  -3   8   7        756.68        559.48       370.32 o                         
  -2   8   7       3670.90       3341.53       623.16 o                         
  -1   8   7       7599.97       7796.02       659.30 o                         
   0   8   7      13524.45      13843.51       871.31 o                         
   1   8   7       2402.52       2944.92       451.80 o                         
   2   8   7       7371.18       7461.51       670.03 o                         
   3   8   7      11170.20      11199.83       831.41 o                         
   4   8   7      12182.48      12994.63      1365.48 o                         
   5   8   7       7900.27       7608.59       828.45 o                         
   6   8   7         47.40       -139.06       451.20 o                         
   7   8   7       6918.05       7210.15       956.94 o                         
   8   8   7       7259.65       7156.75      1124.94 o                         
   9   8   7       4310.84       4194.95      1600.74 o                         
  -9   9   7       1200.15       2158.03       848.58 o                         
  -8   9   7         60.71       -394.54       597.50 o                         
  -7   9   7        991.26       1227.01       694.63 o                         
  -6   9   7         50.29        173.02       495.96 o                         
  -5   9   7       3471.64       4000.50       774.81 o                         
  -4   9   7         36.37       -260.06       362.93 o                         
  -3   9   7        928.83        362.61       612.61 o                         
  -2   9   7       2355.47       2394.43       481.19 o                         
  -1   9   7         98.63        164.31       352.44 o                         
   0   9   7       2427.08       2481.49       586.65 o                         
   1   9   7         38.87       -256.29       298.51 o                         
   2   9   7       2192.07       2288.75       454.06 o                         
   3   9   7        617.85        609.74       365.99 o                         
   4   9   7       5650.70       5910.97       757.20 o                         
   5   9   7       2195.46       2030.90       632.59 o                         
   6   9   7       1304.06        864.34       506.41 o                         
   7   9   7       1413.42       2437.18       728.53 o                         
   8   9   7        184.05        807.65       615.54 o                         
   9   9   7        421.50       -385.89       649.27 o                         
  -8  10   7        632.52        486.09       683.92 o                         
  -7  10   7       1199.84        962.27       650.68 o                         
  -6  10   7        376.76        762.78       567.17 o                         
  -5  10   7        255.83       -633.05       422.03 o                         
  -4  10   7       1974.48       1304.01       616.30 o                         
  -3  10   7        188.85        337.42       441.39 o                         
  -2  10   7       7100.53       7231.18       805.60 o                         
  -1  10   7      21933.57      21145.32      1509.29 o                         
   0  10   7       4025.68       4594.08       760.04 o                         
   1  10   7        248.10        777.34       438.90 o                         
   2  10   7       2367.70       1624.07       528.88 o                         
   3  10   7       2301.39       2100.99       483.85 o                         
   4  10   7       7954.17       7335.01      1034.36 o                         
   5  10   7       5433.16       5575.29       870.40 o                         
   6  10   7        969.36        431.14       593.08 o                         
   7  10   7       3708.74       2772.44       756.16 o                         
   8  10   7       7889.50       9278.58      1249.94 o                         
  -7  11   7         37.11       -649.52       635.46 o                         
  -6  11   7       2062.04       1855.80       726.68 o                         
  -5  11   7       7533.78       8377.26      1203.84 o                         
  -4  11   7       3615.45       2754.34       735.07 o                         
  -3  11   7       3132.00       2863.84       809.93 o                         
  -2  11   7        298.62       -157.73       648.73 o                         
  -1  11   7       4711.17       4434.75       815.91 o                         
   0  11   7      15492.96      16088.95      1382.39 o                         
   1  11   7       4485.34       4074.58       880.29 o                         
   2  11   7        469.80        766.09       651.80 o                         
   3  11   7        389.88        -19.64       511.91 o                         
   4  11   7       1211.80       1780.48       677.30 o                         
   5  11   7       3926.94       3673.95       998.11 o                         
   6  11   7       3594.21       2902.60       783.21 o                         
   7  11   7       2082.06       2267.27       731.06 o                         
  -6  12   7       6506.60       6226.23      1044.70 o                         
  -5  12   7        116.58       1504.00       735.55 o                         
  -4  12   7       6858.93       6356.25      1470.36 o                         
  -3  12   7       8076.63      11746.89      1438.86 o                         
  -2  12   7       2474.29       3058.01       971.99 o                         
  -1  12   7        667.93        858.14       690.84 o                         
   0  12   7         73.22       -215.85       545.94 o                         
   1  12   7        145.73       -144.76       664.11 o                         
   2  12   7       1490.64       1444.51       837.48 o                         
   3  12   7       6252.02       8609.44      1437.95 o                         
   4  12   7       4454.66       5222.89      1189.52 o                         
   5  12   7       1683.40       2675.80       750.08 o                         
  -4  13   7          6.71       1996.42       847.25 o                         
  -3  13   7        886.42        837.77      1324.40 o                         
  -2  13   7       1046.43        -26.02       750.47 o                         
  -1  13   7         72.14       -469.31       838.36 o                         
   0  13   7       2937.32       1622.80      1798.63 o                         
   1  13   7        545.45        908.23       723.19 o                         
   2  13   7         61.09        575.70       695.04 o                         
   3  13   7        380.76        297.37       769.41 o                         
 -11   0   8        330.06        843.21       938.94 o                         
 -10   0   8       1102.58        592.73       611.63 o                         
  -9   0   8      11592.24      12835.21      1208.82 o                         
  -8   0   8      11709.06      13814.43      1503.77 o                         
  -7   0   8        305.69        343.53       372.42 o                         
  -6   0   8      10579.15       9694.53       869.14 o                         
  -5   0   8         31.80        -34.03       273.53 o                         
  -4   0   8       7381.62       8176.48       705.92 o                         
  -3   0   8       1443.09       1629.74       339.64 o                         
  -2   0   8      81616.10      80097.05      1397.26 o                         
  -1   0   8      23728.77      23956.76       773.75 o                         
   0   0   8      16226.82      15049.04       675.93 o                         
   1   0   8      34406.73      34332.73       982.44 o                         
   2   0   8        756.49        857.61       266.79 o                         
   3   0   8       1052.79       1327.19       441.51 o                         
   4   0   8      47977.21      44075.79      1012.86 o                         
   5   0   8      22035.51      21667.61      1494.35 o                         
   6   0   8        735.82       2178.16       573.34 o                         
   7   0   8      20979.42      21503.62      1768.63 o                         
   8   0   8      42953.45      48593.33      2672.07 o                         
   9   0   8       6403.62       6685.22      1184.25 o                         
  10   0   8        514.56         83.57       726.33 o                         
  11   0   8       4421.94       4195.29      1543.12 o                         
 -12   1   8       1493.32        592.44      1169.10 o                         
 -11   1   8       3257.87       4618.36      1275.55 o                         
 -10   1   8       1956.17       1882.47       504.25 o                         
  -9   1   8        852.68       1205.51       408.94 o                         
  -8   1   8        694.37        693.33       322.31 o                         
  -7   1   8       2168.99       2359.37       411.45 o                         
  -6   1   8      30352.28      30064.88      1001.94 o                         
  -5   1   8      35002.12      32859.61       917.44 o                         
  -4   1   8        685.39        818.50       216.34 o                         
  -3   1   8         95.82        498.93       176.59 o                         
  -2   1   8      20026.28      19937.46       645.23 o                         
  -1   1   8      25071.80      25688.96       682.63 o                         
   0   1   8      14148.68      14784.39       503.36 o                         
   1   1   8      14927.45      16163.24       543.24 o                         
   2   1   8        103.64         15.99       185.28 o                         
   3   1   8       2989.65       3056.12       260.48 o                         
   4   1   8      73432.93      68708.61      1249.24 o                         
   5   1   8      19029.33      19031.64       784.52 o                         
   6   1   8        126.00       -159.93       263.97 o                         
   7   1   8        781.35        633.49       332.06 o                         
   8   1   8        214.18         -7.96       360.43 o                         
   9   1   8       4531.22       4956.83       748.55 o                         
  10   1   8       6892.82       9114.65      1106.91 o                         
  11   1   8        905.03       1643.96       700.34 o                         
 -12   2   8        915.22       1436.54      1143.49 o                         
 -11   2   8         34.45       -983.34       655.56 o                         
 -10   2   8        298.43         32.03       515.37 o                         
  -9   2   8          4.94        -28.97       351.54 o                         
  -8   2   8         70.93        347.57       312.13 o                         
  -7   2   8      22377.59      21373.04      1071.22 o                         
  -6   2   8      13768.46      13095.47       702.41 o                         
  -5   2   8       8310.44       8843.92       548.99 o                         
  -4   2   8      31118.11      29394.35       772.72 o                         
  -3   2   8      10038.08       9832.97       468.03 o                         
  -2   2   8       2783.76       4042.88       357.50 o                         
  -1   2   8       5600.06       5423.49       469.44 o                         
   0   2   8       7098.19       8074.49       406.16 o                         
   1   2   8       5057.18       5817.48       384.84 o                         
   2   2   8      19212.96      19126.69       614.90 o                         
   3   2   8      20012.19      20393.39       607.33 o                         
   4   2   8       1697.75       1378.39       364.48 o                         
   5   2   8      43951.62      40260.72      1142.77 o                         
   6   2   8      15779.78      16677.84      1027.99 o                         
   7   2   8       2196.15       2536.34       483.52 o                         
   8   2   8       2315.05       2693.01       563.78 o                         
   9   2   8        535.61        559.72       728.50 o                         
  10   2   8        339.19        896.19       548.38 o                         
  11   2   8        747.26       2094.08       736.43 o                         
 -12   3   8       1301.12       1848.23       942.57 o                         
 -11   3   8        861.09        872.69       680.86 o                         
 -10   3   8        840.20        991.33       677.66 o                         
  -9   3   8       2425.96       1531.09       501.44 o                         
  -8   3   8       3045.03       2789.54       491.63 o                         
  -7   3   8        635.28        518.33       310.70 o                         
  -6   3   8      13659.67      12892.05       804.64 o                         
  -5   3   8      42111.00      42387.22       987.77 o                         
  -4   3   8       7044.85       6699.76       418.42 o                         
  -3   3   8      23545.81      21317.68       576.05 o                         
  -2   3   8      22272.30      22609.36       599.77 o                         
  -1   3   8       3780.86       4838.49       327.95 o                         
   0   3   8       1374.24       1266.57       227.34 o                         
   1   3   8      40074.64      38102.49       816.97 o                         
   2   3   8       8969.38       8859.18       525.07 o                         
   3   3   8      28503.69      27091.92       748.47 o                         
   4   3   8      45660.64      41816.47      1076.85 o                         
   5   3   8       6946.45       6290.49       545.44 o                         
   6   3   8       1165.03        889.28       323.90 o                         
   7   3   8       6770.30       6904.88       841.53 o                         
   8   3   8        365.43       -127.31       477.86 o                         
   9   3   8        137.66        113.32       504.01 o                         
  10   3   8       1240.99        978.51       797.30 o                         
  11   3   8       1759.99       2056.68       753.22 o                         
 -11   4   8       2034.52       3350.43       921.55 o                         
 -10   4   8         24.42        178.59       564.85 o                         
  -9   4   8       8721.17       9192.79      1049.72 o                         
  -8   4   8      22251.53      22537.51      1374.88 o                         
  -7   4   8      15259.67      13995.71       921.30 o                         
  -6   4   8       3317.42       3049.14       455.29 o                         
  -5   4   8       2127.12       1495.84       331.88 o                         
  -4   4   8      40834.76      38892.45      1150.13 o                         
  -3   4   8      75826.38      70776.91      1317.74 o                         
  -2   4   8      55752.11      55766.80       909.00 o                         
  -1   4   8       1650.09       1846.88       255.29 o                         
   0   4   8      20923.64      21441.20       690.07 o                         
   1   4   8      55268.54      55005.21      1033.09 o                         
   2   4   8      69995.66      69833.39      1207.48 o                         
   3   4   8      22612.83      20412.32       717.41 o                         
   4   4   8         90.83         46.03       192.82 o                         
   5   4   8       8154.02       7610.93       608.67 o                         
   6   4   8      28687.27      26862.26      1322.78 o                         
   7   4   8      18698.75      17920.51      1538.24 o                         
   8   4   8       3602.76       2653.18       613.09 o                         
   9   4   8         26.36       -436.48       492.02 o                         
  10   4   8       1608.28       2181.21       708.10 o                         
  11   4   8       3838.24       3135.67      1110.08 o                         
 -11   5   8       1847.72       1886.60       820.95 o                         
 -10   5   8       6925.00      10878.87      1373.12 o                         
  -9   5   8       1302.33        979.54       706.83 o                         
  -8   5   8       4225.13       3291.07       703.83 o                         
  -7   5   8      11393.52      13567.71      1026.21 o                         
  -6   5   8        236.52        508.49       331.55 o                         
  -5   5   8        335.03        191.91       261.70 o                         
  -4   5   8       5755.07       5599.48       518.65 o                         
  -3   5   8       8785.40       8874.99       648.61 o                         
  -2   5   8       1102.74       1689.92       315.29 o                         
  -1   5   8      39870.84      40802.60       916.29 o                         
   0   5   8      38367.38      36851.55       904.58 o                         
   1   5   8       9257.02      10780.91       695.87 o                         
   2   5   8       3434.40       3502.80       369.82 o                         
   3   5   8         77.73        200.72       194.11 o                         
   4   5   8        208.32        642.24       259.79 o                         
   5   5   8      13926.97      14173.16       973.29 o                         
   6   5   8      37939.68      38556.35      1638.34 o                         
   7   5   8       5755.53       6333.00       817.21 o                         
   8   5   8       2753.47       3842.52       778.24 o                         
   9   5   8      13995.99      14933.14      1408.28 o                         
  10   5   8       5611.54       5294.60      2317.13 o                         
  11   5   8       2303.51       1679.41       954.43 o                         
 -11   6   8        198.28        345.26       748.60 o                         
 -10   6   8        170.09        335.88       675.74 o                         
  -9   6   8         35.90        364.75       810.27 o                         
  -8   6   8        190.66       -376.33       443.81 o                         
  -7   6   8       1672.14       1373.12       507.52 o                         
  -6   6   8       2266.12       2676.58       512.07 o                         
  -5   6   8        163.04         44.30       317.63 o                         
  -4   6   8      10520.12       9707.97       692.80 o                         
  -3   6   8        978.15       1286.92       319.48 o                         
  -2   6   8       3348.80       4309.40       449.36 o                         
  -1   6   8        464.69        750.44       232.03 o                         
   0   6   8       9538.64      10462.84       613.57 o                         
   1   6   8       2243.56       1855.35       318.60 o                         
   2   6   8       7590.54       8321.39       562.44 o                         
   3   6   8      13449.22      13998.63       822.38 o                         
   4   6   8       1909.93       1866.99       416.40 o                         
   5   6   8        371.98        -49.74       306.21 o                         
   6   6   8       1988.67       2709.48       535.50 o                         
   7   6   8         43.86        494.73       430.15 o                         
   8   6   8        627.34       1047.29       568.92 o                         
   9   6   8       1313.31       1468.60       742.85 o                         
  10   6   8       1447.69       2575.75       865.44 o                         
 -10   7   8         54.96        966.12       695.79 o                         
  -9   7   8        122.14       -873.08       582.05 o                         
  -8   7   8        805.55        884.70       511.69 o                         
  -7   7   8        294.44         36.25       516.65 o                         
  -6   7   8        674.25        672.27       440.85 o                         
  -5   7   8       3362.20       3820.62       662.05 o                         
  -4   7   8          6.15       -104.13       354.56 o                         
  -3   7   8       3206.56       3234.12       484.13 o                         
  -2   7   8       4275.78       5138.06       537.90 o                         
  -1   7   8          5.46       -195.93       262.29 o                         
   0   7   8        149.51       -164.40       352.06 o                         
   1   7   8          4.46         -1.58       279.95 o                         
   2   7   8       1429.94       1553.11       366.87 o                         
   3   7   8       3615.30       4708.23       548.75 o                         
   4   7   8        534.93       -138.17       439.08 o                         
   5   7   8        332.36        911.74       425.14 o                         
   6   7   8       3421.25       3790.73       635.59 o                         
   7   7   8       3050.07       3468.73       646.82 o                         
   8   7   8        341.24        944.18       639.01 o                         
   9   7   8        448.46       1380.57       755.00 o                         
  10   7   8       1016.93        472.63       795.19 o                         
 -10   8   8        682.61       1181.97      1083.86 o                         
  -9   8   8         38.85        469.53       711.89 o                         
  -8   8   8        874.27        645.54       541.42 o                         
  -7   8   8       6696.82       8807.69      1067.06 o                         
  -6   8   8       5907.22       5645.85      1024.74 o                         
  -5   8   8       3650.53       4086.28       739.10 o                         
  -4   8   8      17040.71      17313.06      1314.98 o                         
  -3   8   8       7613.59       7660.23       769.80 o                         
  -2   8   8        524.27        264.51       372.90 o                         
  -1   8   8         48.75        718.48       305.65 o                         
   0   8   8         53.77       -391.12       260.75 o                         
   1   8   8        607.40        739.13       331.77 o                         
   2   8   8      12590.98      14568.96       928.68 o                         
   3   8   8      29273.25      29244.70      1310.41 o                         
   4   8   8       3802.94       3745.41       608.83 o                         
   5   8   8       8254.62       8879.30       876.35 o                         
   6   8   8       6157.56       4917.36       829.15 o                         
   7   8   8        366.76       1139.01       607.82 o                         
   8   8   8        201.79       -615.89       656.26 o                         
   9   8   8       3069.53       2508.86       959.35 o                         
  -9   9   8       3470.83       4074.46      1244.96 o                         
  -8   9   8          2.58      -1032.67       688.45 o                         
  -7   9   8       4634.19       5182.82       919.50 o                         
  -6   9   8      16155.89      15422.33      1389.42 o                         
  -5   9   8      15400.61      15134.24      1347.65 o                         
  -4   9   8       6614.19       7788.74       952.26 o                         
  -3   9   8        511.37        320.32       501.04 o                         
  -2   9   8       9644.27       8457.96       926.43 o                         
  -1   9   8      49451.45      49444.29      1716.54 o                         
   0   9   8      28606.01      30257.07      1636.31 o                         
   1   9   8       1623.52       1317.00       458.33 o                         
   2   9   8       3177.12       4100.48       598.97 o                         
   3   9   8      10043.13       9720.60       818.43 o                         
   4   9   8      14267.07      13268.55      1091.33 o                         
   5   9   8       9518.65       9651.34      1095.73 o                         
   6   9   8       3461.16       2850.30      1038.71 o                         
   7   9   8        666.80        776.94       621.85 o                         
   8   9   8       4382.33       4710.53      1044.06 o                         
  -8  10   8       3585.79       3901.55       970.84 o                         
  -7  10   8        597.01        925.23       612.38 o                         
  -6  10   8        164.44        117.94       528.67 o                         
  -5  10   8         88.37        477.99       560.45 o                         
  -4  10   8        521.75       1276.31       657.95 o                         
  -3  10   8       3473.30       4049.57       782.90 o                         
  -2  10   8       9660.64       9253.79      1418.93 o                         
  -1  10   8       4272.65       3774.93       730.20 o                         
   0  10   8       2414.34       3304.94       668.33 o                         
   1  10   8      10962.16      11357.18       995.71 o                         
   2  10   8       6343.63       5421.99       820.97 o                         
   3  10   8        887.50        857.17       446.70 o                         
   4  10   8        988.87       1028.80       657.12 o                         
   5  10   8        587.53       1467.34       635.80 o                         
   6  10   8       1334.71        207.25       637.19 o                         
   7  10   8       6819.25       7381.61      1099.98 o                         
   8  10   8       4691.92       6386.04      1155.83 o                         
  -7  11   8        533.19       1286.88      1556.56 o                         
  -6  11   8          9.73        416.90       642.92 o                         
  -5  11   8        514.53        983.50       635.62 o                         
  -4  11   8         68.96       -575.26       547.89 o                         
  -3  11   8       1579.94       2266.58       812.39 o                         
  -2  11   8        182.48       -278.35       544.84 o                         
  -1  11   8       5435.36       5344.04      1028.34 o                         
   0  11   8       1090.53       1108.60       597.36 o                         
   1  11   8       1390.86       2346.99       697.50 o                         
   2  11   8       4282.44       3436.09       632.66 o                         
   3  11   8        167.53        798.39       556.06 o                         
   4  11   8        710.58       1518.39       637.58 o                         
   5  11   8        426.20        470.91       743.94 o                         
   6  11   8         50.05       -198.90       652.80 o                         
  -5  12   8        254.71        880.84       704.03 o                         
  -4  12   8        378.36        406.99       725.18 o                         
  -3  12   8       1058.35       1737.78       807.35 o                         
  -2  12   8       1065.20       1590.31       775.73 o                         
  -1  12   8        294.78        783.90       722.97 o                         
   0  12   8          7.14        681.67       618.61 o                         
   1  12   8        286.87       -159.98       655.28 o                         
   2  12   8       1804.79        233.72       639.96 o                         
   3  12   8       1633.22       2313.95       959.37 o                         
   4  12   8        860.20       1368.11       717.19 o                         
   5  12   8         67.03        233.80      1187.06 o                         
  -3  13   8        673.95       1065.51       775.42 o                         
  -2  13   8        923.70        -56.43       669.85 o                         
  -1  13   8        471.23       1476.17       734.24 o                         
   0  13   8        776.69      -1179.93       786.62 o                         
   1  13   8       3157.98       3247.45      1483.32 o                         
   2  13   8       2039.44       4885.49      1256.95 o                         
   3  13   8        220.72        131.47       774.96 o                         
 -12   1   9         52.55      -2096.86      1397.91 o                         
 -11   1   9       4012.26       4490.77      1168.70 o                         
 -10   1   9       4920.64       6582.78       836.94 o                         
  -9   1   9        369.69        265.79       362.33 o                         
  -8   1   9        506.13        465.17       328.79 o                         
  -7   1   9       8907.16       9399.58       678.44 o                         
  -6   1   9      10831.24      11083.94       686.45 o                         
  -5   1   9      12829.92      13211.72       670.43 o                         
  -4   1   9      21832.91      19996.85       701.26 o                         
  -3   1   9       3359.92       3102.95       295.77 o                         
  -2   1   9      81168.47      84123.15      1268.43 o                         
  -1   1   9     150906.05     152136.80      1797.02 o                         
   0   1   9      43510.98      43328.89       780.36 o                         
   1   1   9      11271.62      11434.20       614.59 o                         
   2   1   9      38762.70      37091.54       769.05 o                         
   3   1   9      10038.39      11940.85       515.14 o                         
   4   1   9      21796.84      21092.32       799.03 o                         
   5   1   9      32857.16      33912.88      1027.12 o                         
   6   1   9       3388.00       3392.60       524.12 o                         
   7   1   9       9234.49      12319.87       986.25 o                         
   8   1   9      39720.51      40123.27      1785.12 o                         
   9   1   9      13190.78      13091.49      1149.97 o                         
  10   1   9         49.02        503.65       553.68 o                         
  11   1   9       1500.36       1298.38       693.55 o                         
 -12   2   9         39.36       -258.50      1039.51 o                         
 -11   2   9       2381.67       1123.29       790.06 o                         
 -10   2   9       6336.69       6935.01       926.29 o                         
  -9   2   9       4813.40       5476.86       664.59 o                         
  -8   2   9       5361.26       5432.44       632.07 o                         
  -7   2   9       4434.77       4505.31       534.39 o                         
  -6   2   9       3443.93       3616.78       441.74 o                         
  -5   2   9      44120.38      43638.16      1016.35 o                         
  -4   2   9      42653.03      40518.14       881.28 o                         
  -3   2   9       8059.61       8976.63       452.44 o                         
  -2   2   9       2646.84       2331.39       317.19 o                         
  -1   2   9       5936.75       6662.96       463.01 o                         
   0   2   9       3633.61       4141.26       323.58 o                         
   1   2   9      20487.87      21978.16       672.52 o                         
   2   2   9      30580.76      30258.17       757.58 o                         
   3   2   9      20115.40      18558.69       625.83 o                         
   4   2   9       6240.97       6466.74       607.94 o                         
   5   2   9      38511.71      37210.87      1140.03 o                         
   6   2   9      15252.98      14266.26      1064.85 o                         
   7   2   9       1789.74       2027.09       459.29 o                         
   8   2   9       4567.66       4979.15       812.88 o                         
   9   2   9        550.97       -394.80       472.93 o                         
  10   2   9        850.74       -749.11       666.19 o                         
  11   2   9       5922.45       6869.43      1049.00 o                         
 -11   3   9       2180.96       3076.49       823.82 o                         
 -10   3   9         31.34       1652.91       624.61 o                         
  -9   3   9       3313.86       3140.67       672.95 o                         
  -8   3   9       6562.01       6227.75       750.15 o                         
  -7   3   9      13124.06      12678.74       856.69 o                         
  -6   3   9      14592.03      15079.83       864.67 o                         
  -5   3   9        243.33        705.77       269.76 o                         
  -4   3   9      15686.47      14581.75       584.18 o                         
  -3   3   9      14709.84      14367.55       528.12 o                         
  -2   3   9      10365.40      10352.66       441.23 o                         
  -1   3   9        961.27       1133.99       188.51 o                         
   0   3   9       2943.45       3384.70       343.55 o                         
   1   3   9       1070.88       1440.60       242.20 o                         
   2   3   9       4781.57       6070.04       430.03 o                         
   3   3   9       9011.83       9099.71       668.82 o                         
   4   3   9       8638.68       9001.70       633.39 o                         
   5   3   9        861.52       1777.29       340.40 o                         
   6   3   9        675.62        759.50       388.50 o                         
   7   3   9        205.62        142.21       401.64 o                         
   8   3   9        773.66       1283.66       587.98 o                         
   9   3   9       1332.74       1126.46       725.61 o                         
  10   3   9       3516.27       3721.89       854.63 o                         
  11   3   9        601.31        460.62       641.54 o                         
 -11   4   9        580.78       1124.81      1135.18 o                         
 -10   4   9        322.89       -523.68       595.04 o                         
  -9   4   9       2802.33       3300.59       670.76 o                         
  -8   4   9       1161.25       1748.45       547.18 o                         
  -7   4   9         31.62       -340.72       370.83 o                         
  -6   4   9        931.59        746.06       314.12 o                         
  -5   4   9        747.39        505.75       278.39 o                         
  -4   4   9        130.63        186.79       233.50 o                         
  -3   4   9      31057.78      30956.94      1182.72 o                         
  -2   4   9      40936.41      37923.46       953.61 o                         
  -1   4   9        862.05       1097.66       249.09 o                         
   0   4   9      46553.44      45580.20       956.81 o                         
   1   4   9      26137.19      25967.10       787.29 o                         
   2   4   9        195.42        404.75       213.89 o                         
   3   4   9        646.09        482.59       241.20 o                         
   4   4   9        287.18        451.13       264.17 o                         
   5   4   9        785.86       1113.29       329.67 o                         
   6   4   9      10563.10      10574.14       873.26 o                         
   7   4   9      11757.38      12849.80      1178.32 o                         
   8   4   9        847.22       1258.77       532.43 o                         
   9   4   9       5366.27       7066.88       996.76 o                         
  10   4   9       4052.03       4539.86       901.21 o                         
  11   4   9         27.73        136.48       692.69 o                         
 -11   5   9        694.40       1140.54       723.24 o                         
 -10   5   9        298.30        -26.48       648.52 o                         
  -9   5   9       1230.57        916.62       580.13 o                         
  -8   5   9       3290.29       3264.42       884.40 o                         
  -7   5   9       2503.89       2593.93       581.30 o                         
  -6   5   9        621.46        149.47       338.70 o                         
  -5   5   9          2.26        219.07       283.40 o                         
  -4   5   9        988.74        849.47       304.09 o                         
  -3   5   9       1266.25       1302.17       309.08 o                         
  -2   5   9        692.72        933.36       269.28 o                         
  -1   5   9       4781.72       4339.14       391.03 o                         
   0   5   9         29.86         90.56       184.62 o                         
   1   5   9       2493.12       3097.14       366.30 o                         
   2   5   9       7363.47       7549.93       522.20 o                         
   3   5   9        874.12        545.21       235.68 o                         
   4   5   9       3181.96       2974.23       485.46 o                         
   5   5   9        589.95        556.77       345.95 o                         
   6   5   9       3337.61       3724.93       572.83 o                         
   7   5   9        174.96         76.63       449.46 o                         
   8   5   9        406.32        423.67       500.52 o                         
   9   5   9        155.04       1388.92       593.58 o                         
  10   5   9         12.53          8.73       609.76 o                         
 -10   6   9       2231.99       1736.77       766.31 o                         
  -9   6   9       9534.18      10263.34      1149.23 o                         
  -8   6   9       8838.47       8784.05      1051.52 o                         
  -7   6   9        321.55        398.27       432.44 o                         
  -6   6   9         16.59        155.36       385.20 o                         
  -5   6   9       1229.26        773.39       391.83 o                         
  -4   6   9      16497.30      17703.59      1066.38 o                         
  -3   6   9      47521.51      47745.98      1692.87 o                         
  -2   6   9      27228.55      25935.92      1020.56 o                         
  -1   6   9       1175.36        892.10       297.89 o                         
   0   6   9      40377.39      36793.63       997.69 o                         
   1   6   9      67253.61      59205.17      1211.51 o                         
   2   6   9      23056.44      23123.39       920.74 o                         
   3   6   9       1067.66        430.50       306.27 o                         
   4   6   9        199.88        171.29       329.04 o                         
   5   6   9       6730.61       7224.86       751.07 o                         
   6   6   9      37534.12      37418.50      1667.27 o                         
   7   6   9      18907.51      17741.32      1424.46 o                         
   8   6   9        565.79       1268.44       536.42 o                         
   9   6   9       5268.08       5759.16      1122.05 o                         
  10   6   9       6209.11       8302.12      1762.09 o                         
 -10   7   9       1267.19        896.31       933.10 o                         
  -9   7   9         70.54       -665.13      1096.05 o                         
  -8   7   9        220.30        -22.42       540.91 o                         
  -7   7   9       9616.80       8840.08      1136.57 o                         
  -6   7   9      20202.99      19659.09      1445.06 o                         
  -5   7   9      22255.87      23410.32      1517.58 o                         
  -4   7   9        983.80        786.67       447.98 o                         
  -3   7   9      21673.25      22501.53      1467.34 o                         
  -2   7   9      11593.70      12222.81       799.25 o                         
  -1   7   9       7322.67       7700.36       633.40 o                         
   0   7   9      19635.12      20648.03       878.77 o                         
   1   7   9      19248.80      19211.57       879.03 o                         
   2   7   9       5766.48       5406.53       549.28 o                         
   3   7   9      46815.34      44987.82      1419.18 o                         
   4   7   9      31990.96      32011.24      1538.55 o                         
   5   7   9       8212.87       7617.58       806.42 o                         
   6   7   9        416.05       1227.00       582.01 o                         
   7   7   9       4407.84       4593.57       714.90 o                         
   8   7   9       4031.70       4466.29      1000.19 o                         
   9   7   9       5491.50       4783.69      1098.13 o                         
  10   7   9       5170.88       7254.03      1767.83 o                         
  -9   8   9       2830.06       3379.19      1242.87 o                         
  -8   8   9        283.08         51.49       568.22 o                         
  -7   8   9        831.56        831.51       603.61 o                         
  -6   8   9       1279.17       1613.82       628.06 o                         
  -5   8   9       3508.53       3829.25       753.67 o                         
  -4   8   9       5026.12       4644.62       752.93 o                         
  -3   8   9        180.09        -39.56       385.82 o                         
  -2   8   9       1594.85       1890.13       431.90 o                         
  -1   8   9       1241.30       1289.15       354.69 o                         
   0   8   9       1810.07       2187.41       408.51 o                         
   1   8   9       2576.37       3207.31       473.32 o                         
   2   8   9        350.60        328.75       363.78 o                         
   3   8   9        309.84        265.24       338.61 o                         
   4   8   9          3.60        139.99       367.05 o                         
   5   8   9        742.64        886.98       443.76 o                         
   6   8   9        665.76        219.47       602.82 o                         
   7   8   9       1575.45       1541.55       591.05 o                         
   8   8   9       1121.65        569.12       667.39 o                         
   9   8   9        200.75        807.16       692.79 o                         
  -9   9   9        159.81       -952.76      1021.53 o                         
  -8   9   9        809.56       1545.58       762.57 o                         
  -7   9   9          6.77       -208.04       549.66 o                         
  -6   9   9       2737.42       3686.76       762.86 o                         
  -5   9   9        516.88        584.22       547.46 o                         
  -4   9   9       2035.12       2588.39       722.16 o                         
  -3   9   9        434.17        770.10       469.21 o                         
  -2   9   9        850.93       1331.52       513.81 o                         
  -1   9   9       1574.37       1513.79       476.66 o                         
   0   9   9        284.17         70.47       355.58 o                         
   1   9   9       3555.35       3748.77       598.64 o                         
   2   9   9        116.83        -24.86       355.95 o                         
   3   9   9       1168.96       1033.16       474.14 o                         
   4   9   9       2806.63       3215.62       668.21 o                         
   5   9   9        158.64        246.25       453.95 o                         
   6   9   9        393.03        961.18       591.76 o                         
   7   9   9          7.31       -338.05       551.66 o                         
   8   9   9        750.62        -44.48       651.95 o                         
  -8  10   9        352.58        -19.06      1209.82 o                         
  -7  10   9        888.88       1454.84       715.96 o                         
  -6  10   9       2549.60       3561.78       792.15 o                         
  -5  10   9       1478.39       2301.56       711.20 o                         
  -4  10   9        252.25       1104.77       546.26 o                         
  -3  10   9       1368.29       1043.01       572.30 o                         
  -2  10   9       1684.09       1213.27       664.21 o                         
  -1  10   9       2860.90       2866.50       754.37 o                         
   0  10   9       8636.11       9742.71      1039.53 o                         
   1  10   9       1233.97       1180.41       478.34 o                         
   2  10   9       1145.33        809.51       571.46 o                         
   3  10   9        310.45        687.00       463.35 o                         
   4  10   9        319.51        253.05       556.08 o                         
   5  10   9        220.90        -43.19       533.13 o                         
   6  10   9        673.51        858.40       628.99 o                         
   7  10   9       1802.73       1018.77       992.12 o                         
  -7  11   9       4043.68       5102.95       976.46 o                         
  -6  11   9       4954.49       3680.18       815.14 o                         
  -5  11   9       1822.78       1237.04       701.77 o                         
  -4  11   9          2.42        573.44       572.69 o                         
  -3  11   9        308.30        826.65      1112.60 o                         
  -2  11   9      10457.30      10253.35      1593.49 o                         
  -1  11   9      14378.29      15390.95      1558.22 o                         
   0  11   9       1655.57       1718.24       729.74 o                         
   1  11   9        224.15        570.65       598.41 o                         
   2  11   9       2970.94       3243.35       816.76 o                         
   3  11   9       5350.43       5785.44       980.16 o                         
   4  11   9       9625.84       9084.17      1275.73 o                         
   5  11   9       1995.20       2750.13       949.66 o                         
   6  11   9          0.87        171.33       964.94 o                         
  -5  12   9       6241.65       6687.03      1257.38 o                         
  -4  12   9       7064.04       8093.38      1314.24 o                         
  -3  12   9       2397.92       1578.10       838.76 o                         
  -2  12   9        678.44       -363.56       835.82 o                         
  -1  12   9         16.52        302.26       733.49 o                         
   0  12   9       1054.67       1989.83       834.85 o                         
   1  12   9       5740.63       6049.43      1301.82 o                         
   2  12   9      13606.32      13744.31      1782.36 o                         
   3  12   9       5558.05       6318.36      1099.49 o                         
   4  12   9       2009.47       1760.63       778.10 o                         
   5  12   9       8907.30      10540.00      1527.67 o                         
  -3  13   9        157.50        803.73       789.96 o                         
  -2  13   9        448.12      -1073.46       715.64 o                         
  -1  13   9       1274.83        731.15      1352.09 o                         
   0  13   9         77.24        271.56       841.24 o                         
   1  13   9        523.34        895.28      1005.65 o                         
   2  13   9         12.15      -1353.63       972.65 o                         
   3  13   9         49.75      -1273.70       939.33 o                         
 -12   0  10        267.25       -197.39      1531.77 o                         
 -11   0  10       7958.71      13125.77      1985.07 o                         
 -10   0  10      30670.00      33537.67      3022.52 o                         
  -9   0  10      12646.72      12485.59      1449.94 o                         
  -8   0  10         35.33        605.45       452.65 o                         
  -7   0  10      26487.11      26203.21      1485.16 o                         
  -6   0  10      30097.96      30610.22      1480.37 o                         
  -5   0  10      10832.15      12213.12      1086.79 o                         
  -4   0  10       6191.73       5508.18       586.85 o                         
  -3   0  10      21414.36      21704.42       941.94 o                         
  -2   0  10      28025.60      31556.11      1003.53 o                         
  -1   0  10     199631.91     204863.30      2465.90 o                         
   0   0  10     187823.95     193169.73      2434.71 o                         
   1   0  10       7330.36       8562.61       744.70 o                         
   2   0  10      27092.25      24851.23       995.55 o                         
   3   0  10      14047.52      13169.61       979.44 o                         
   4   0  10       3707.54       4204.72       482.90 o                         
   5   0  10       6809.75       5635.34       837.85 o                         
   6   0  10       2006.76       2288.64       665.08 o                         
   7   0  10       1297.05       1207.03       604.67 o                         
   8   0  10       4460.26       3916.10       939.06 o                         
   9   0  10      10538.90      11714.54      1595.88 o                         
  10   0  10       4769.72       6069.65      1250.41 o                         
  11   0  10        221.63         52.75      1079.66 o                         
 -12   1  10       3124.01       2399.76      1998.17 o                         
 -11   1  10        106.06         54.93       729.51 o                         
 -10   1  10         95.99        238.24       445.52 o                         
  -9   1  10         50.30         75.77       385.80 o                         
  -8   1  10       1247.69       1042.13       365.97 o                         
  -7   1  10      21674.48      21318.83       969.99 o                         
  -6   1  10       5603.32       6113.03       558.95 o                         
  -5   1  10       1458.81       1184.75       266.47 o                         
  -4   1  10      13502.93      13643.57       618.27 o                         
  -3   1  10      10429.29       8851.99       451.96 o                         
  -2   1  10      28216.15      31198.46       837.57 o                         
  -1   1  10       5923.05       6636.70       467.82 o                         
   0   1  10       1996.19       1762.75       246.06 o                         
   1   1  10       5041.15       5035.87       373.79 o                         
   2   1  10      12425.21      11842.50       557.61 o                         
   3   1  10      37145.71      36265.41       818.16 o                         
   4   1  10      22388.96      19851.85       802.32 o                         
   5   1  10       2286.94       2264.01       413.79 o                         
   6   1  10       7101.81       6102.54       641.15 o                         
   7   1  10       2503.04       2574.13       511.63 o                         
   8   1  10       8748.97       9316.21      1020.11 o                         
   9   1  10       3692.94       3695.46       681.74 o                         
  10   1  10        157.84       -549.21       535.83 o                         
  11   1  10       1850.54        577.03       738.30 o                         
 -11   2  10         33.84        706.90       721.89 o                         
 -10   2  10       2226.43       1637.70       633.41 o                         
  -9   2  10       1589.43       1731.56       489.40 o                         
  -8   2  10       5399.58       4968.88       669.47 o                         
  -7   2  10       9512.08      10804.82       788.06 o                         
  -6   2  10          4.28        110.59       235.26 o                         
  -5   2  10        839.29        999.08       247.82 o                         
  -4   2  10        240.51        398.02       195.24 o                         
  -3   2  10         28.65       -215.87       143.91 o                         
  -2   2  10        290.34        268.89       193.78 o                         
  -1   2  10       5708.71       5058.81       431.37 o                         
   0   2  10       1040.14        976.54       201.71 o                         
   1   2  10      12233.89      11916.57       558.82 o                         
   2   2  10      64459.02      64362.68      1108.16 o                         
   3   2  10      24126.79      24421.85       729.79 o                         
   4   2  10       8280.51       8492.36       614.25 o                         
   5   2  10      11081.17      11452.53       937.17 o                         
   6   2  10         22.78       -318.58       272.89 o                         
   7   2  10       1534.11       1558.00       424.62 o                         
   8   2  10        743.29        721.11       489.67 o                         
   9   2  10        363.18        627.32       569.93 o                         
  10   2  10       3470.72       4217.02       871.59 o                         
  11   2  10       3015.36       3746.65       864.90 o                         
 -11   3  10        350.10        421.59       683.75 o                         
 -10   3  10          0.68       -254.98       493.30 o                         
  -9   3  10        872.49        461.41       465.57 o                         
  -8   3  10         65.12       -504.54       336.36 o                         
  -7   3  10       9777.43       9148.48       832.27 o                         
  -6   3  10      10928.48      10663.01       747.92 o                         
  -5   3  10       1621.13       1920.96       361.83 o                         
  -4   3  10      11434.76      11191.70       548.16 o                         
  -3   3  10      11361.58      11065.11       492.36 o                         
  -2   3  10       1176.48        959.33       251.76 o                         
  -1   3  10        896.20       1281.06       193.16 o                         
   0   3  10      25228.39      23949.58       731.75 o                         
   1   3  10       6908.51       5932.05       457.48 o                         
   2   3  10      19906.06      19606.09       748.42 o                         
   3   3  10      40465.10      38103.15       907.93 o                         
   4   3  10      10278.09       9895.89       675.80 o                         
   5   3  10         29.98       -339.62       226.42 o                         
   6   3  10       6347.49       6414.48       698.73 o                         
   7   3  10       2236.36        938.63       462.11 o                         
   8   3  10       1745.93       2078.06       662.36 o                         
   9   3  10       4002.92       3242.06       747.40 o                         
  10   3  10       1933.68       1820.81       909.98 o                         
  11   3  10        347.68        409.61       675.83 o                         
 -11   4  10        721.94        701.29       732.47 o                         
 -10   4  10       3187.80       3882.40       781.78 o                         
  -9   4  10       2829.83       2404.98       687.67 o                         
  -8   4  10       1235.31       1290.36       546.62 o                         
  -7   4  10       1387.25        929.28       404.20 o                         
  -6   4  10       1283.08       1105.63       375.89 o                         
  -5   4  10      13147.67      12882.16       909.42 o                         
  -4   4  10      28348.83      29921.89      1049.88 o                         
  -3   4  10      16034.54      15412.88       617.68 o                         
  -2   4  10        129.40        401.01       175.39 o                         
  -1   4  10       1505.07       1516.04       240.88 o                         
   0   4  10      21304.50      21600.48       795.75 o                         
   1   4  10      47788.27      47057.70      1013.42 o                         
   2   4  10      19081.62      18332.32       762.14 o                         
   3   4  10         19.92        301.09       219.47 o                         
   4   4  10      12264.33      11208.78       875.44 o                         
   5   4  10      32099.60      31787.80      1193.87 o                         
   6   4  10      29872.39      29107.16      1641.48 o                         
   7   4  10      12049.79      10151.09      1070.39 o                         
   8   4  10         14.76       -665.28       443.52 o                         
   9   4  10       4664.98       5724.83       920.55 o                         
  10   4  10       7846.45       9004.41      1174.04 o                         
  11   4  10       4863.74       5740.32      1010.10 o                         
 -11   5  10       4846.44       6270.11      1178.22 o                         
 -10   5  10        150.55       -496.78       737.12 o                         
  -9   5  10      13150.92      14014.16      1340.34 o                         
  -8   5  10      21263.68      20929.18      1517.27 o                         
  -7   5  10       9925.56      10688.56      1052.01 o                         
  -6   5  10        237.96       -177.02       308.55 o                         
  -5   5  10          7.86         29.29       314.43 o                         
  -4   5  10       3969.64       3830.79       526.05 o                         
  -3   5  10      24606.79      25108.41       968.77 o                         
  -2   5  10      48399.85      49076.65       974.96 o                         
  -1   5  10      15393.08      15436.97       681.75 o                         
   0   5  10      14157.92      13992.02       674.90 o                         
   1   5  10      52914.69      49774.35      1099.77 o                         
   2   5  10      15733.32      15538.76       768.77 o                         
   3   5  10        632.70        947.20       267.05 o                         
   4   5  10        103.61        187.88       313.07 o                         
   5   5  10       2493.43       2878.73       495.11 o                         
   6   5  10       1842.34       2694.78       513.52 o                         
   7   5  10      12704.06      13686.38      1240.32 o                         
   8   5  10       9493.06       8680.16      1018.75 o                         
   9   5  10         50.55         66.72       520.41 o                         
  10   5  10        376.60        756.45      1028.59 o                         
 -10   6  10        780.17        270.10       748.81 o                         
  -9   6  10        253.24         95.00       520.01 o                         
  -8   6  10        775.08        711.22       522.84 o                         
  -7   6  10        199.56       -291.34       488.75 o                         
  -6   6  10       8900.83       9159.73      1018.05 o                         
  -5   6  10      24415.11      24983.97      1552.64 o                         
  -4   6  10       5911.36       5883.95       652.15 o                         
  -3   6  10       3578.09       3606.91       518.70 o                         
  -2   6  10      11836.32      11471.21       727.49 o                         
  -1   6  10       1055.04       1495.48       287.24 o                         
   0   6  10        282.82        151.92       232.20 o                         
   1   6  10       3047.04       3097.48       397.04 o                         
   2   6  10       1517.52       1339.51       289.07 o                         
   3   6  10       4359.27       4678.92       522.89 o                         
   4   6  10      17217.96      19030.25      1210.37 o                         
   5   6  10       5460.38       5567.56       680.46 o                         
   6   6  10        115.47         41.72       528.44 o                         
   7   6  10        284.09        416.82       482.89 o                         
   8   6  10        678.83        520.87       733.22 o                         
   9   6  10         62.97        347.09       664.57 o                         
  10   6  10        121.02        408.72       715.74 o                         
 -10   7  10          1.96        -30.80       693.30 o                         
  -9   7  10        834.96       1584.99       588.87 o                         
  -8   7  10       3645.05       3304.59       713.00 o                         
  -7   7  10       1289.78        858.97       523.23 o                         
  -6   7  10          0.73         -0.09       446.14 o                         
  -5   7  10       3802.26       3310.45       640.20 o                         
  -4   7  10       2123.71       1952.71       532.40 o                         
  -3   7  10       1561.51       1461.98       442.18 o                         
  -2   7  10       3947.03       4323.14       580.57 o                         
  -1   7  10         39.08       -258.02       251.58 o                         
   0   7  10       8800.22       9835.62       654.81 o                         
   1   7  10       8558.57       9301.84       650.52 o                         
   2   7  10        290.01        731.21       301.84 o                         
   3   7  10       1567.45       1925.01       412.20 o                         
   4   7  10        362.57        256.47       465.36 o                         
   5   7  10         45.57        -13.85       353.54 o                         
   6   7  10        142.70        839.40       444.97 o                         
   7   7  10         24.28       -192.25       474.86 o                         
   8   7  10        290.23         -3.52       619.38 o                         
   9   7  10        220.90       2156.26       801.95 o                         
  -9   8  10        628.33       1010.37       663.91 o                         
  -8   8  10       2893.77       2070.27       701.50 o                         
  -7   8  10        214.49       1639.43       624.71 o                         
  -6   8  10       7388.90       8923.08      1362.80 o                         
  -5   8  10      21998.45      22925.70      1631.97 o                         
  -4   8  10       5048.01       5124.57       804.71 o                         
  -3   8  10       1690.61       2280.25       587.58 o                         
  -2   8  10       7728.19       9092.40       829.83 o                         
  -1   8  10       4270.20       4325.29       579.95 o                         
   0   8  10       1769.72       1457.29       405.43 o                         
   1   8  10      10385.17      10468.88       794.28 o                         
   2   8  10      15605.50      15732.35      1005.20 o                         
   3   8  10        507.68       1320.22       430.24 o                         
   4   8  10      24301.35      25480.97      1459.94 o                         
   5   8  10      11222.62      12769.04      1081.00 o                         
   6   8  10         69.63       -553.31       402.37 o                         
   7   8  10        403.92         24.52       697.55 o                         
   8   8  10         11.70        916.64       680.09 o                         
   9   8  10        872.65        287.95       725.62 o                         
  -8   9  10       2286.57       2287.23       730.41 o                         
  -7   9  10       2268.62       1442.78       624.77 o                         
  -6   9  10       1193.32        452.91       554.18 o                         
  -5   9  10        902.50        473.76       724.50 o                         
  -4   9  10        350.52        248.95       523.32 o                         
  -3   9  10       3628.47       4356.89       817.23 o                         
  -2   9  10      23602.95      23427.52      1541.59 o                         
  -1   9  10      18397.85      19432.89      1214.82 o                         
   0   9  10        799.78        168.65       345.62 o                         
   1   9  10       2300.25       1323.13       491.32 o                         
   2   9  10       7527.83       7268.90       790.36 o                         
   3   9  10      16452.42      16094.09      1192.53 o                         
   4   9  10      11343.37      11386.84      1115.06 o                         
   5   9  10       3348.12       2437.74       604.78 o                         
   6   9  10        431.84         54.43       547.43 o                         
   7   9  10       5889.39       6111.54       956.38 o                         
   8   9  10      12637.37      12901.14      1580.24 o                         
  -8  10  10         35.74       -414.03      1096.51 o                         
  -7  10  10       1160.51       1930.85       748.91 o                         
  -6  10  10       1828.96        292.52       600.87 o                         
  -5  10  10       1250.81       1036.53       585.77 o                         
  -4  10  10       1839.58       3075.54       697.82 o                         
  -3  10  10       3118.89       3808.89       783.84 o                         
  -2  10  10         50.20        279.23       592.32 o                         
  -1  10  10       9160.10      10677.52      1298.12 o                         
   0  10  10      12771.78      13070.27      1406.72 o                         
   1  10  10       2032.12       2050.24       918.39 o                         
   2  10  10        201.97       -267.40       443.01 o                         
   3  10  10         44.27         92.19       509.98 o                         
   4  10  10         46.34        -70.16       464.67 o                         
   5  10  10       1516.71       1413.14       721.03 o                         
   6  10  10       3503.08       1909.41       862.78 o                         
   7  10  10       1255.35        952.46      1032.40 o                         
  -6  11  10       1211.99       1695.86       893.62 o                         
  -5  11  10        575.69       -760.02       639.28 o                         
  -4  11  10       5318.43       6322.89       948.53 o                         
  -3  11  10       2416.66       2411.13       838.26 o                         
  -2  11  10       1040.42       1454.95       715.38 o                         
  -1  11  10       2183.60       2445.21       775.43 o                         
   0  11  10          0.69       -870.40       580.27 o                         
   1  11  10        406.24        413.88       629.28 o                         
   2  11  10        493.15       1320.51       632.72 o                         
   3  11  10       1785.39       1529.53       688.27 o                         
   4  11  10        391.06       -871.57       581.05 o                         
   5  11  10       2500.40       1229.31       732.58 o                         
   6  11  10       1205.87        692.53       668.57 o                         
  -5  12  10       1750.74       2499.95       993.04 o                         
  -4  12  10        818.02        745.84       774.07 o                         
  -3  12  10         12.41       -727.18       878.73 o                         
  -2  12  10        611.78      -1061.68       707.79 o                         
  -1  12  10       1253.36       1083.86       796.53 o                         
   0  12  10       1141.41       2145.20       818.41 o                         
   1  12  10        275.35        712.79       852.25 o                         
   2  12  10         15.46        152.15      1039.53 o                         
   3  12  10        296.38        -49.88       980.73 o                         
   4  12  10        687.67       2063.22       710.76 o                         
  -2  13  10       1574.52       2856.67       993.69 o                         
  -1  13  10         27.86        907.24       755.40 o                         
   0  13  10          0.97       -298.04       725.90 o                         
   1  13  10        502.45       -665.15       846.46 o                         
   2  13  10       5095.35       6580.58      1688.90 o                         
 -11   1  11        132.59        742.30       656.31 o                         
 -10   1  11       2841.47       2577.22       756.74 o                         
  -9   1  11       4635.84       5548.81       718.67 o                         
  -8   1  11       1012.71       1313.11       471.92 o                         
  -7   1  11       3335.57       3508.38       470.16 o                         
  -6   1  11       3834.23       3684.56       427.28 o                         
  -5   1  11        444.29        371.14       219.46 o                         
  -4   1  11       4712.78       5309.83       420.70 o                         
  -3   1  11       4545.63       4487.25       340.73 o                         
  -2   1  11      22531.63      20904.24       791.41 o                         
  -1   1  11       1175.20       1231.75       295.81 o                         
   0   1  11      10036.06       9580.30       495.68 o                         
   1   1  11       1005.22       1186.38       242.79 o                         
   2   1  11        537.06        213.09       185.02 o                         
   3   1  11       1513.97       2081.19       285.84 o                         
   4   1  11      10874.89      11363.99       680.35 o                         
   5   1  11       8160.24       7449.30       700.43 o                         
   6   1  11       1404.81       1162.50       386.39 o                         
   7   1  11      28311.04      30395.34      1546.23 o                         
   8   1  11       7763.94       9361.77       941.64 o                         
   9   1  11         34.85       -314.17       465.52 o                         
  10   1  11         51.40       -175.74       563.85 o                         
  11   1  11        179.67       -249.72       613.58 o                         
 -11   2  11       5089.74       5944.08      1479.24 o                         
 -10   2  11       1850.15       1903.28       566.42 o                         
  -9   2  11         83.58       -160.57       405.21 o                         
  -8   2  11        516.18        -88.15       371.19 o                         
  -7   2  11       7893.90       8154.37       768.92 o                         
  -6   2  11      46658.59      47724.95      1575.33 o                         
  -5   2  11      43693.27      43299.75      1037.81 o                         
  -4   2  11        569.04        555.71       215.06 o                         
  -3   2  11      22840.75      21448.77       820.00 o                         
  -2   2  11      29714.08      30068.35       919.02 o                         
  -1   2  11      19674.69      20010.41       815.54 o                         
   0   2  11      28400.99      29633.68       751.91 o                         
   1   2  11      12885.61      12407.21       597.02 o                         
   2   2  11        416.02        569.64       205.13 o                         
   3   2  11      69614.17      68573.47      1180.91 o                         
   4   2  11      51813.25      48481.64      1245.38 o                         
   5   2  11       8581.12       9674.05      1073.84 o                         
   6   2  11       1546.13       2145.75       444.07 o                         
   7   2  11       1629.09       1820.83       439.27 o                         
   8   2  11       6847.30       6194.62       901.29 o                         
   9   2  11       4946.50       5916.96      1024.56 o                         
  10   2  11       6592.22       6910.56      1050.73 o                         
  11   2  11       1525.33       3312.19       809.53 o                         
 -11   3  11         28.10        802.27       672.28 o                         
 -10   3  11       2019.40        983.87       848.86 o                         
  -9   3  11       4519.46       3642.06       722.94 o                         
  -8   3  11      19696.52      18445.64      1244.83 o                         
  -7   3  11      17414.44      18984.23      1198.37 o                         
  -6   3  11        637.36        571.04       313.21 o                         
  -5   3  11      22301.08      19385.68      1095.15 o                         
  -4   3  11      45311.11      43319.98      1117.25 o                         
  -3   3  11      51530.50      51569.61      1193.58 o                         
  -2   3  11       9829.03      10643.80       640.16 o                         
  -1   3  11         23.05         -6.51       200.96 o                         
   0   3  11      19875.38      19005.71       689.00 o                         
   1   3  11      60969.48      62745.80      1152.75 o                         
   2   3  11      47143.02      46033.43      1025.11 o                         
   3   3  11      13213.24      12977.52       640.95 o                         
   4   3  11       4742.91       4681.13       533.48 o                         
   5   3  11      40145.68      39568.86      1280.92 o                         
   6   3  11      19558.57      19149.67      1187.09 o                         
   7   3  11       9913.60       9391.96      1005.75 o                         
   8   3  11       1113.55       1683.34       592.30 o                         
   9   3  11         72.27        236.32       516.84 o                         
  10   3  11       3455.56       2596.48       762.77 o                         
  11   3  11       3839.87       3724.14       857.91 o                         
 -11   4  11        326.03        920.32       737.05 o                         
 -10   4  11        344.64       -261.00       522.97 o                         
  -9   4  11         57.47        247.60       780.43 o                         
  -8   4  11       4002.31       3965.95       714.45 o                         
  -7   4  11       3802.51       3088.14       560.66 o                         
  -6   4  11       1411.20       1762.90       489.47 o                         
  -5   4  11       7076.31       6855.56       694.20 o                         
  -4   4  11       2480.08       2065.84       488.02 o                         
  -3   4  11       7681.53       8568.83       713.51 o                         
  -2   4  11        279.78        225.90       179.79 o                         
  -1   4  11      10910.90      10665.97       526.19 o                         
   0   4  11       2479.96       2621.25       337.82 o                         
   1   4  11      10718.76      11258.42       635.92 o                         
   2   4  11         40.39        228.91       222.90 o                         
   3   4  11       4812.05       4681.16       436.02 o                         
   4   4  11        958.97        943.54       363.97 o                         
   5   4  11       5866.47       6436.82       617.52 o                         
   6   4  11       9310.45       8541.52       950.76 o                         
   7   4  11       2050.07       3598.39       713.75 o                         
   8   4  11       5115.86       7082.15      1350.72 o                         
   9   4  11       3350.35       3408.62       786.65 o                         
  10   4  11        241.50         47.00       777.92 o                         
 -11   5  11        774.53       1672.20       790.13 o                         
 -10   5  11        174.22         71.31       530.25 o                         
  -9   5  11       4320.67       4342.41       817.62 o                         
  -8   5  11       2603.49       2551.63       640.51 o                         
  -7   5  11       1556.02       1372.37       520.86 o                         
  -6   5  11         33.60       -189.87       368.92 o                         
  -5   5  11         76.69        226.95       332.05 o                         
  -4   5  11       7169.56       6877.35       713.50 o                         
  -3   5  11      10210.11       9290.05       773.38 o                         
  -2   5  11       8075.16       8582.40       736.94 o                         
  -1   5  11         26.00        -54.16       191.92 o                         
   0   5  11      12886.85      13271.64       682.55 o                         
   1   5  11      15806.45      16409.65       766.55 o                         
   2   5  11       8579.21       8638.05       587.44 o                         
   3   5  11         57.91       -241.69       259.55 o                         
   4   5  11        131.87         30.81       312.72 o                         
   5   5  11        277.61        483.73       336.47 o                         
   6   5  11       8911.41       7601.79       934.91 o                         
   7   5  11       5237.52       4780.99       833.87 o                         
   8   5  11         11.05       -218.46       543.24 o                         
   9   5  11       1972.77       2239.84       687.39 o                         
  10   5  11       1532.86       1783.52       713.55 o                         
 -10   6  11       2466.34       2544.77      1848.43 o                         
  -9   6  11         45.94       -131.40       559.69 o                         
  -8   6  11       3141.75       3570.85       763.63 o                         
  -7   6  11       4676.77       4788.55       855.94 o                         
  -6   6  11        152.24       -449.72       433.28 o                         
  -5   6  11       2138.80       1974.75       486.75 o                         
  -4   6  11       1891.71       1825.82       457.27 o                         
  -3   6  11          6.08        495.55       351.80 o                         
  -2   6  11       2925.01       3331.44       523.03 o                         
  -1   6  11      13258.12      13504.92       808.40 o                         
   0   6  11      12466.26      13191.36       839.68 o                         
   1   6  11       1273.89        993.24       283.72 o                         
   2   6  11        215.47        187.16       255.69 o                         
   3   6  11        107.26        348.14       288.02 o                         
   4   6  11        287.65        448.04       466.06 o                         
   5   6  11      13761.71      12361.16       997.91 o                         
   6   6  11      18227.76      19074.35      1294.98 o                         
   7   6  11        563.11        882.79       567.66 o                         
   8   6  11       6861.10       6133.90       950.37 o                         
   9   6  11       5874.19       6309.59      1112.40 o                         
  10   6  11       2825.04       1407.75       875.54 o                         
 -10   7  11        775.42        787.66       896.18 o                         
  -9   7  11       1679.82       1614.42       601.66 o                         
  -8   7  11       3404.19       3929.71       963.84 o                         
  -7   7  11       5270.72       4613.56       921.54 o                         
  -6   7  11        516.02        216.57       490.10 o                         
  -5   7  11       4920.70       4796.75       803.95 o                         
  -4   7  11      27484.69      26309.07      1609.37 o                         
  -3   7  11       5667.79       4930.88       622.31 o                         
  -2   7  11        884.93       1343.50       569.84 o                         
  -1   7  11       1230.25       1707.50       428.73 o                         
   0   7  11        469.05        103.48       276.64 o                         
   1   7  11       8556.12       9001.22       643.68 o                         
   2   7  11      29605.77      29027.11      1231.96 o                         
   3   7  11      10739.60      10122.76       849.69 o                         
   4   7  11        206.58         87.68       356.74 o                         
   5   7  11       5271.02       6253.87       760.08 o                         
   6   7  11       4258.84       5839.09       777.51 o                         
   7   7  11       1819.06       1079.86       576.06 o                         
   8   7  11       2124.41       1640.12       720.23 o                         
   9   7  11       2603.97       2006.22       785.94 o                         
  -9   8  11        989.41        922.62       887.34 o                         
  -8   8  11        139.33        971.69       571.07 o                         
  -7   8  11       3757.47       1944.93       626.16 o                         
  -6   8  11       4054.99       4909.09       872.18 o                         
  -5   8  11       6601.94       7631.42      1015.11 o                         
  -4   8  11       2194.06       2881.94       649.03 o                         
  -3   8  11       2677.16       2472.80       591.96 o                         
  -2   8  11      10333.45       9917.15       869.36 o                         
  -1   8  11      16061.22      15552.69      1569.61 o                         
   0   8  11      13647.10      13700.31       997.22 o                         
   1   8  11        438.88        222.87       338.70 o                         
   2   8  11       5036.51       5693.70       662.77 o                         
   3   8  11      12907.15      13494.29      1058.36 o                         
   4   8  11       5575.86       5928.97       782.41 o                         
   5   8  11       3081.81       2980.52       629.18 o                         
   6   8  11        331.66        795.83       464.58 o                         
   7   8  11       3452.96       3963.15       920.79 o                         
   8   8  11       4317.83       3972.47       952.28 o                         
  -8   9  11         61.08        396.81       853.44 o                         
  -7   9  11       1126.52       1792.36       672.67 o                         
  -6   9  11         36.53         11.17       733.79 o                         
  -5   9  11       2065.98       2051.80       644.82 o                         
  -4   9  11        977.24       1257.83       586.72 o                         
  -3   9  11       1416.87       1639.62       556.56 o                         
  -2   9  11        907.55       1365.76       875.60 o                         
  -1   9  11         29.39       -336.92       412.78 o                         
   0   9  11       1593.66       1489.49       629.34 o                         
   1   9  11        370.42        270.12       477.71 o                         
   2   9  11        608.79        264.36       397.48 o                         
   3   9  11        478.29        288.15       432.16 o                         
   4   9  11        425.92         64.16       429.63 o                         
   5   9  11       3028.88       3469.60       639.65 o                         
   6   9  11        413.40        480.62       756.15 o                         
   7   9  11       3402.68       5031.01      1015.22 o                         
   8   9  11          2.93        391.34       760.44 o                         
  -7  10  11       3215.97       2598.04       802.29 o                         
  -6  10  11       4175.08       3431.66      1050.52 o                         
  -5  10  11       2893.68       3399.87       808.34 o                         
  -4  10  11       1768.65       1864.53       674.61 o                         
  -3  10  11        460.35        790.24       567.44 o                         
  -2  10  11       6308.78       7499.82      1170.76 o                         
  -1  10  11      21562.27      21375.09      1799.58 o                         
   0  10  11       7705.27       7868.54      1119.00 o                         
   1  10  11        644.14        229.07       515.29 o                         
   2  10  11       5968.74       5750.53       876.58 o                         
   3  10  11       3472.72       4440.62       811.71 o                         
   4  10  11       5206.68       4845.87       792.91 o                         
   5  10  11       3765.27       2941.54       776.69 o                         
   6  10  11        222.75       1315.78       638.93 o                         
   7  10  11        846.28        778.31       736.33 o                         
  -6  11  11        170.32        -96.03       750.08 o                         
  -5  11  11       1380.53       1547.44       710.31 o                         
  -4  11  11       3238.51       3751.14       861.81 o                         
  -3  11  11       5800.58       7360.13      1385.01 o                         
  -2  11  11       7139.38       4829.57       955.29 o                         
  -1  11  11         15.27       1380.64       700.59 o                         
   0  11  11       3214.56       4513.98       996.77 o                         
   1  11  11       3544.19       4066.29       917.16 o                         
   2  11  11       4133.07       3986.28       936.20 o                         
   3  11  11       3168.05       2375.96       824.75 o                         
   4  11  11        537.54        -67.91       703.52 o                         
   5  11  11       1347.68        982.75       810.21 o                         
   6  11  11       4096.71       2967.87       769.50 o                         
  -5  12  11       1246.52       -236.14       765.33 o                         
  -4  12  11        143.71        870.45       804.26 o                         
  -3  12  11        354.43        166.84       771.72 o                         
  -2  12  11        475.21       1422.28       786.00 o                         
  -1  12  11        244.29       -485.37       692.79 o                         
   0  12  11        136.17       -724.85       660.17 o                         
   1  12  11       2175.93       1710.10       857.65 o                         
   2  12  11       1181.15        468.32      1995.40 o                         
   3  12  11       1931.50       3317.32      1146.41 o                         
   4  12  11       6192.77       7861.92      1413.20 o                         
  -2  13  11       2026.80       2487.60      1209.76 o                         
  -1  13  11        177.56       1180.91       810.23 o                         
   0  13  11       1147.21       2526.98       856.73 o                         
   1  13  11        444.55         16.64       838.19 o                         
 -11   0  12       6249.12       5300.35      1559.76 o                         
 -10   0  12       4441.35       5997.51      2470.96 o                         
  -9   0  12        374.58       -389.33       765.17 o                         
  -8   0  12      12804.97      14070.77      1503.38 o                         
  -7   0  12      17248.72      15363.62      1475.77 o                         
  -6   0  12       6102.64       6069.94       806.16 o                         
  -5   0  12      14041.64      14084.24      1358.74 o                         
  -4   0  12      14328.03      14101.87       931.34 o                         
  -3   0  12       2408.69       2318.96       395.38 o                         
  -2   0  12     103762.16     101076.38      1824.37 o                         
  -1   0  12     142984.19     140100.33      2232.51 o                         
   0   0  12       6159.84       5887.81       607.64 o                         
   1   0  12      28734.28      26418.96      1200.98 o                         
   2   0  12      23127.25      21915.51      1271.19 o                         
   3   0  12      45815.55      44211.65      1358.43 o                         
   4   0  12      63586.29      63087.72      2272.89 o                         
   5   0  12      13423.94      13533.32      1364.69 o                         
   6   0  12         12.36       -418.32       395.15 o                         
   7   0  12      30251.41      32422.66      2628.87 o                         
   8   0  12      49910.97      52539.01      3052.64 o                         
   9   0  12      15497.52      17771.02      1964.86 o                         
  10   0  12        405.75        138.40       884.14 o                         
  11   0  12       2496.30       3824.09      1315.36 o                         
 -11   1  12       2779.26       1040.82       906.04 o                         
 -10   1  12       2023.25       1902.78       699.80 o                         
  -9   1  12       2822.81       2105.09       575.12 o                         
  -8   1  12       4748.55       5424.86       672.39 o                         
  -7   1  12          6.08        202.22       331.34 o                         
  -6   1  12       9619.58       8786.11       690.06 o                         
  -5   1  12      16292.05      17564.18       885.67 o                         
  -4   1  12      13658.47      13930.48       644.38 o                         
  -3   1  12        335.94        347.02       166.08 o                         
  -2   1  12       1706.04       1603.97       286.01 o                         
  -1   1  12      20937.77      21125.85       618.43 o                         
   0   1  12      19028.39      20500.11       747.86 o                         
   1   1  12      19227.54      20026.89       769.86 o                         
   2   1  12      33727.86      32241.55       942.36 o                         
   3   1  12       1328.87       1883.46       282.14 o                         
   4   1  12      12990.93      13410.50       748.15 o                         
   5   1  12      18700.79      18616.41      1130.35 o                         
   6   1  12        542.42        914.76       372.98 o                         
   7   1  12       3246.80       2892.76       581.09 o                         
   8   1  12        256.10        269.49       480.09 o                         
   9   1  12        346.62        925.55       543.13 o                         
  10   1  12       4300.86       5721.96      1010.12 o                         
  11   1  12       3623.19       3470.86       859.37 o                         
 -11   2  12        547.41       2247.01       899.41 o                         
 -10   2  12       2152.09       2396.84       726.76 o                         
  -9   2  12        185.41        776.86       448.42 o                         
  -8   2  12          5.40       -184.96       357.24 o                         
  -7   2  12       3631.10       3377.96       542.00 o                         
  -6   2  12       2462.36       3223.63       512.90 o                         
  -5   2  12       5373.74       5308.98       507.52 o                         
  -4   2  12      11764.49      10064.98       654.01 o                         
  -3   2  12       2937.62       2805.93       373.64 o                         
  -2   2  12       1612.98       1452.95       305.71 o                         
  -1   2  12      22737.94      23394.60       961.36 o                         
   0   2  12       6878.87       7159.53       455.43 o                         
   1   2  12       1825.66       1380.25       248.12 o                         
   2   2  12        956.78        909.10       243.71 o                         
   3   2  12       1434.42       1317.63       261.93 o                         
   4   2  12        621.63        463.10       274.22 o                         
   5   2  12       9230.80       8806.16       796.04 o                         
   6   2  12        268.80       -304.78       370.60 o                         
   7   2  12       3793.48       3398.43       576.74 o                         
   8   2  12       4184.56       3986.53       770.34 o                         
   9   2  12          2.41       -209.71       584.70 o                         
  10   2  12       1310.89        959.02       841.62 o                         
  11   2  12        641.63        694.86       679.11 o                         
 -11   3  12        354.23        507.68       797.13 o                         
 -10   3  12        362.35        884.02       597.73 o                         
  -9   3  12       1231.35        988.23       516.81 o                         
  -8   3  12        561.22        401.77       404.69 o                         
  -7   3  12         30.34       -195.28       387.54 o                         
  -6   3  12       2533.84       1731.26       418.45 o                         
  -5   3  12      19376.28      20005.78      1124.37 o                         
  -4   3  12      13581.97      12647.31       872.27 o                         
  -3   3  12       7197.43       6941.84       589.41 o                         
  -2   3  12      10578.93       9876.95       640.62 o                         
  -1   3  12       1869.13       1962.29       339.48 o                         
   0   3  12       1358.19       1063.82       233.49 o                         
   1   3  12       5902.04       6160.67       465.94 o                         
   2   3  12      18311.15      18395.05       768.62 o                         
   3   3  12        477.89        340.52       217.07 o                         
   4   3  12      13999.82      12918.94       814.21 o                         
   5   3  12       3776.82       3564.47       536.00 o                         
   6   3  12         80.47        158.14       353.16 o                         
   7   3  12         26.71        -81.94       441.20 o                         
   8   3  12       1250.70       1886.59       607.50 o                         
   9   3  12       2646.05       3255.02       781.18 o                         
  10   3  12         83.57        -49.46       822.03 o                         
 -11   4  12       2139.43        968.34       901.92 o                         
 -10   4  12        363.44        842.14       620.64 o                         
  -9   4  12       2764.34       1532.50       620.89 o                         
  -8   4  12      10176.58      11901.23      1441.44 o                         
  -7   4  12       8620.43       8954.41       869.03 o                         
  -6   4  12       2429.17       2713.24       505.34 o                         
  -5   4  12        593.15        245.71       457.61 o                         
  -4   4  12       8725.59       8937.53       794.45 o                         
  -3   4  12      26599.94      25378.04      1223.61 o                         
  -2   4  12      11795.46      12161.06       700.67 o                         
  -1   4  12       2989.13       2671.28       299.12 o                         
   0   4  12        329.11        767.13       223.62 o                         
   1   4  12       2568.76       2609.56       352.50 o                         
   2   4  12      10704.31      10598.38       636.17 o                         
   3   4  12      10654.22      11896.21       686.50 o                         
   4   4  12       2427.79       2073.68       388.45 o                         
   5   4  12       1156.60       1490.25       369.68 o                         
   6   4  12         54.27        -94.99       399.41 o                         
   7   4  12       3808.80       3859.65       760.86 o                         
   8   4  12       2547.00       2094.76       657.84 o                         
   9   4  12       2073.57       1738.65       636.51 o                         
  10   4  12       1291.70       1508.73       778.72 o                         
 -10   5  12       5844.52       7805.29      1025.93 o                         
  -9   5  12       8453.54       8413.00      1066.90 o                         
  -8   5  12       1247.16       1597.55       576.05 o                         
  -7   5  12        676.32        567.48       458.47 o                         
  -6   5  12       1017.25        594.99       444.87 o                         
  -5   5  12       1262.60       1022.10       374.31 o                         
  -4   5  12      31180.91      32064.59      1445.37 o                         
  -3   5  12      39332.79      35525.04      1455.82 o                         
  -2   5  12       5500.81       6005.75       630.64 o                         
  -1   5  12      18349.26      17883.70       883.70 o                         
   0   5  12      73688.34      68110.22      1286.11 o                         
   1   5  12      33481.85      32261.96      1016.70 o                         
   2   5  12       5076.32       5568.45       562.84 o                         
   3   5  12        140.65         68.57       281.27 o                         
   4   5  12        480.04       1461.96       381.80 o                         
   5   5  12      15153.72      14669.24      1070.24 o                         
   6   5  12      39071.18      37362.08      1938.10 o                         
   7   5  12      18486.25      16291.14      1400.47 o                         
   8   5  12       1040.45       1146.42       623.34 o                         
   9   5  12       6470.40       7000.55      1009.33 o                         
  10   5  12       5223.03       6749.76      1282.61 o                         
 -10   6  12        102.78       -283.59      1293.97 o                         
  -9   6  12        647.55       1111.94       653.33 o                         
  -8   6  12         47.20       -567.31       481.24 o                         
  -7   6  12       3425.64       2714.26       801.41 o                         
  -6   6  12       7801.23       9622.65      1047.07 o                         
  -5   6  12       4281.62       4615.62       654.38 o                         
  -4   6  12        935.86       1561.34       448.60 o                         
  -3   6  12       8008.65       7154.85       751.95 o                         
  -2   6  12        928.64        468.60       349.50 o                         
  -1   6  12       1453.27       1929.49       403.28 o                         
   0   6  12      12121.58      12585.34       789.89 o                         
   1   6  12       4269.67       4636.00       477.69 o                         
   2   6  12       7544.76       7948.03       595.94 o                         
   3   6  12      25097.60      25717.77      1308.30 o                         
   4   6  12       8743.18       8716.53       869.55 o                         
   5   6  12        142.07        -68.89       461.04 o                         
   6   6  12       1085.97       1019.74       513.95 o                         
   7   6  12       2974.40       3517.99       834.65 o                         
   8   6  12        680.01          5.10       537.20 o                         
   9   6  12       1672.74       2000.18       747.66 o                         
  -9   7  12        663.67        292.91       988.94 o                         
  -8   7  12        718.41       1292.90       591.01 o                         
  -7   7  12        690.00        252.72       488.60 o                         
  -6   7  12        877.70       1129.18       576.88 o                         
  -5   7  12         22.93        -97.31       438.67 o                         
  -4   7  12       1106.95       1144.07       646.12 o                         
  -3   7  12      10970.99       9997.24       877.71 o                         
  -2   7  12       5700.77       5069.94       658.45 o                         
  -1   7  12       1918.87       2160.02       477.17 o                         
   0   7  12       6057.20       7538.06       734.11 o                         
   1   7  12       3200.28       2861.15       418.54 o                         
   2   7  12       1044.23       1118.52       331.90 o                         
   3   7  12        777.58        912.51       509.18 o                         
   4   7  12        617.31       1543.66       494.50 o                         
   5   7  12       3417.45       2798.50       721.39 o                         
   6   7  12       2492.63       2383.97       588.17 o                         
   7   7  12        836.33        373.79       682.23 o                         
   8   7  12         25.84        636.66       583.45 o                         
   9   7  12       2639.76       2843.02       904.70 o                         
  -9   8  12        118.40       1535.15       666.07 o                         
  -8   8  12        108.10        -93.42       549.28 o                         
  -7   8  12       6833.83       5273.87       973.36 o                         
  -6   8  12      12615.14      13079.97      1284.78 o                         
  -5   8  12       1037.35       1454.05       595.46 o                         
  -4   8  12       3365.07       4554.77       737.64 o                         
  -3   8  12       8669.11       9748.02      1027.14 o                         
  -2   8  12       4285.00       3469.25       602.34 o                         
  -1   8  12        921.12        350.41       529.01 o                         
   0   8  12       3403.96       2888.58       522.30 o                         
   1   8  12       5735.55       5102.28       706.39 o                         
   2   8  12       4492.93       4247.91       561.46 o                         
   3   8  12      31803.28      31196.19      1547.99 o                         
   4   8  12      13983.78      14740.81      1145.40 o                         
   5   8  12         10.91        309.86       429.52 o                         
   6   8  12       2207.95       2408.95       799.29 o                         
   7   8  12        497.02        350.92       649.75 o                         
   8   8  12       1061.71       1209.42       785.39 o                         
  -8   9  12        495.76        646.06       600.27 o                         
  -7   9  12       1397.52       1500.81       965.59 o                         
  -6   9  12       5144.51       6633.86      1024.62 o                         
  -5   9  12       3609.30       3686.73       822.87 o                         
  -4   9  12       2371.20       1885.98       707.35 o                         
  -3   9  12       1917.56       1772.90       597.98 o                         
  -2   9  12        305.36        692.21       487.56 o                         
  -1   9  12      10025.17      11793.28      1166.79 o                         
   0   9  12       7776.90       7896.74      1102.38 o                         
   1   9  12       2716.95       2052.86       586.15 o                         
   2   9  12        466.23        239.31       521.55 o                         
   3   9  12         51.58        509.85       449.51 o                         
   4   9  12        126.68       -143.90       477.06 o                         
   5   9  12       1122.22       1028.17       589.51 o                         
   6   9  12       3695.14       4374.97       768.47 o                         
   7   9  12       2547.44       3573.97       985.29 o                         
  -7  10  12       1495.46       2224.07       794.09 o                         
  -6  10  12        483.98        -84.49       615.08 o                         
  -5  10  12        172.77        101.90       602.16 o                         
  -4  10  12        454.75        989.92       571.10 o                         
  -3  10  12        902.01        611.73       518.69 o                         
  -2  10  12       8652.82       8170.46      1201.54 o                         
  -1  10  12       9829.62       9038.53      1269.15 o                         
   0  10  12         58.75       -442.24       609.60 o                         
   1  10  12       4497.66       3583.78       751.68 o                         
   2  10  12       3900.59       2507.73       780.09 o                         
   3  10  12       1658.68       2170.08       767.69 o                         
   4  10  12       1596.83       2380.45       706.29 o                         
   5  10  12       1595.10        902.96       592.88 o                         
   6  10  12          7.37        148.28       602.70 o                         
  -6  11  12         81.35         88.60       640.09 o                         
  -5  11  12       1653.20        874.71       681.53 o                         
  -4  11  12        981.17        362.58       682.09 o                         
  -3  11  12        131.22        506.23       695.01 o                         
  -2  11  12         47.84        330.29       711.18 o                         
  -1  11  12        731.44        430.93       698.12 o                         
   0  11  12          1.00        900.50       698.54 o                         
   1  11  12       3637.64       4802.33       983.00 o                         
   2  11  12       5726.97       4754.41       989.81 o                         
   3  11  12        550.92         20.76       627.76 o                         
   4  11  12       1548.90       2381.54      1082.18 o                         
   5  11  12       1931.36       2653.72      1154.72 o                         
  -4  12  12         96.91        783.60       862.80 o                         
  -3  12  12        974.13       -333.18      1389.93 o                         
  -2  12  12       2811.01       4255.70       992.13 o                         
  -1  12  12       2219.57       1152.01      1329.08 o                         
   0  12  12        307.61      -1029.64       686.43 o                         
   1  12  12        170.23       -381.11       912.98 o                         
   2  12  12       1622.34       1569.14      1122.78 o                         
   3  12  12       2837.22       2523.90      1329.84 o                         
 -11   1  13       4819.38       4099.97       970.09 o                         
 -10   1  13       8311.73       9547.57      1762.22 o                         
  -9   1  13       2810.78       2912.31      1024.02 o                         
  -8   1  13       1718.66       2156.98       576.64 o                         
  -7   1  13      15636.14      14728.08      1157.44 o                         
  -6   1  13      10999.19      11020.00      1008.02 o                         
  -5   1  13       5177.66       5246.76       529.10 o                         
  -4   1  13      11097.76      11135.04       703.99 o                         
  -3   1  13        139.60       -158.14       349.73 o                         
  -2   1  13      32936.22      30199.10       965.92 o                         
  -1   1  13      72014.71      69105.96      1080.92 o                         
   0   1  13      15968.79      15033.56       649.69 o                         
   1   1  13       6141.63       6240.94       599.51 o                         
   2   1  13      24977.04      22112.56       802.73 o                         
   3   1  13       3828.16       3755.77       414.58 o                         
   4   1  13        147.67         59.09       286.46 o                         
   5   1  13       4398.12       4952.19       638.08 o                         
   6   1  13       5215.73       5626.01       724.98 o                         
   7   1  13       2053.25       1589.53       510.06 o                         
   8   1  13       9481.89       8332.49       924.17 o                         
   9   1  13       3259.24       4297.88       874.78 o                         
  10   1  13         77.90       -201.22       576.75 o                         
 -11   2  13         67.05       1360.16       841.45 o                         
 -10   2  13        834.88       1333.57       635.68 o                         
  -9   2  13       1124.70        457.96       726.67 o                         
  -8   2  13       7190.50       7973.59       922.37 o                         
  -7   2  13      12873.32      12034.98       963.78 o                         
  -6   2  13       3727.13       3598.32       729.77 o                         
  -5   2  13       4887.01       4432.43       499.53 o                         
  -4   2  13      28481.79      28169.27      1041.73 o                         
  -3   2  13      26989.21      25424.90       978.16 o                         
  -2   2  13      10224.79      11453.59       702.04 o                         
  -1   2  13       6549.42       6362.59       533.25 o                         
   0   2  13       2354.17       2140.12       285.40 o                         
   1   2  13       5669.50       6314.45       470.15 o                         
   2   2  13      64824.25      64746.21      1238.50 o                         
   3   2  13      66128.55      62799.85      1230.68 o                         
   4   2  13       7933.10       8318.90       651.40 o                         
   5   2  13       6957.05       6016.29       692.71 o                         
   6   2  13       9080.63       9364.36      1436.08 o                         
   7   2  13       9177.96       8243.85       872.82 o                         
   8   2  13       4417.13       6811.95      1100.31 o                         
   9   2  13       5146.41       5945.57       935.66 o                         
  10   2  13         18.72       -162.18       592.42 o                         
 -11   3  13       1120.04       1904.00      1038.20 o                         
 -10   3  13        458.23        674.02       636.73 o                         
  -9   3  13        947.60        583.35       528.01 o                         
  -8   3  13        784.93       1084.32       457.26 o                         
  -7   3  13        299.91        -77.13       371.41 o                         
  -6   3  13       5104.98       4995.83       627.14 o                         
  -5   3  13      12629.14      11716.29       880.47 o                         
  -4   3  13       5560.26       5360.60       618.74 o                         
  -3   3  13       1631.35       1326.51       313.03 o                         
  -2   3  13        841.06        873.01       271.73 o                         
  -1   3  13       5788.99       6004.74       522.17 o                         
   0   3  13      22497.97      21359.82       782.06 o                         
   1   3  13      26974.06      25642.09       870.19 o                         
   2   3  13      12711.03      12529.16       682.14 o                         
   3   3  13       1780.06       2182.60       365.01 o                         
   4   3  13      20533.40      20903.57      1048.15 o                         
   5   3  13      16605.54      17230.95      1128.26 o                         
   6   3  13       8415.06       8085.25       815.40 o                         
   7   3  13       1252.94       1262.83       595.27 o                         
   8   3  13        472.94         14.87       489.97 o                         
   9   3  13       6604.26       6238.79      1023.49 o                         
  10   3  13       9604.23      10944.93      1339.59 o                         
 -11   4  13        635.29       -342.80       773.78 o                         
 -10   4  13        196.08        601.21       652.99 o                         
  -9   4  13       3931.12       4369.82       822.92 o                         
  -8   4  13       6221.88       6160.67       882.23 o                         
  -7   4  13         60.01       -484.63       448.35 o                         
  -6   4  13        713.41       1262.92       440.78 o                         
  -5   4  13       1109.23        677.63       371.62 o                         
  -4   4  13         85.32       -232.03       289.88 o                         
  -3   4  13      13441.30      12463.04      1069.01 o                         
  -2   4  13      19934.31      20368.33       926.21 o                         
  -1   4  13          4.28       -165.44       222.87 o                         
   0   4  13      31147.45      29402.27       892.04 o                         
   1   4  13      19106.98      19528.20       830.02 o                         
   2   4  13         27.26       -194.38       228.86 o                         
   3   4  13       3126.32       2984.45       477.72 o                         
   4   4  13         36.96       -382.20       254.80 o                         
   5   4  13       1162.72       1447.48       416.06 o                         
   6   4  13         27.90       -110.71       399.40 o                         
   7   4  13       4809.86       6410.86       930.30 o                         
   8   4  13        372.20       -441.13       486.38 o                         
   9   4  13        692.73       1468.01       709.12 o                         
  10   4  13       1170.90       1454.58       727.89 o                         
 -10   5  13        357.92        139.74       566.98 o                         
  -9   5  13         81.12        477.42       569.67 o                         
  -8   5  13        251.50        133.06       508.13 o                         
  -7   5  13         78.24         67.33       447.67 o                         
  -6   5  13         71.91       -411.24       347.70 o                         
  -5   5  13         21.25        558.04       351.60 o                         
  -4   5  13       4260.04       4543.60       605.51 o                         
  -3   5  13       2541.88       2471.67       501.73 o                         
  -2   5  13        493.25        778.61       345.35 o                         
  -1   5  13       2817.11       2682.32       474.65 o                         
   0   5  13       7670.54       8539.17       671.88 o                         
   1   5  13       2135.85       1930.51       367.69 o                         
   2   5  13        149.54        443.06       284.37 o                         
   3   5  13       1770.24        953.48       511.24 o                         
   4   5  13        792.72        -10.95       533.58 o                         
   5   5  13       4375.71       4155.64       608.41 o                         
   6   5  13      10643.44      10980.50      1103.13 o                         
   7   5  13       1222.19       1449.97       606.28 o                         
   8   5  13        345.38       1216.65       641.12 o                         
   9   5  13       1076.68       2191.30       759.15 o                         
  10   5  13        888.59         68.24       689.82 o                         
 -10   6  13        417.46       -283.43       590.38 o                         
  -9   6  13      10694.22      11096.54      1244.94 o                         
  -8   6  13       8483.54       8695.99      1396.58 o                         
  -7   6  13       2948.76       3217.59       900.25 o                         
  -6   6  13         91.52       -197.24       583.58 o                         
  -5   6  13        216.14        684.27       401.73 o                         
  -4   6  13      13717.05      12466.08      1000.54 o                         
  -3   6  13      23092.38      23001.24      1317.04 o                         
  -2   6  13      18849.58      17799.22      1140.56 o                         
  -1   6  13        106.13         -9.83       297.56 o                         
   0   6  13      14994.06      14784.19       886.07 o                         
   1   6  13      28383.91      28653.33      1203.34 o                         
   2   6  13       9344.85       9895.26       684.18 o                         
   3   6  13        238.84       -470.20       313.46 o                         
   4   6  13         35.42       -167.30       325.46 o                         
   5   6  13         70.78        309.47       420.87 o                         
   6   6  13       5396.54       5349.20       838.25 o                         
   7   6  13       7610.42       6655.06       985.78 o                         
   8   6  13        623.77        543.13       575.85 o                         
   9   6  13        150.54       1670.47       726.15 o                         
  -9   7  13       1259.16       1178.93       672.47 o                         
  -8   7  13          2.20        197.90       672.79 o                         
  -7   7  13       1127.08        495.11       536.80 o                         
  -6   7  13      18165.72      19341.79      1525.69 o                         
  -5   7  13      22217.90      21552.65      1559.16 o                         
  -4   7  13       2178.16       1162.87       434.79 o                         
  -3   7  13       8651.44       9820.55       913.89 o                         
  -2   7  13       3897.04       5296.49       687.22 o                         
  -1   7  13       3239.13       2909.43       534.00 o                         
   0   7  13      14962.66      14065.63      1006.96 o                         
   1   7  13      20085.52      20203.57      1066.73 o                         
   2   7  13        861.01        227.63       312.53 o                         
   3   7  13      15488.47      17111.22      1137.77 o                         
   4   7  13      19771.50      20533.20      1320.50 o                         
   5   7  13       5707.98       5780.79       748.60 o                         
   6   7  13        114.82        121.85       520.25 o                         
   7   7  13       2187.97       1835.17       899.59 o                         
   8   7  13        832.58         61.96       573.10 o                         
   9   7  13       1553.02       1427.71       877.74 o                         
  -9   8  13        566.85         -9.81       749.56 o                         
  -8   8  13        532.15       1730.34       687.91 o                         
  -7   8  13        270.02       -585.91       589.93 o                         
  -6   8  13        913.36       -430.23       507.55 o                         
  -5   8  13        364.62        328.51       518.62 o                         
  -4   8  13       1283.98        193.82       498.85 o                         
  -3   8  13       2129.63       2843.19       669.74 o                         
  -2   8  13       2475.47       2174.53       489.83 o                         
  -1   8  13       5718.31       6863.60       766.75 o                         
   0   8  13       1106.67       2047.80       554.57 o                         
   1   8  13       1290.53       2768.62       589.66 o                         
   2   8  13       6508.44       5800.01       721.90 o                         
   3   8  13       6320.46       5184.42       666.68 o                         
   4   8  13       5131.15       5307.60       745.61 o                         
   5   8  13       2010.99       2412.53       598.35 o                         
   6   8  13        840.07       1065.88       508.15 o                         
   7   8  13       7200.61       7670.69      1040.44 o                         
   8   8  13       3164.33       5044.12      1119.55 o                         
  -8   9  13        730.55        751.99       670.87 o                         
  -7   9  13        116.01        774.20       621.46 o                         
  -6   9  13       2012.67       2768.84       770.59 o                         
  -5   9  13        595.01        418.26       578.96 o                         
  -4   9  13       1580.99        803.40       607.07 o                         
  -3   9  13        753.14       1342.22       589.36 o                         
  -2   9  13         54.99        458.85       545.05 o                         
  -1   9  13         16.12        124.10       459.74 o                         
   0   9  13          1.18        240.88       462.07 o                         
   1   9  13       1722.45       2649.55       650.04 o                         
   2   9  13        816.13       1087.72       631.94 o                         
   3   9  13        973.32       1983.71       723.52 o                         
   4   9  13       5527.91       5210.65       863.19 o                         
   5   9  13        261.86       -621.45       469.38 o                         
   6   9  13       1404.03       2502.87       661.53 o                         
   7   9  13          8.55       -949.08       632.72 o                         
  -7  10  13        427.03       1078.00       726.18 o                         
  -6  10  13         18.77        747.39       639.00 o                         
  -5  10  13         92.18       -460.05       522.63 o                         
  -4  10  13        171.34        141.00       549.83 o                         
  -3  10  13        936.50       1043.28       564.11 o                         
  -2  10  13      12644.15      13641.92      1477.08 o                         
  -1  10  13       2264.80       2044.56       715.19 o                         
   0  10  13        498.06        554.83       698.34 o                         
   1  10  13        813.36       -298.38       586.93 o                         
   2  10  13        302.24        688.68       627.75 o                         
   3  10  13       2035.28       2822.63       802.21 o                         
   4  10  13       3982.12       5089.56      1145.00 o                         
   5  10  13        598.71       1396.33       623.32 o                         
   6  10  13        824.00       -192.71       747.47 o                         
  -5  11  13       2168.30       2726.71       798.21 o                         
  -4  11  13       1698.48        853.31       787.67 o                         
  -3  11  13        144.83       -262.33      1403.47 o                         
  -2  11  13       2749.78       2902.33       923.85 o                         
  -1  11  13      10680.38      10618.25      1376.05 o                         
   0  11  13       3711.12       4609.06       957.10 o                         
   1  11  13       1375.65       2139.87       825.90 o                         
   2  11  13          2.09         84.45       597.47 o                         
   3  11  13        618.16        123.03       721.07 o                         
   4  11  13       2624.62       4472.76      1218.49 o                         
   5  11  13       3925.39       2805.98      1024.88 o                         
  -4  12  13       5694.72       8816.08      1417.72 o                         
  -3  12  13       3636.80       4135.47      1102.07 o                         
  -2  12  13       1199.05        248.88      1215.26 o                         
  -1  12  13         64.07        449.67       898.09 o                         
   0  12  13          5.70       -356.01       684.17 o                         
   1  12  13       1238.74        960.61       839.62 o                         
   2  12  13       5927.26       5433.17      2086.60 o                         
   3  12  13       3364.63       4694.07      3064.63 o                         
 -11   0  14        891.44       2534.62      1252.80 o                         
 -10   0  14       5636.52       7004.07      1599.79 o                         
  -9   0  14       9698.57      11551.92      1836.22 o                         
  -8   0  14        173.96       1901.66       923.78 o                         
  -7   0  14       2474.83       2470.60       692.61 o                         
  -6   0  14       7038.26       5682.19       906.92 o                         
  -5   0  14        239.54         82.08       544.48 o                         
  -4   0  14       2002.34       1581.04       530.77 o                         
  -3   0  14      22637.67      21743.91      1415.10 o                         
  -2   0  14      27896.10      26854.81      1079.37 o                         
  -1   0  14      13394.35      13888.99       881.11 o                         
   0   0  14      25117.61      24956.67      1173.89 o                         
   1   0  14       3452.40       4188.17       586.46 o                         
   2   0  14        410.84        294.80       308.36 o                         
   3   0  14       1511.64       2049.21       528.49 o                         
   4   0  14       5136.11       5343.06       872.20 o                         
   5   0  14        159.23        154.53       528.27 o                         
   6   0  14      11140.58       9362.92      1300.52 o                         
   7   0  14      23561.26      25361.40      2178.32 o                         
   8   0  14       8746.85       9701.60      1386.35 o                         
   9   0  14        911.55         50.62       739.08 o                         
  10   0  14       4609.53       2985.44      1745.36 o                         
 -11   1  14       1056.01        168.70       773.92 o                         
 -10   1  14        379.03        341.94       592.44 o                         
  -9   1  14        549.73         84.77       696.32 o                         
  -8   1  14       1455.83       1435.28       540.47 o                         
  -7   1  14      16064.83      14868.65      1298.72 o                         
  -6   1  14      24966.51      25003.40      1305.62 o                         
  -5   1  14       5385.16       5453.01       610.94 o                         
  -4   1  14         17.82        180.98       250.47 o                         
  -3   1  14       3630.74       4031.34       438.36 o                         
  -2   1  14      13105.00      12266.15       716.35 o                         
  -1   1  14      16562.56      16887.36       627.64 o                         
   0   1  14       3692.56       3687.57       367.01 o                         
   1   1  14       2115.09       1789.94       301.34 o                         
   2   1  14       6115.33       6327.85       509.11 o                         
   3   1  14      28977.97      27422.37       924.66 o                         
   4   1  14      29055.29      28596.09      1345.37 o                         
   5   1  14       1981.47       1651.79       440.67 o                         
   6   1  14        565.99        522.51       431.33 o                         
   7   1  14       1647.83       2387.77       577.55 o                         
   8   1  14       2955.26       3297.78       669.59 o                         
   9   1  14       7150.78       7058.66      1177.68 o                         
  10   1  14       2127.31       2365.55       742.25 o                         
 -11   2  14        196.25       -988.59       659.06 o                         
 -10   2  14        615.55        851.47       800.99 o                         
  -9   2  14          7.89       -772.06       710.63 o                         
  -8   2  14       5073.69       5910.83       839.21 o                         
  -7   2  14       5158.87       5665.28       769.18 o                         
  -6   2  14        275.98        524.87       356.96 o                         
  -5   2  14      10166.41       9331.50       808.81 o                         
  -4   2  14      13534.40      13687.00       810.10 o                         
  -3   2  14       2233.90       2673.81       390.16 o                         
  -2   2  14          8.48        -31.29       224.61 o                         
  -1   2  14        459.29        445.14       256.03 o                         
   0   2  14        493.33        555.04       223.08 o                         
   1   2  14       9655.71      10334.91       608.09 o                         
   2   2  14      20308.54      20303.50       844.71 o                         
   3   2  14       1213.20       1290.41       436.65 o                         
   4   2  14      15439.10      17445.39       942.55 o                         
   5   2  14      20432.44      19597.49      1201.02 o                         
   6   2  14        455.64        443.39       595.48 o                         
   7   2  14        906.57       1649.51       506.82 o                         
   8   2  14        518.52        147.88       731.32 o                         
   9   2  14        806.66       1148.81       591.12 o                         
  10   2  14       1431.32       2036.85       722.15 o                         
 -11   3  14        239.50        109.60      1077.41 o                         
 -10   3  14       1458.34       1400.64       674.75 o                         
  -9   3  14       1246.46        769.97       665.14 o                         
  -8   3  14        170.73       -169.11       409.37 o                         
  -7   3  14       4272.19       5345.45       718.54 o                         
  -6   3  14      18064.03      19798.32      1222.56 o                         
  -5   3  14       5786.21       5136.13       633.03 o                         
  -4   3  14       5214.94       6095.11       645.19 o                         
  -3   3  14      16190.32      16671.17       869.16 o                         
  -2   3  14       1794.56       2083.78       379.12 o                         
  -1   3  14        183.82         22.75       242.84 o                         
   0   3  14      13238.02      12004.11       762.75 o                         
   1   3  14       4659.81       4952.78       437.64 o                         
   2   3  14       7928.37       7181.39       546.81 o                         
   3   3  14      26856.84      26468.58      1123.94 o                         
   4   3  14      12135.83      12305.33       831.01 o                         
   5   3  14         75.46        507.20       394.14 o                         
   6   3  14       4076.56       4188.60       646.38 o                         
   7   3  14       2648.24       3342.86       706.93 o                         
   8   3  14         57.36        830.90       588.63 o                         
   9   3  14        783.51        646.38       629.72 o                         
  10   3  14       1466.22       1511.14       873.16 o                         
 -10   4  14       3673.75       3311.74       898.98 o                         
  -9   4  14      10616.54       9823.28      1313.78 o                         
  -8   4  14       6389.13       6813.68       950.60 o                         
  -7   4  14       2821.11       1804.70       854.03 o                         
  -6   4  14        221.44       -176.55       330.49 o                         
  -5   4  14       7840.35       8186.17       797.99 o                         
  -4   4  14      44189.39      40242.72      1557.99 o                         
  -3   4  14      21515.68      21183.12      1176.19 o                         
  -2   4  14       2471.87       1587.35       358.94 o                         
  -1   4  14       1992.19       2495.93       482.72 o                         
   0   4  14      22713.05      23451.50      1039.51 o                         
   1   4  14      53184.59      52367.48      1181.97 o                         
   2   4  14      23474.24      24591.90       999.90 o                         
   3   4  14         54.83       -176.10       253.80 o                         
   4   4  14       5953.04       5083.36       574.13 o                         
   5   4  14      17658.43      16115.52      1328.99 o                         
   6   4  14      26242.61      26076.36      1678.78 o                         
   7   4  14       6763.68       5889.15       921.82 o                         
   8   4  14        186.65       -123.44       587.11 o                         
   9   4  14       1465.70       2195.97       685.79 o                         
  10   4  14       3655.81       3452.71       937.87 o                         
 -10   5  14       2550.25       2258.07       788.48 o                         
  -9   5  14       1151.90       1752.39       666.60 o                         
  -8   5  14       9109.04      10033.16      1162.23 o                         
  -7   5  14       2051.99       2155.98       558.03 o                         
  -6   5  14        236.32        197.68       364.06 o                         
  -5   5  14       1166.07        685.87       403.40 o                         
  -4   5  14       4658.82       3899.39       608.20 o                         
  -3   5  14        229.15        186.78       336.04 o                         
  -2   5  14      13739.91      12321.80      1019.03 o                         
  -1   5  14      23929.70      24711.22      1098.24 o                         
   0   5  14       3567.49       2629.24       427.28 o                         
   1   5  14       2963.23       3644.38       480.94 o                         
   2   5  14       3420.57       3897.69       470.06 o                         
   3   5  14        369.36        578.82       457.44 o                         
   4   5  14       4345.67       3793.93       560.40 o                         
   5   5  14      20648.47      19360.30      1570.73 o                         
   6   5  14      10614.28      10925.15      1136.76 o                         
   7   5  14       2965.04       3386.78       731.89 o                         
   8   5  14       6451.45       8650.18      1140.90 o                         
   9   5  14       4590.89       5113.11       940.79 o                         
 -10   6  14         80.29         34.96       678.84 o                         
  -9   6  14        202.51       -326.10       578.10 o                         
  -8   6  14        414.51        581.06       548.40 o                         
  -7   6  14        425.66         46.06       487.73 o                         
  -6   6  14        201.56        -48.44       532.89 o                         
  -5   6  14       4305.44       4662.02       686.49 o                         
  -4   6  14       6492.01       5671.07       704.70 o                         
  -3   6  14       1893.72       2404.65       521.05 o                         
  -2   6  14       2959.48       4182.25       584.46 o                         
  -1   6  14        897.94       1107.96       500.98 o                         
   0   6  14       1344.80       1464.17       607.59 o                         
   1   6  14        697.08        918.32       351.54 o                         
   2   6  14       6570.43       5880.05       622.99 o                         
   3   6  14        429.37       -294.91       363.74 o                         
   4   6  14        972.62        410.70       401.79 o                         
   5   6  14       1844.51       2189.54       537.17 o                         
   6   6  14       1298.89        615.17       530.15 o                         
   7   6  14        125.85        249.07       542.36 o                         
   8   6  14        175.12       -197.42       572.66 o                         
   9   6  14       1274.32       1173.39       749.48 o                         
  -9   7  14        662.36        488.41      1186.42 o                         
  -8   7  14        285.13       -459.03       540.91 o                         
  -7   7  14        212.50       -265.33       486.29 o                         
  -6   7  14       1093.72       1112.32       565.83 o                         
  -5   7  14       2077.21       2220.95       624.94 o                         
  -4   7  14         72.20        203.49       394.23 o                         
  -3   7  14       3086.11       2931.72       557.69 o                         
  -2   7  14        242.07          2.60       360.98 o                         
  -1   7  14         96.62        564.58       366.00 o                         
   0   7  14        727.16       1097.19       426.74 o                         
   1   7  14          5.07        252.91       350.45 o                         
   2   7  14       2351.99       1174.72       509.95 o                         
   3   7  14       2059.20       3017.07       629.12 o                         
   4   7  14         47.37       -352.87       387.47 o                         
   5   7  14       1002.19        665.65       578.48 o                         
   6   7  14        473.39        806.33       585.77 o                         
   7   7  14        340.18       2058.91       669.90 o                         
   8   7  14        390.10       1063.13       954.20 o                         
  -8   8  14       2472.99       3113.50      1080.08 o                         
  -7   8  14       2783.31       4043.65       797.01 o                         
  -6   8  14        481.83        901.72       600.69 o                         
  -5   8  14       8547.36      10171.65      1133.17 o                         
  -4   8  14       8197.00       9435.92      1090.22 o                         
  -3   8  14        478.57       -615.37       484.96 o                         
  -2   8  14       1327.43       2096.90       532.85 o                         
  -1   8  14        165.21        -74.82       385.10 o                         
   0   8  14        717.79        818.47       471.84 o                         
   1   8  14       5326.53       6159.10       817.89 o                         
   2   8  14      14948.66      14278.34      1389.75 o                         
   3   8  14       3093.39       2750.79       624.71 o                         
   4   8  14       3356.72       4136.86       773.97 o                         
   5   8  14       4959.58       6731.17      1138.32 o                         
   6   8  14        611.48       -168.51       509.90 o                         
   7   8  14         56.47       -152.77       603.92 o                         
   8   8  14        992.71        433.44       674.96 o                         
  -7   9  14       5906.28       8245.23      1400.70 o                         
  -6   9  14       6389.70       4497.77      1047.25 o                         
  -5   9  14       5534.29       5975.12       987.65 o                         
  -4   9  14       1525.42        581.22       609.57 o                         
  -3   9  14       2525.81       2900.33       733.69 o                         
  -2   9  14      21316.14      22159.04      1641.20 o                         
  -1   9  14      18824.61      23166.88      1652.20 o                         
   0   9  14       4176.29       6421.72       876.19 o                         
   1   9  14       1354.73       2819.70       682.97 o                         
   2   9  14       9482.04       9607.57      1240.00 o                         
   3   9  14       9779.89      11239.47      1288.92 o                         
   4   9  14       7186.33       6724.84      1049.86 o                         
   5   9  14       2751.55       3269.17       762.79 o                         
   6   9  14        130.40      -1211.53       807.69 o                         
   7   9  14       3617.51       3198.65       866.37 o                         
  -6  10  14        325.83        468.44       667.22 o                         
  -5  10  14        398.10        254.61       629.45 o                         
  -4  10  14        833.18        554.96       611.50 o                         
  -3  10  14       4493.56       3649.48       839.55 o                         
  -2  10  14       2888.46       3252.24       895.17 o                         
  -1  10  14        748.34       1134.62      1055.69 o                         
   0  10  14       6728.17       7887.14      1610.06 o                         
   1  10  14       3585.97       3228.93       693.06 o                         
   2  10  14        655.84       -125.94       575.64 o                         
   3  10  14        424.22        581.42       655.41 o                         
   4  10  14        258.09       1203.44       723.20 o                         
   5  10  14        654.88       1535.38       811.63 o                         
   6  10  14       4100.07       5154.05      1033.31 o                         
  -5  11  14          4.52        927.59       665.87 o                         
  -4  11  14       1331.59        752.25       902.15 o                         
  -3  11  14        123.89        184.74       688.65 o                         
  -2  11  14       2485.61       2567.61      1275.36 o                         
  -1  11  14       3422.03       3925.40       914.27 o                         
   0  11  14         31.74        341.08       595.92 o                         
   1  11  14       2200.60       3285.78      1732.29 o                         
   2  11  14        359.53        -30.40       794.53 o                         
   3  11  14        498.25        541.75       711.67 o                         
   4  11  14        262.77        976.94       766.34 o                         
  -3  12  14        634.81       2144.92       873.06 o                         
  -2  12  14        286.32       1025.60       829.46 o                         
  -1  12  14         81.12       -225.60       682.08 o                         
   0  12  14         55.09       -736.42       713.80 o                         
   1  12  14        955.33        236.93       790.09 o                         
   2  12  14       1228.24        451.98       809.89 o                         
 -11   1  15       1477.69       3179.51      1013.90 o                         
 -10   1  15        640.36        238.45       691.97 o                         
  -9   1  15        782.37       1741.92       624.70 o                         
  -8   1  15       2545.94       1347.05       560.19 o                         
  -7   1  15        636.34        869.73       465.71 o                         
  -6   1  15       1137.28        770.98       439.43 o                         
  -5   1  15       7554.78       7933.89       750.79 o                         
  -4   1  15       1921.81       1863.48       423.96 o                         
  -3   1  15      12667.11      13109.42       762.81 o                         
  -2   1  15      65693.25      62441.35      1358.18 o                         
  -1   1  15      36441.68      36856.17      1136.46 o                         
   0   1  15        518.29        707.70       243.57 o                         
   1   1  15      17027.19      16935.88       814.30 o                         
   2   1  15      11396.29      11721.90       678.92 o                         
   3   1  15      10262.30      11154.61       751.20 o                         
   4   1  15      22803.04      22815.06      1242.15 o                         
   5   1  15      11338.62      11379.32       967.42 o                         
   6   1  15       3838.78       4509.21       666.91 o                         
   7   1  15      24065.55      25613.09      1577.80 o                         
   8   1  15      13192.25      13642.33      1507.87 o                         
   9   1  15        588.01        933.64       697.92 o                         
  10   1  15        347.91       2163.85       911.49 o                         
 -11   2  15       4250.95       4171.93      1160.45 o                         
 -10   2  15       3069.29       2139.43       836.74 o                         
  -9   2  15       3305.26       4062.45       795.55 o                         
  -8   2  15       3656.84       3665.95       880.86 o                         
  -7   2  15         58.69        346.79       420.35 o                         
  -6   2  15      16999.52      17030.09      1286.68 o                         
  -5   2  15      34793.68      38144.39      1765.54 o                         
  -4   2  15       5191.08       5282.59       548.07 o                         
  -3   2  15       1103.89        898.38       302.66 o                         
  -2   2  15       4597.72       4910.99       520.94 o                         
  -1   2  15       2983.33       2824.00       412.34 o                         
   0   2  15      13345.02      13655.91       811.70 o                         
   1   2  15      29243.86      29452.44      1023.13 o                         
   2   2  15       6921.52       6760.20       536.33 o                         
   3   2  15       3357.32       2863.84       439.32 o                         
   4   2  15      18540.77      19869.54      1197.39 o                         
   5   2  15      11776.25      10805.07       934.79 o                         
   6   2  15       4317.66       4003.70       644.14 o                         
   7   2  15        523.70        693.38       479.15 o                         
   8   2  15        720.99        663.95       564.32 o                         
   9   2  15        671.40       1686.91       688.62 o                         
  10   2  15       4597.97       5887.85      1043.11 o                         
 -10   3  15        411.35       -606.91       621.65 o                         
  -9   3  15       2154.41       1931.64       747.26 o                         
  -8   3  15       6187.42       5784.61      1314.80 o                         
  -7   3  15       8910.35       9903.70      1043.33 o                         
  -6   3  15        333.36       -355.13       342.18 o                         
  -5   3  15       8915.76       8411.52       800.83 o                         
  -4   3  15      21515.40      20977.31      1209.14 o                         
  -3   3  15      14225.70      13309.98       800.52 o                         
  -2   3  15       7450.64       8191.05       650.14 o                         
  -1   3  15        733.73        979.84       319.59 o                         
   0   3  15       1152.88       1452.37       358.37 o                         
   1   3  15       4907.53       5074.58       539.03 o                         
   2   3  15      17389.26      17270.24       838.53 o                         
   3   3  15      12964.84      12087.62       834.17 o                         
   4   3  15       2159.27       2161.30       429.77 o                         
   5   3  15        608.03        384.00       467.81 o                         
   6   3  15       1489.89       1432.48       471.01 o                         
   7   3  15        313.22        -38.72       504.12 o                         
   8   3  15       1417.16        453.07       571.62 o                         
   9   3  15       1997.10       1873.59      1125.95 o                         
  10   3  15        426.04       1862.35       734.67 o                         
 -10   4  15       1469.94        794.55       710.73 o                         
  -9   4  15       2506.85       4367.91      1049.16 o                         
  -8   4  15         51.80        329.07       551.20 o                         
  -7   4  15        404.24        627.08       461.47 o                         
  -6   4  15       1326.54       1687.44       477.41 o                         
  -5   4  15         63.61        355.36       357.01 o                         
  -4   4  15       3362.48       1888.45       468.86 o                         
  -3   4  15      21983.89      21550.25      1220.30 o                         
  -2   4  15       1585.68       2066.82       459.33 o                         
  -1   4  15      13537.44      12235.66       791.00 o                         
   0   4  15      16520.94      15335.83       911.46 o                         
   1   4  15        513.46        744.62       310.06 o                         
   2   4  15         93.91        526.69       265.74 o                         
   3   4  15       1303.53       1189.04       350.27 o                         
   4   4  15        133.90       -207.45       422.17 o                         
   5   4  15       5374.22       4603.51       747.49 o                         
   6   4  15      11012.78      11827.86      1160.46 o                         
   7   4  15       1493.69       1317.80       637.33 o                         
   8   4  15       1544.46       2339.83       730.81 o                         
   9   4  15       4460.80       5549.67      1011.76 o                         
 -10   5  15        108.20       1114.56       793.80 o                         
  -9   5  15       3063.85       3493.67       902.64 o                         
  -8   5  15       1874.68       2142.88       678.45 o                         
  -7   5  15        261.39        306.65       468.25 o                         
  -6   5  15        191.08       1242.13       451.71 o                         
  -5   5  15        309.92        192.15       367.16 o                         
  -4   5  15         92.46       -344.11       446.66 o                         
  -3   5  15       1528.71       1144.13       419.57 o                         
  -2   5  15       1180.19       1019.93       581.52 o                         
  -1   5  15         56.76       -188.06       291.08 o                         
   0   5  15       1905.65       1703.28       382.11 o                         
   1   5  15       6972.91       8715.59       789.99 o                         
   2   5  15        158.91        -33.46       306.41 o                         
   3   5  15       1004.93        817.45       408.88 o                         
   4   5  15        126.65       -178.45       350.67 o                         
   5   5  15        586.90       -297.12       640.93 o                         
   6   5  15        309.12        -57.43       555.91 o                         
   7   5  15        680.38        818.22       562.04 o                         
   8   5  15         28.04       -949.78       633.19 o                         
   9   5  15        243.43        152.54       660.29 o                         
  -9   6  15       2055.84       2577.07       784.80 o                         
  -8   6  15         16.69         87.15       542.63 o                         
  -7   6  15         24.08        -99.75       473.34 o                         
  -6   6  15       1705.92        355.66       579.40 o                         
  -5   6  15       4762.34       4285.77      1019.09 o                         
  -4   6  15      17135.85      17132.36      1225.95 o                         
  -3   6  15       5872.94       5819.10       846.43 o                         
  -2   6  15        209.81        611.07       379.04 o                         
  -1   6  15       9597.19      11418.69      1147.32 o                         
   0   6  15      38878.01      40590.46      1631.56 o                         
   1   6  15      15637.27      15547.76      1261.62 o                         
   2   6  15        273.97        739.74       388.69 o                         
   3   6  15        112.79        580.65       412.50 o                         
   4   6  15       1987.54       1356.63       467.61 o                         
   5   6  15      18525.87      20202.40      1532.12 o                         
   6   6  15      21531.88      22252.69      1648.15 o                         
   7   6  15       1734.31       2352.61       709.44 o                         
   8   6  15       3364.94       3302.34       810.44 o                         
   9   6  15       5617.18       4754.62       979.52 o                         
  -9   7  15        272.99       -218.40       652.79 o                         
  -8   7  15       1603.33       2238.33       649.61 o                         
  -7   7  15       8234.47       8984.22      1131.87 o                         
  -6   7  15       8339.03       8646.82      1089.23 o                         
  -5   7  15        126.34       -219.23       507.02 o                         
  -4   7  15      11915.79      12329.29      1067.26 o                         
  -3   7  15      10568.04      10109.08      1248.64 o                         
  -2   7  15       1696.82       1979.49       490.42 o                         
  -1   7  15       5304.66       5939.71       730.21 o                         
   0   7  15       6756.97       6729.70       861.42 o                         
   1   7  15       2102.08       1919.46       688.01 o                         
   2   7  15      23359.41      26355.20      1759.41 o                         
   3   7  15      28285.38      31393.93      1796.24 o                         
   4   7  15       7797.18       7021.90       925.84 o                         
   5   7  15          9.54        183.50       457.36 o                         
   6   7  15       1981.64       1136.49       683.87 o                         
   7   7  15       1805.89       1188.99       638.50 o                         
   8   7  15       3551.12       3580.48       842.73 o                         
  -8   8  15        271.65        709.39       663.67 o                         
  -7   8  15       1149.43       1606.15       649.18 o                         
  -6   8  15       2152.13       1925.41       682.16 o                         
  -5   8  15       2201.24       2509.06       768.56 o                         
  -4   8  15       1327.47       1408.78       642.62 o                         
  -3   8  15        148.28        143.86       513.65 o                         
  -2   8  15       1542.12       1236.06       483.61 o                         
  -1   8  15       1565.32       1714.67       534.76 o                         
   0   8  15       2351.68       2887.82       626.44 o                         
   1   8  15        176.26       1126.48       513.10 o                         
   2   8  15        624.23       1058.27       577.13 o                         
   3   8  15        654.26        250.27       517.51 o                         
   4   8  15        211.57        281.15       489.10 o                         
   5   8  15        253.01        767.75       587.80 o                         
   6   8  15        525.88       1032.82       697.41 o                         
   7   8  15         10.59       -270.87       658.27 o                         
  -7   9  15       1935.46       2332.41      1296.27 o                         
  -6   9  15        399.06       1012.90       635.90 o                         
  -5   9  15        476.25        292.96       575.59 o                         
  -4   9  15         38.44       -324.15       550.59 o                         
  -3   9  15        530.75       1507.31       631.29 o                         
  -2   9  15        276.64          8.03       501.27 o                         
  -1   9  15         67.42        -35.77       469.99 o                         
   0   9  15       1675.81       2156.31       638.16 o                         
   1   9  15       2314.29       2975.35       898.99 o                         
   2   9  15          3.48        -45.10       576.68 o                         
   3   9  15       1864.73       2146.49       777.90 o                         
   4   9  15         30.49        470.82       615.36 o                         
   5   9  15       1807.40       1361.48       650.14 o                         
   6   9  15          6.98       -217.67       655.42 o                         
  -6  10  15       2427.82       2643.09       844.77 o                         
  -5  10  15        122.69       1293.47       713.26 o                         
  -4  10  15        278.69       -185.81       764.23 o                         
  -3  10  15        585.22        413.09       698.48 o                         
  -2  10  15       1224.99       1863.09       815.04 o                         
  -1  10  15       9523.55       9973.45      1280.10 o                         
   0  10  15       3963.64       4102.84       787.65 o                         
   1  10  15         26.49       -174.77       609.61 o                         
   2  10  15        664.83        885.38       659.14 o                         
   3  10  15         66.58         92.51       844.13 o                         
   4  10  15         42.92       -287.17       685.45 o                         
   5  10  15        717.28        376.10      1229.82 o                         
  -4  11  15        470.43        -91.69       847.94 o                         
  -3  11  15       5194.01       6208.87      1202.04 o                         
  -2  11  15       8896.72       9085.67      1322.17 o                         
  -1  11  15       2021.62       1528.61       949.28 o                         
   0  11  15         55.44        479.61       723.89 o                         
   1  11  15       2384.91       3992.52      1076.11 o                         
   2  11  15       3187.96       2576.93       857.79 o                         
   3  11  15       4241.12       2876.69       874.95 o                         
   4  11  15       2475.72       3428.74      1252.34 o                         
  -2  12  15        192.95       1080.23       854.07 o                         
  -1  12  15        650.31        -33.43       784.14 o                         
   0  12  15       1887.42        558.09       922.70 o                         
   1  12  15       6594.27       9410.32      2075.34 o                         
 -10   0  16       5385.90       6604.59      1668.24 o                         
  -9   0  16        458.48        651.77       899.99 o                         
  -8   0  16      10108.33       9882.18      1786.42 o                         
  -7   0  16      21595.24      17897.60      3948.80 o                         
  -6   0  16      18114.90      17528.44      1623.56 o                         
  -5   0  16       7036.77       6524.54      1863.02 o                         
  -4   0  16      10069.55      12222.39      1316.37 o                         
  -3   0  16        137.37        357.65       388.69 o                         
  -2   0  16      49197.88      46926.66      2483.76 o                         
  -1   0  16     106883.34     102174.05      2790.74 o                         
   0   0  16      11283.68      12860.55       998.99 o                         
   1   0  16       5173.92       6119.15       745.57 o                         
   2   0  16      16522.24      16002.76      1463.08 o                         
   3   0  16      13331.32      12679.61      1328.76 o                         
   4   0  16      17941.64      17534.97      1613.13 o                         
   5   0  16       9789.74       9994.00      1284.54 o                         
   6   0  16       2518.04       2619.62       886.63 o                         
   7   0  16        358.44        748.78      1050.13 o                         
   8   0  16      12723.24      14087.83      1750.02 o                         
   9   0  16       5626.94       3894.00      1107.20 o                         
  10   0  16        106.93      -1842.43      1877.52 o                         
 -10   1  16        237.87       -118.38       636.77 o                         
  -9   1  16       1839.15       1841.73       770.32 o                         
  -8   1  16       5365.65       5796.38       936.09 o                         
  -7   1  16       5524.11       6157.12       806.24 o                         
  -6   1  16        145.11       -259.14       381.54 o                         
  -5   1  16       3878.93       3212.02       733.11 o                         
  -4   1  16       8010.33       8448.38       760.39 o                         
  -3   1  16       9759.70       9788.34       794.86 o                         
  -2   1  16       5043.49       5462.59       608.20 o                         
  -1   1  16        446.73        444.23       274.75 o                         
   0   1  16        567.47        709.51       286.31 o                         
   1   1  16       3687.51       3329.61       414.25 o                         
   2   1  16      24328.79      23734.47       932.86 o                         
   3   1  16      13784.28      12490.53       796.81 o                         
   4   1  16        480.73        -26.44       322.20 o                         
   5   1  16       5358.68       5297.79       704.50 o                         
   6   1  16       2377.39       2138.76       537.80 o                         
   7   1  16       2076.36       1537.43       584.41 o                         
   8   1  16       4893.10       4026.47       769.83 o                         
   9   1  16         47.43       1099.55       669.25 o                         
  10   1  16       1767.28       1532.72       716.08 o                         
 -10   2  16       1707.29       1368.31       773.09 o                         
  -9   2  16        227.54       -297.80       618.66 o                         
  -8   2  16       1030.35        809.54       516.87 o                         
  -7   2  16        126.37        919.88       503.43 o                         
  -6   2  16       1829.58       2390.09       570.29 o                         
  -5   2  16        575.48       -133.60       374.39 o                         
  -4   2  16         14.48        109.65       302.10 o                         
  -3   2  16        581.62        730.94       307.16 o                         
  -2   2  16       3837.31       3580.54       475.89 o                         
  -1   2  16       3036.55       2102.20       576.16 o                         
   0   2  16         35.77        285.93       271.50 o                         
   1   2  16      16658.07      15884.75       886.11 o                         
   2   2  16       7330.71       8173.81       647.62 o                         
   3   2  16        884.35        869.01       399.25 o                         
   4   2  16       7595.02       8764.23       844.08 o                         
   5   2  16       2198.30       2009.77       526.10 o                         
   6   2  16        949.56        518.77       495.23 o                         
   7   2  16       3279.84       2765.76       739.84 o                         
   8   2  16       1124.01       1479.45       618.70 o                         
   9   2  16       1107.64       1610.33       679.47 o                         
 -10   3  16          9.02        246.33      1249.81 o                         
  -9   3  16        135.54       1096.15       608.45 o                         
  -8   3  16        276.51       -694.73       463.15 o                         
  -7   3  16       2681.61       3091.36       669.87 o                         
  -6   3  16       1282.72       1493.91       505.01 o                         
  -5   3  16       4904.30       5177.66       736.91 o                         
  -4   3  16      13249.85      12175.94       954.45 o                         
  -3   3  16        471.62        176.32       311.10 o                         
  -2   3  16        437.46         10.03       339.62 o                         
  -1   3  16       8231.92       8125.01       753.65 o                         
   0   3  16       6911.88       7216.93       785.50 o                         
   1   3  16       3361.05       3646.45       481.08 o                         
   2   3  16      19202.77      18517.19       990.58 o                         
   3   3  16       7595.45       7443.60       674.13 o                         
   4   3  16       1351.29       1050.37       418.01 o                         
   5   3  16       4441.15       4717.25       685.69 o                         
   6   3  16       1240.79        793.13       497.20 o                         
   7   3  16       1148.19       1226.50       554.67 o                         
   8   3  16       2051.57       2667.39       773.82 o                         
   9   3  16       2598.81       3207.07       873.69 o                         
 -10   4  16       2542.07       4152.88       961.33 o                         
  -9   4  16         25.79        271.70       604.24 o                         
  -8   4  16        463.89        194.88       512.68 o                         
  -7   4  16        901.61       -396.42       437.16 o                         
  -6   4  16       5655.38       5561.00       824.01 o                         
  -5   4  16       6347.00       6069.41       755.65 o                         
  -4   4  16       1355.46       1639.67       447.38 o                         
  -3   4  16       2192.07       2445.94       457.39 o                         
  -2   4  16       3112.26       3072.29       532.66 o                         
  -1   4  16      12040.26      11269.07       784.13 o                         
   0   4  16      28024.61      27911.33      1231.15 o                         
   1   4  16      10353.88      11055.01       844.71 o                         
   2   4  16        799.29        896.44       343.00 o                         
   3   4  16       1866.60       1563.28       395.06 o                         
   4   4  16       9619.11      10153.26      1048.01 o                         
   5   4  16      14639.83      14353.53      1275.75 o                         
   6   4  16       5917.56       4488.19       998.41 o                         
   7   4  16         10.23        301.48       513.82 o                         
   8   4  16       3788.95       2866.13       938.50 o                         
   9   4  16       5591.61       6719.88      1086.10 o                         
  -9   5  16      12069.14      12755.96      1508.43 o                         
  -8   5  16       4833.23       4806.38       979.79 o                         
  -7   5  16         77.59       -707.25       488.62 o                         
  -6   5  16        308.36        678.54       444.31 o                         
  -5   5  16       1752.08       2153.04       518.16 o                         
  -4   5  16      14678.05      13601.75      1048.20 o                         
  -3   5  16      36319.82      39444.36      1717.10 o                         
  -2   5  16      12480.52      11121.93       952.53 o                         
  -1   5  16        252.83        295.29       361.49 o                         
   0   5  16      20033.68      21076.52      1085.07 o                         
   1   5  16      15513.24      15269.81      1018.89 o                         
   2   5  16        264.96        294.22       380.19 o                         
   3   5  16        484.64       1082.20       449.63 o                         
   4   5  16         89.41       -440.93       369.70 o                         
   5   5  16       1346.17       1694.60       787.16 o                         
   6   5  16      13711.56      12402.07      1634.09 o                         
   7   5  16       9372.52      10070.66      1203.18 o                         
   8   5  16        411.75         26.82       591.10 o                         
   9   5  16       1032.80       1936.74       765.55 o                         
  -9   6  16        220.33        288.84      1538.60 o                         
  -8   6  16          1.23       -110.57      1125.46 o                         
  -7   6  16        967.80       2032.07      1207.66 o                         
  -6   6  16       8044.34       9275.43      1093.38 o                         
  -5   6  16       4459.95       4627.21       700.91 o                         
  -4   6  16        300.73        566.67       418.81 o                         
  -3   6  16      10879.68      10841.05       974.40 o                         
  -2   6  16       4200.18       4831.63       665.07 o                         
  -1   6  16       3169.04       2553.09       545.55 o                         
   0   6  16       7581.78       7186.48       776.13 o                         
   1   6  16       4719.43       4821.08       589.27 o                         
   2   6  16       1134.07        604.11       599.58 o                         
   3   6  16       7203.74       6142.71       834.50 o                         
   4   6  16       5726.75       8886.59      1192.54 o                         
   5   6  16        436.81        907.99       623.11 o                         
   6   6  16        879.98       1322.36       627.96 o                         
   7   6  16       1256.15       -237.78       792.71 o                         
   8   6  16         20.67       -636.46       576.02 o                         
  -8   7  16       1251.30        907.71       685.79 o                         
  -7   7  16         23.71       -326.44       557.38 o                         
  -6   7  16        579.73        180.99       829.22 o                         
  -5   7  16         55.34       -165.82       503.15 o                         
  -4   7  16       1042.47       -385.29       646.71 o                         
  -3   7  16       3986.45       3235.44       638.30 o                         
  -2   7  16         22.91        332.20       391.74 o                         
  -1   7  16       6070.89       5184.13       698.63 o                         
   0   7  16       7421.03       8919.13       865.95 o                         
   1   7  16       2479.72       2366.88       675.21 o                         
   2   7  16        209.23        485.36       484.54 o                         
   3   7  16          0.03        473.11       812.34 o                         
   4   7  16        132.99        649.75       517.72 o                         
   5   7  16        205.84         60.38       620.00 o                         
   6   7  16        117.12        240.30       579.53 o                         
   7   7  16         14.94        452.01       961.17 o                         
   8   7  16         36.77       -685.85       590.05 o                         
  -8   8  16        125.42        963.47       623.09 o                         
  -7   8  16       3146.48       4919.89       884.90 o                         
  -6   8  16      10679.70      11179.13      2329.44 o                         
  -5   8  16       7091.38       7074.47      1052.75 o                         
  -4   8  16          3.72        -60.99       560.32 o                         
  -3   8  16       3260.32       4612.41       729.75 o                         
  -2   8  16       2948.37       3103.69       607.91 o                         
  -1   8  16        267.37        137.15       451.40 o                         
   0   8  16       4800.49       5274.21       827.84 o                         
   1   8  16       4377.77       5212.99       894.59 o                         
   2   8  16        237.13        388.44       612.18 o                         
   3   8  16      13336.48      13764.65      1449.19 o                         
   4   8  16      12458.23      11765.94      1514.86 o                         
   5   8  16        993.07       1553.51       642.13 o                         
   6   8  16       1059.76       1367.93       915.32 o                         
   7   8  16         52.91      -1357.20       904.80 o                         
  -7   9  16        348.14        482.20       666.39 o                         
  -6   9  16          0.62       -388.60       606.72 o                         
  -5   9  16         57.74      -1189.78       793.19 o                         
  -4   9  16       1088.90        713.25       634.73 o                         
  -3   9  16       7082.15       6860.09      1020.94 o                         
  -2   9  16       5559.57       5719.19      1436.05 o                         
  -1   9  16        962.00        672.86       539.96 o                         
   0   9  16       1575.95       2374.45       628.94 o                         
   1   9  16       5176.03       6447.89      1046.21 o                         
   2   9  16       5620.67       3709.71       918.91 o                         
   3   9  16       5824.14       5838.29      1024.81 o                         
   4   9  16       3035.70       2801.30       792.77 o                         
   5   9  16        103.83         37.07       574.49 o                         
   6   9  16       3367.68       3906.74      1045.36 o                         
  -6  10  16        820.13       1069.90       718.14 o                         
  -5  10  16        744.75       -798.44       663.69 o                         
  -4  10  16       1229.20        986.57       731.12 o                         
  -3  10  16        181.52       -140.92       693.57 o                         
  -2  10  16       4210.25       3939.27       966.02 o                         
  -1  10  16       7146.84       7284.33      1144.89 o                         
   0  10  16       1663.81       1466.41       650.19 o                         
   1  10  16        423.62       1371.24       653.99 o                         
   2  10  16        454.09        245.32       825.67 o                         
   3  10  16        293.18       1309.23       708.53 o                         
   4  10  16       1284.87        610.88       767.53 o                         
   5  10  16       1843.00       2810.08       818.78 o                         
  -4  11  16       1322.85       1274.49      1118.20 o                         
  -3  11  16        156.09      -1197.00      1116.72 o                         
  -2  11  16        673.31       1584.57       822.27 o                         
  -1  11  16          4.35       -418.27       647.59 o                         
   0  11  16         13.99        570.75       735.36 o                         
   1  11  16        137.59       -514.45      1560.00 o                         
   2  11  16        734.99        827.88      1767.82 o                         
   3  11  16          1.40       -577.76       658.28 o                         
 -10   1  17       4304.71       4884.13      1047.76 o                         
  -9   1  17       2256.46       2977.49       826.74 o                         
  -8   1  17        263.62       -155.93       590.45 o                         
  -7   1  17       1939.95       1805.90       612.27 o                         
  -6   1  17        171.49        337.24       458.21 o                         
  -5   1  17        162.60       -363.97       528.46 o                         
  -4   1  17       1412.83       1965.10       425.31 o                         
  -3   1  17       5036.76       5553.51       682.36 o                         
  -2   1  17         54.56       -149.91       370.27 o                         
  -1   1  17       6678.96       6589.89       682.49 o                         
   0   1  17       6588.45       7017.94       602.69 o                         
   1   1  17        450.09         94.27       329.10 o                         
   2   1  17       1201.42       1307.85       320.69 o                         
   3   1  17       4674.24       4884.04       635.56 o                         
   4   1  17       6682.79       7273.59       787.94 o                         
   5   1  17       1068.91       1196.20       432.28 o                         
   6   1  17      11337.55      10998.16      1047.88 o                         
   7   1  17       6179.43       7058.23       919.12 o                         
   8   1  17        322.92        913.28       591.95 o                         
   9   1  17        192.94          0.60       726.26 o                         
 -10   2  17        165.47       -297.97       791.45 o                         
  -9   2  17         91.35       -145.50       574.44 o                         
  -8   2  17       2815.14       3211.92       833.25 o                         
  -7   2  17      14348.27      15125.56      1290.95 o                         
  -6   2  17      14276.40      16962.96      1330.99 o                         
  -5   2  17       1513.01        863.34       417.53 o                         
  -4   2  17       5846.50       4768.73       688.94 o                         
  -3   2  17      12694.05      13461.43       949.89 o                         
  -2   2  17      11850.27      11246.63       882.44 o                         
  -1   2  17      14218.10      14550.12       892.08 o                         
   0   2  17       6836.72       7868.44       744.36 o                         
   1   2  17         13.76        194.94       293.47 o                         
   2   2  17      20179.54      18887.73       997.22 o                         
   3   2  17      42254.99      38311.70      1319.06 o                         
   4   2  17      14424.96      13489.18      1106.85 o                         
   5   2  17        856.05       1114.28       457.17 o                         
   6   2  17       5417.23       5821.17       764.70 o                         
   7   2  17       2928.66       2324.54       674.79 o                         
   8   2  17       5199.27       4025.86       801.95 o                         
   9   2  17       6047.76       7589.64      1130.85 o                         
 -10   3  17       2260.50       1789.81       882.41 o                         
  -9   3  17       7002.99       5593.00       907.80 o                         
  -8   3  17       9511.38       7888.80      1017.62 o                         
  -7   3  17       2495.25       2115.53       595.34 o                         
  -6   3  17       2305.65       1270.16       554.20 o                         
  -5   3  17      16616.71      16192.76      1277.10 o                         
  -4   3  17      16564.68      15700.27      1587.29 o                         
  -3   3  17       9103.67       7757.71       772.78 o                         
  -2   3  17        484.54        600.96       314.86 o                         
  -1   3  17       7398.26       7122.89       644.69 o                         
   0   3  17      23461.57      22575.44      1201.32 o                         
   1   3  17      31429.00      29405.37      1246.79 o                         
   2   3  17      17502.88      18280.09      1151.59 o                         
   3   3  17          2.56       -105.06       340.21 o                         
   4   3  17      17707.88      18898.06      1221.11 o                         
   5   3  17      18176.91      18106.26      1274.34 o                         
   6   3  17       8818.40       8308.48      1041.77 o                         
   7   3  17       3124.49       2761.12       860.08 o                         
   8   3  17        161.16       -135.83       560.61 o                         
   9   3  17       1391.79       1989.73      1170.35 o                         
 -10   4  17          2.90        118.32       802.53 o                         
  -9   4  17        957.36        499.81       663.41 o                         
  -8   4  17        926.92       1746.27       702.94 o                         
  -7   4  17          9.35        106.01       507.69 o                         
  -6   4  17       1151.09       1234.26       531.50 o                         
  -5   4  17          3.67       -511.00       405.45 o                         
  -4   4  17        733.34       1250.51       462.34 o                         
  -3   4  17        367.52        351.19       349.24 o                         
  -2   4  17      10434.10      10095.52       872.96 o                         
  -1   4  17       2090.48       1239.18       370.07 o                         
   0   4  17       4120.52       4186.14       524.30 o                         
   1   4  17        801.46       1053.48       368.60 o                         
   2   4  17       1592.20       1886.13       591.26 o                         
   3   4  17       3421.83       3345.95       555.45 o                         
   4   4  17        192.58         75.02       418.37 o                         
   5   4  17       5740.95       6964.41       920.34 o                         
   6   4  17       1088.28        881.01       551.04 o                         
   7   4  17       1276.18        913.71       828.80 o                         
   8   4  17       3767.29       4817.82       926.08 o                         
   9   4  17        679.54        132.02       691.55 o                         
  -9   5  17       1208.86        696.33       690.80 o                         
  -8   5  17        137.43        406.42       718.23 o                         
  -7   5  17          8.78       -710.62       476.60 o                         
  -6   5  17         36.53        196.71       461.80 o                         
  -5   5  17       1405.53       1184.66       680.72 o                         
  -4   5  17       7616.65       7163.59       816.05 o                         
  -3   5  17       3707.26       5532.72       770.92 o                         
  -2   5  17         36.34        293.97       364.32 o                         
  -1   5  17       1694.02       2087.06       487.04 o                         
   0   5  17      11795.06      12592.37       888.74 o                         
   1   5  17       2730.72       2849.12       520.47 o                         
   2   5  17         82.36       -389.22       398.99 o                         
   3   5  17         17.59        158.99       381.98 o                         
   4   5  17        233.27       -523.56       418.33 o                         
   5   5  17       4998.41       4461.82       910.98 o                         
   6   5  17       5301.28       6034.62       919.58 o                         
   7   5  17        897.92       1497.88       716.71 o                         
   8   5  17       1496.88       1185.03      1021.04 o                         
  -9   6  17       2601.67       1240.81       805.36 o                         
  -8   6  17       3238.33       4380.47       947.81 o                         
  -7   6  17       1288.19       1241.46       645.83 o                         
  -6   6  17       1559.47       1930.15       608.98 o                         
  -5   6  17        151.82         47.35       450.50 o                         
  -4   6  17        129.37        494.38       502.48 o                         
  -3   6  17       3517.78       3258.96       612.13 o                         
  -2   6  17       4368.55       5097.41       694.57 o                         
  -1   6  17       6428.12       7785.60       827.15 o                         
   0   6  17        179.04        449.37       451.86 o                         
   1   6  17       4637.06       6033.31       816.97 o                         
   2   6  17        839.48        846.36       396.82 o                         
   3   6  17        607.04       1022.70       487.20 o                         
   4   6  17       5533.91       3953.22       800.04 o                         
   5   6  17       7657.21       8057.37      1342.86 o                         
   6   6  17        655.42        474.87       863.63 o                         
   7   6  17       2731.78       3466.08       941.27 o                         
   8   6  17       3038.28       1965.57       793.74 o                         
  -8   7  17       1879.29       2177.88       790.79 o                         
  -7   7  17        602.43       -461.73       605.81 o                         
  -6   7  17       3274.53       3228.99       730.84 o                         
  -5   7  17      13292.81      18567.22      1724.32 o                         
  -4   7  17       3807.67       4315.69       718.79 o                         
  -3   7  17         76.72       -122.77       412.14 o                         
  -2   7  17        108.14        137.20       446.46 o                         
  -1   7  17        116.84        784.23       431.02 o                         
   0   7  17       4065.65       3190.05       586.32 o                         
   1   7  17      13471.83      12439.13      1569.21 o                         
   2   7  17       7128.20       5884.77      1006.13 o                         
   3   7  17        391.19        711.13       571.19 o                         
   4   7  17       8833.89       9838.07      1084.02 o                         
   5   7  17       5550.00       4817.00       942.20 o                         
   6   7  17       1736.39       1311.75       736.65 o                         
   7   7  17        851.66        302.22       952.61 o                         
  -7   8  17       2267.30       2051.05       890.45 o                         
  -6   8  17       4012.77       2525.59       853.10 o                         
  -5   8  17       1329.72       1324.13       671.13 o                         
  -4   8  17        137.78       -613.03       580.52 o                         
  -3   8  17       3635.91       3257.35       662.54 o                         
  -2   8  17       4140.24       4086.11       810.48 o                         
  -1   8  17       5336.89       4458.89       734.34 o                         
   0   8  17        549.73        601.65       531.19 o                         
   1   8  17       2666.53       2009.10       735.72 o                         
   2   8  17       7980.85       7395.48      1440.21 o                         
   3   8  17       6952.09       6842.77      1087.06 o                         
   4   8  17       2857.09       2608.28       741.95 o                         
   5   8  17        264.22       -377.73       589.09 o                         
   6   8  17       1083.65        573.09       715.49 o                         
  -6   9  17        755.41       1131.92       764.19 o                         
  -5   9  17        306.15        184.93       698.71 o                         
  -4   9  17        163.82       -513.30       607.22 o                         
  -3   9  17        730.82       2596.33       760.86 o                         
  -2   9  17        121.78        905.07       638.71 o                         
  -1   9  17        203.45         28.78       510.50 o                         
   0   9  17        616.98        181.24       561.08 o                         
   1   9  17         88.79        225.56      1013.09 o                         
   2   9  17       1749.74       1209.37      1066.82 o                         
   3   9  17        363.81        594.46       815.01 o                         
   4   9  17       1944.10       2285.50       801.81 o                         
   5   9  17          0.87       -592.41       686.57 o                         
  -5  10  17        348.41        801.93       734.13 o                         
  -4  10  17        496.79       1469.81       755.65 o                         
  -3  10  17       2065.97        943.14       815.64 o                         
  -2  10  17      11336.20      16066.67      1719.88 o                         
  -1  10  17       7406.57       8905.03      1737.18 o                         
   0  10  17         11.70       -674.61       815.91 o                         
   1  10  17        979.35       1444.01       977.53 o                         
   2  10  17       1486.47       3195.72       834.32 o                         
   3  10  17       2810.77       1868.66       875.00 o                         
   4  10  17       2861.82       1022.91      1163.86 o                         
  -3  11  17       2498.02       3382.73       940.04 o                         
  -2  11  17         26.64       1038.95       810.81 o                         
  -1  11  17       2037.51       2613.20       824.81 o                         
   0  11  17       4363.35       5688.54      1610.44 o                         
   1  11  17       1702.09       3336.80       933.04 o                         
   2  11  17       1511.73       1138.85       750.63 o                         
 -10   0  18         15.88       1279.88      2574.13 o                         
  -9   0  18       2924.30       3745.20      1368.29 o                         
  -8   0  18       8124.78       5997.41      1490.07 o                         
  -7   0  18       2795.57       3136.98      1114.47 o                         
  -6   0  18       2391.56       1931.31       967.12 o                         
  -5   0  18       3338.07       4087.72       892.88 o                         
  -4   0  18        784.65        141.30       532.80 o                         
  -3   0  18      32136.96      30509.14      2726.99 o                         
  -2   0  18      63101.50      64392.71      2455.80 o                         
  -1   0  18       4550.49       4251.16      1112.34 o                         
   0   0  18       6330.89       5974.77       940.60 o                         
   1   0  18       7394.53       6882.10       992.56 o                         
   2   0  18      20921.04      19515.84      1290.90 o                         
   3   0  18      21260.03      19408.43      1706.96 o                         
   4   0  18      13046.29      14020.36      2562.68 o                         
   5   0  18       3334.50       2131.37       781.23 o                         
   6   0  18       5695.24       5908.68      1331.90 o                         
   7   0  18      26381.57      26693.19      2407.51 o                         
   8   0  18      14299.66      14256.30      1874.22 o                         
   9   0  18         29.87        560.11       912.82 o                         
 -10   1  18        229.17       1032.69       729.93 o                         
  -9   1  18       1061.91       1221.59       791.76 o                         
  -8   1  18          4.02        -71.70       591.82 o                         
  -7   1  18       3852.80       2533.53       635.73 o                         
  -6   1  18      12572.56      12405.91      1176.14 o                         
  -5   1  18       5300.47       6885.29       840.99 o                         
  -4   1  18       1300.53       1258.20       406.85 o                         
  -3   1  18         31.64        -13.91       352.71 o                         
  -2   1  18       4384.07       4894.08       631.32 o                         
  -1   1  18      10277.15      10858.50       878.36 o                         
   0   1  18       3302.66       2317.85       491.80 o                         
   1   1  18       8933.06       9238.40       720.43 o                         
   2   1  18       1376.17        955.48       333.44 o                         
   3   1  18       8254.09       8044.87       784.72 o                         
   4   1  18      16216.78      15514.57      1124.11 o                         
   5   1  18       5572.30       6644.85       799.98 o                         
   6   1  18       1189.29        729.38       473.50 o                         
   7   1  18        988.53        876.91       558.72 o                         
   8   1  18         19.53       -587.00       582.49 o                         
   9   1  18       2308.43       2292.28       757.50 o                         
 -10   2  18        134.86       -699.57       706.21 o                         
  -9   2  18         23.82       -673.43       581.99 o                         
  -8   2  18       1427.71       2737.23       663.13 o                         
  -7   2  18       1585.60       1576.20       577.30 o                         
  -6   2  18          8.78        317.45       464.62 o                         
  -5   2  18       3941.77       3975.10       699.93 o                         
  -4   2  18       2401.28       1728.03       536.99 o                         
  -3   2  18        236.08        347.66       380.27 o                         
  -2   2  18       3154.32       4142.91       565.68 o                         
  -1   2  18       3129.48       3167.91       524.10 o                         
   0   2  18         33.25       -413.64       275.76 o                         
   1   2  18        242.33        782.95       330.46 o                         
   2   2  18       1130.63       1301.03       407.45 o                         
   3   2  18        357.82        360.33       469.33 o                         
   4   2  18       2337.68        903.93       461.05 o                         
   5   2  18       2506.50       1811.94       527.76 o                         
   6   2  18       1081.61       1194.12       553.07 o                         
   7   2  18       5446.85       6011.65      1085.87 o                         
   8   2  18        133.54        173.29       559.57 o                         
   9   2  18         42.51        -91.09       705.41 o                         
  -9   3  18        433.79       -336.41       513.02 o                         
  -8   3  18        445.78       -757.29       726.89 o                         
  -7   3  18        530.01       -666.30       444.20 o                         
  -6   3  18       8027.91       8454.01      1014.57 o                         
  -5   3  18       4263.73       4769.67       848.51 o                         
  -4   3  18       1594.54       2275.02       547.53 o                         
  -3   3  18      10860.42       9748.68       975.46 o                         
  -2   3  18       1386.42       1720.16       451.76 o                         
  -1   3  18         34.92       -154.16       454.39 o                         
   0   3  18       4942.02       4657.57       547.46 o                         
   1   3  18      11314.40      12204.15       945.91 o                         
   2   3  18        653.51        898.74       427.36 o                         
   3   3  18       3322.00       4128.03       614.01 o                         
   4   3  18       4844.42       5344.40       848.47 o                         
   5   3  18        160.25        -61.98       420.53 o                         
   6   3  18        627.84       1118.48       664.24 o                         
   7   3  18        285.94       -435.61       572.11 o                         
   8   3  18        265.25        788.79       632.85 o                         
   9   3  18         19.63          3.52       639.33 o                         
  -9   4  18       5046.16       5591.64      1064.17 o                         
  -8   4  18       4004.26       4813.65       899.89 o                         
  -7   4  18       2563.19       1738.30       663.17 o                         
  -6   4  18        476.84        273.66       513.46 o                         
  -5   4  18       3526.81       3323.07       691.58 o                         
  -4   4  18      13546.86      13365.04      1194.09 o                         
  -3   4  18      16109.84      16938.14      1183.74 o                         
  -2   4  18       3748.09       4522.51       627.10 o                         
  -1   4  18        517.81         95.83       360.91 o                         
   0   4  18       3048.46       3199.43       502.05 o                         
   1   4  18      11407.20      10783.41       836.12 o                         
   2   4  18       7149.24       6818.82       758.19 o                         
   3   4  18       1748.60       1617.29       634.00 o                         
   4   4  18         30.87       -653.64       437.60 o                         
   5   4  18        473.26        -33.59       603.29 o                         
   6   4  18       2829.47       3852.98       769.61 o                         
   7   4  18       4208.00       3886.81       839.06 o                         
   8   4  18       1264.02       2347.45       742.79 o                         
  -9   5  18        864.83       1166.65       715.41 o                         
  -8   5  18        761.60        623.27       760.01 o                         
  -7   5  18        254.60        430.91       584.65 o                         
  -6   5  18        209.48         13.53       485.13 o                         
  -5   5  18       3940.41       3615.77       741.34 o                         
  -4   5  18      10277.53      11560.46      1066.08 o                         
  -3   5  18       1424.51       1037.44       454.06 o                         
  -2   5  18       7406.24       8071.13       833.54 o                         
  -1   5  18      45033.02      42490.48      1952.45 o                         
   0   5  18      31454.47      30449.12      1547.87 o                         
   1   5  18       5259.27       4491.94       601.54 o                         
   2   5  18         81.92       -412.56       368.72 o                         
   3   5  18         45.46       -170.12       401.65 o                         
   4   5  18       3687.54       3537.35       864.02 o                         
   5   5  18      17164.13      17399.07      1674.76 o                         
   6   5  18      13417.51      15045.74      1596.81 o                         
   7   5  18         35.85       -927.89       952.67 o                         
   8   5  18       6223.48       7171.64      1107.40 o                         
  -8   6  18        392.71       -198.76       707.40 o                         
  -7   6  18       2541.04       2628.41       792.23 o                         
  -6   6  18       3004.29       2728.48       760.21 o                         
  -5   6  18        588.72        319.17       466.24 o                         
  -4   6  18       2731.46       2042.91       638.54 o                         
  -3   6  18        546.05        417.43       425.85 o                         
  -2   6  18        127.79        392.78       598.19 o                         
  -1   6  18       4815.17       4865.89       676.77 o                         
   0   6  18       4341.88       4141.73       668.96 o                         
   1   6  18        318.73        335.11       459.38 o                         
   2   6  18       6438.73       6466.84       871.53 o                         
   3   6  18       8057.16       9258.57       998.53 o                         
   4   6  18        504.33        899.55       551.32 o                         
   5   6  18        646.95       -373.16       640.17 o                         
   6   6  18       1783.52       2200.30       770.57 o                         
   7   6  18        663.80        900.34       740.05 o                         
  -8   7  18          0.64       -268.85       819.88 o                         
  -7   7  18         55.95       -349.09       603.26 o                         
  -6   7  18         99.13        191.19       540.65 o                         
  -5   7  18        186.66       1440.36       561.61 o                         
  -4   7  18       4836.62       5326.05       787.73 o                         
  -3   7  18       5165.40       5448.56       820.28 o                         
  -2   7  18        119.67        371.56       477.74 o                         
  -1   7  18        942.08        788.46       469.73 o                         
   0   7  18        556.79        547.53       610.46 o                         
   1   7  18         72.02        706.98       576.45 o                         
   2   7  18        190.35        224.09       620.32 o                         
   3   7  18        173.77        -84.45       467.80 o                         
   4   7  18       1854.98       2273.95       723.39 o                         
   5   7  18       2367.01       1977.67       869.66 o                         
   6   7  18       1992.27       3270.29       937.45 o                         
   7   7  18         36.68       -624.62       710.82 o                         
  -7   8  18       3224.41       3847.76       929.94 o                         
  -6   8  18        790.63       1796.37       696.06 o                         
  -5   8  18       1528.54       1522.04       689.36 o                         
  -4   8  18       7340.60      10972.42      1249.48 o                         
  -3   8  18       2048.20       3248.99       689.61 o                         
  -2   8  18        163.99        307.85       498.53 o                         
  -1   8  18       1289.80       1878.18       555.72 o                         
   0   8  18        676.04        935.05       546.21 o                         
   1   8  18       1027.94       1201.98      1127.92 o                         
   2   8  18      14106.86      13892.35      1540.01 o                         
   3   8  18      12342.58      14121.94      1843.18 o                         
   4   8  18        307.72        472.27       532.94 o                         
   5   8  18       1915.44       2423.39       837.98 o                         
   6   8  18        369.78      -1116.58       990.16 o                         
  -6   9  18       3498.24       2479.15       955.72 o                         
  -5   9  18       3375.61       2617.82       808.28 o                         
  -4   9  18       1388.01        722.42       827.68 o                         
  -3   9  18        106.54        -18.04       887.57 o                         
  -2   9  18       4313.19       3913.64       839.60 o                         
  -1   9  18       9686.93      10679.38      1194.95 o                         
   0   9  18       3447.06       3566.61       796.32 o                         
   1   9  18         60.68       -571.04       711.83 o                         
   2   9  18        456.80        834.42       859.26 o                         
   3   9  18        941.34       1471.31       816.07 o                         
   4   9  18       2430.03       2968.30       843.39 o                         
   5   9  18       2043.06       1481.46      1045.10 o                         
  -4  10  18        313.90       -541.71       680.62 o                         
  -3  10  18       3942.79       2922.90      1033.86 o                         
  -2  10  18       5311.03       5346.92      1065.92 o                         
  -1  10  18        188.07       -525.88       813.30 o                         
   0  10  18       2071.63       2764.71      1147.61 o                         
   1  10  18       2911.74       4832.96       978.14 o                         
   2  10  18       1893.78       2061.83       851.11 o                         
   3  10  18       1504.91       -737.64       860.03 o                         
  -2  11  18        100.51       -232.38       782.12 o                         
  -1  11  18        226.73       1031.40       876.57 o                         
   0  11  18        454.05        819.80       913.05 o                         
   1  11  18       3428.92       5196.53      1072.78 o                         
  -9   1  19        328.35       -542.27       689.03 o                         
  -8   1  19       4310.20       4796.73       956.61 o                         
  -7   1  19       3983.14       4752.65       968.42 o                         
  -6   1  19       4015.18       3430.34       689.54 o                         
  -5   1  19       4787.60       5752.13       840.71 o                         
  -4   1  19       2033.52       2417.63       530.76 o                         
  -3   1  19       2685.48       2008.31       482.60 o                         
  -2   1  19      35939.36      34466.45      1781.42 o                         
  -1   1  19      23908.98      24029.67      1292.50 o                         
   0   1  19        827.26       1046.20       383.97 o                         
   1   1  19      11110.19      11642.15      1156.05 o                         
   2   1  19       2916.65       2757.40       525.63 o                         
   3   1  19        744.84        112.96       420.58 o                         
   4   1  19       2589.88       1756.67       514.49 o                         
   5   1  19       2509.08       3553.48       635.85 o                         
   6   1  19        381.48         39.72       590.24 o                         
   7   1  19       6338.93       7122.58       919.70 o                         
   8   1  19       4870.66       4748.11      1012.28 o                         
   9   1  19        450.76       -533.53       675.40 o                         
  -9   2  19       2134.40        782.19       756.31 o                         
  -8   2  19       5457.04       5008.71      1026.09 o                         
  -7   2  19       3142.64       2587.90       662.65 o                         
  -6   2  19       2254.45       1986.62       597.63 o                         
  -5   2  19      14934.10      13268.24      1220.25 o                         
  -4   2  19      10242.06       9559.69      1024.44 o                         
  -3   2  19       2616.74       2878.00       517.68 o                         
  -2   2  19       2821.65       2036.88       470.68 o                         
  -1   2  19          6.11        571.66       345.33 o                         
   0   2  19       1395.69       1125.02       501.34 o                         
   1   2  19      22292.45      21809.30      1147.61 o                         
   2   2  19      28872.78      29941.78      1475.13 o                         
   3   2  19       4537.13       5074.52       772.86 o                         
   4   2  19       1512.95       2058.15       613.54 o                         
   5   2  19       6079.90       5313.02       931.93 o                         
   6   2  19       7510.10       6070.07       820.37 o                         
   7   2  19       4664.00       3469.09       873.37 o                         
   8   2  19       3617.03       4543.37      1092.27 o                         
  -9   3  19         12.57       -870.69       580.46 o                         
  -8   3  19        605.41       -157.17       579.46 o                         
  -7   3  19       4470.80       3403.08       781.76 o                         
  -6   3  19       4950.52       4592.14       795.01 o                         
  -5   3  19       1636.66       1497.63       666.09 o                         
  -4   3  19        640.44         61.05       414.59 o                         
  -3   3  19        269.97        -85.79       368.59 o                         
  -2   3  19       2419.32       2038.58       524.57 o                         
  -1   3  19       3304.03       3259.01       541.07 o                         
   0   3  19       7728.59       8595.15       727.98 o                         
   1   3  19       7987.72       7969.89       725.31 o                         
   2   3  19         85.36        207.32       403.96 o                         
   3   3  19       7312.64       5218.74       818.45 o                         
   4   3  19       5260.24       5357.03       817.74 o                         
   5   3  19       2544.94       4508.12       795.59 o                         
   6   3  19        183.23       -534.57       590.19 o                         
   7   3  19        112.50        469.06       596.17 o                         
   8   3  19       2324.67       1254.17      1251.90 o                         
  -9   4  19       1270.88       1399.16      1172.91 o                         
  -8   4  19        342.31       -366.40       526.92 o                         
  -7   4  19        417.06        634.62       558.24 o                         
  -6   4  19        370.59       1308.01       565.54 o                         
  -5   4  19        263.12        493.90       653.57 o                         
  -4   4  19       2601.72       2270.09       604.55 o                         
  -3   4  19       9418.05      10108.58      1050.57 o                         
  -2   4  19       2064.50       1252.95       492.24 o                         
  -1   4  19      11566.79      11290.24      1073.27 o                         
   0   4  19       9316.29      10257.32       831.92 o                         
   1   4  19        955.34       -399.87       340.09 o                         
   2   4  19        340.02        920.33       508.44 o                         
   3   4  19          8.04        130.31       422.79 o                         
   4   4  19        211.87        542.87       561.02 o                         
   5   4  19        225.30        -24.80       842.34 o                         
   6   4  19       1785.02       1197.17       795.27 o                         
   7   4  19       1110.13       1497.94       843.63 o                         
   8   4  19         23.29       -131.11       582.08 o                         
  -8   5  19        329.04       1903.86       877.17 o                         
  -7   5  19         52.03       -702.49       468.33 o                         
  -6   5  19         20.15        682.67       502.63 o                         
  -5   5  19        163.01        154.21       490.14 o                         
  -4   5  19        847.13       1123.27       626.23 o                         
  -3   5  19          5.26       -531.16       644.69 o                         
  -2   5  19        817.94       1031.85       491.21 o                         
  -1   5  19       4242.14       4470.85       680.45 o                         
   0   5  19        461.54        164.64       467.66 o                         
   1   5  19        104.28        338.74       592.28 o                         
   2   5  19          2.60       -251.37       370.27 o                         
   3   5  19         34.79       -676.88       451.25 o                         
   4   5  19       1689.29       1802.30       680.88 o                         
   5   5  19       4083.76       5316.03      1087.56 o                         
   6   5  19       1522.33        871.80       872.99 o                         
   7   5  19        282.34       -729.88      1158.82 o                         
  -8   6  19       1708.91       1802.76      1175.59 o                         
  -7   6  19        200.06       -143.29       944.32 o                         
  -6   6  19        583.15       -498.37       582.30 o                         
  -5   6  19       6405.95       6058.28      1006.74 o                         
  -4   6  19       8876.94       8818.68      1042.57 o                         
  -3   6  19      10983.67      10648.76      1360.32 o                         
  -2   6  19       1699.35       1169.43       578.07 o                         
  -1   6  19       3126.60       3241.04       620.75 o                         
   0   6  19      19897.88      21609.24      1387.76 o                         
   1   6  19       9882.35       9026.92      1048.11 o                         
   2   6  19        348.89         25.03       490.05 o                         
   3   6  19         27.53       -447.10       539.97 o                         
   4   6  19        254.36       -389.06       577.25 o                         
   5   6  19       3104.38       2623.28      1426.85 o                         
   6   6  19       8718.37      10334.14      1378.73 o                         
   7   6  19       2102.66       3392.67       995.12 o                         
  -7   7  19       7791.11      10713.17      1393.52 o                         
  -6   7  19      13088.20      14184.01      2489.39 o                         
  -5   7  19       2814.72       1426.84       684.61 o                         
  -4   7  19       1051.18        660.16       869.38 o                         
  -3   7  19       4737.60       5478.17       785.55 o                         
  -2   7  19       1991.88       1634.71       587.09 o                         
  -1   7  19       4060.88       3848.89       688.85 o                         
   0   7  19       9379.65       9581.85       934.07 o                         
   1   7  19       1380.47       1472.54       671.60 o                         
   2   7  19       5996.06       8092.56      1164.41 o                         
   3   7  19      15938.18      17395.61      1686.33 o                         
   4   7  19       7075.52       8419.55      1202.95 o                         
   5   7  19        301.25        837.52       748.57 o                         
   6   7  19        522.83        127.42       823.25 o                         
  -6   8  19          2.35       -170.03       687.35 o                         
  -5   8  19        413.08         10.67       594.72 o                         
  -4   8  19       1840.09       2445.41       744.95 o                         
  -3   8  19       1933.31       1876.50       585.58 o                         
  -2   8  19        614.86        473.13       516.83 o                         
  -1   8  19        174.13        508.17       483.08 o                         
   0   8  19        419.78        375.73       535.46 o                         
   1   8  19       3610.21       3350.66       814.84 o                         
   2   8  19       2441.51       3710.90       894.82 o                         
   3   8  19       1791.39       2253.17       926.64 o                         
   4   8  19        492.47        348.89       637.00 o                         
   5   8  19        197.76       -451.04       824.93 o                         
  -5   9  19        403.94        -42.90       656.99 o                         
  -4   9  19        462.38        834.61       649.58 o                         
  -3   9  19        183.47        324.66       618.79 o                         
  -2   9  19         17.00       -242.18       651.75 o                         
  -1   9  19          0.44        110.15       587.15 o                         
   0   9  19        426.71        -18.02       848.93 o                         
   1   9  19       1963.23       2111.66       759.08 o                         
   2   9  19        135.96       -144.28       605.96 o                         
   3   9  19       2735.61       2987.71      1169.83 o                         
   4   9  19        561.23        683.76       756.75 o                         
  -3  10  19       3165.94       2391.68       927.71 o                         
  -2  10  19       1527.17       1082.37       768.73 o                         
  -1  10  19        227.99       1460.34       745.74 o                         
   0  10  19       1017.93        175.98       730.91 o                         
   1  10  19        178.99        237.40       693.56 o                         
   2  10  19        466.47        330.73       678.31 o                         
   3  10  19        694.74       -933.35       905.25 o                         
  -9   0  20       1655.91        893.08      1361.46 o                         
  -8   0  20        302.76      -1090.07      1149.79 o                         
  -7   0  20       5128.28       5814.33      1466.33 o                         
  -6   0  20       1010.61       1447.23       913.50 o                         
  -5   0  20        318.41        996.78       735.94 o                         
  -4   0  20       4767.70       4212.62      1459.27 o                         
  -3   0  20       6640.65       6634.49      1064.00 o                         
  -2   0  20       3208.59       3658.88       803.04 o                         
  -1   0  20      16878.28      15896.29      1560.76 o                         
   0   0  20       6623.80       7199.53      1150.50 o                         
   1   0  20        510.60        151.11       492.40 o                         
   2   0  20         53.41       -465.99      1496.39 o                         
   3   0  20          6.79         52.80       711.82 o                         
   4   0  20        259.32       1736.55       970.31 o                         
   5   0  20       4505.00       4959.54      1601.56 o                         
   6   0  20      10003.78       8460.25      1424.83 o                         
   7   0  20       3400.96       6044.57      1949.25 o                         
   8   0  20        348.75       1410.13       920.97 o                         
  -9   1  20         31.86         66.15       656.64 o                         
  -8   1  20       2776.58       2965.79       855.59 o                         
  -7   1  20       5144.85       5094.46       990.84 o                         
  -6   1  20       2460.19       2094.75       640.39 o                         
  -5   1  20         37.77       -167.42       441.60 o                         
  -4   1  20       2222.54       1487.23       533.99 o                         
  -3   1  20       8155.94       7505.07       771.93 o                         
  -2   1  20       7454.14       7296.46       772.73 o                         
  -1   1  20        730.25       1105.54       439.94 o                         
   0   1  20       1015.84       1318.00       438.66 o                         
   1   1  20        763.73        690.00       389.26 o                         
   2   1  20      16944.22      16107.58      1263.94 o                         
   3   1  20      18121.04      17361.08      1362.14 o                         
   4   1  20       1711.48       1983.15       788.41 o                         
   5   1  20          6.73        -21.19       490.62 o                         
   6   1  20        205.32        130.42       487.04 o                         
   7   1  20        711.90        743.24       571.45 o                         
   8   1  20       3860.75       3759.90       843.04 o                         
  -9   2  20        399.01       -285.57       699.97 o                         
  -8   2  20       2667.21       3683.91       932.77 o                         
  -7   2  20        147.05        946.40       592.45 o                         
  -6   2  20       1466.95       1697.75       644.61 o                         
  -5   2  20       2567.71       2483.59       669.08 o                         
  -4   2  20        497.74       -226.81       417.71 o                         
  -3   2  20        123.08        386.48       423.22 o                         
  -2   2  20         86.23        -77.24       337.58 o                         
  -1   2  20        132.41       -482.31       321.54 o                         
   0   2  20        453.90        738.69       388.00 o                         
   1   2  20       6260.40       7423.73       731.91 o                         
   2   2  20       4703.32       4847.30       754.72 o                         
   3   2  20       3032.99       3633.30       699.48 o                         
   4   2  20       8139.13       8281.32       995.69 o                         
   5   2  20       1405.09       1017.68       679.59 o                         
   6   2  20        281.80       1030.38       637.13 o                         
   7   2  20          0.20        236.84       600.20 o                         
   8   2  20         30.10        729.77       675.79 o                         
  -9   3  20         37.20       -491.07       627.01 o                         
  -8   3  20        686.86        165.45       564.24 o                         
  -7   3  20       6161.28       7685.32      1067.80 o                         
  -6   3  20       7844.84       8899.37      1090.30 o                         
  -5   3  20         21.94         63.94       460.21 o                         
  -4   3  20       7357.70       7753.49       923.81 o                         
  -3   3  20       2385.30       1611.71       517.82 o                         
  -2   3  20         52.20        301.47       436.57 o                         
  -1   3  20       2120.67       2823.67       532.36 o                         
   0   3  20       4438.55       4620.83       631.95 o                         
   1   3  20       1342.77       1042.96       392.90 o                         
   2   3  20      14967.19      16179.48      1182.98 o                         
   3   3  20      10081.89      10409.95      1085.34 o                         
   4   3  20         34.05       -465.86       447.37 o                         
   5   3  20       1875.17       2790.82       672.16 o                         
   6   3  20       1610.94       1481.31       805.14 o                         
   7   3  20        769.37        899.90       709.55 o                         
   8   3  20        939.69       1586.14       842.51 o                         
  -8   4  20        680.07       1405.56       764.61 o                         
  -7   4  20         52.31       -707.83       471.89 o                         
  -6   4  20       3817.64       4326.91       799.69 o                         
  -5   4  20      11975.29      10607.01      1117.17 o                         
  -4   4  20       7505.80       7515.68       964.77 o                         
  -3   4  20       2186.86       1737.67       585.19 o                         
  -2   4  20        267.00        -97.61       471.08 o                         
  -1   4  20       7215.59       8910.91       989.42 o                         
   0   4  20      23115.64      23826.74      1246.81 o                         
   1   4  20      16673.49      17613.66      1349.89 o                         
   2   4  20        910.13        729.26       438.84 o                         
   3   4  20       1683.12       1638.51       639.85 o                         
   4   4  20       8406.15       8856.14      1097.65 o                         
   5   4  20      14023.57      12745.92      1997.89 o                         
   6   4  20       8363.42      10803.51      1371.91 o                         
   7   4  20        211.16       -200.78       705.27 o                         
  -8   5  20       3261.00       3622.63       896.23 o                         
  -7   5  20        584.84       1411.54       653.67 o                         
  -6   5  20        681.73       -647.30       478.54 o                         
  -5   5  20       1032.77        897.97       569.04 o                         
  -4   5  20         42.01         65.60       469.82 o                         
  -3   5  20       5766.25       5637.97       889.75 o                         
  -2   5  20       8809.35       8297.25       959.37 o                         
  -1   5  20       1145.45        529.02       509.17 o                         
   0   5  20        678.67        487.81       465.16 o                         
   1   5  20       5836.45       5721.69       748.90 o                         
   2   5  20       1234.43       1222.14       508.72 o                         
   3   5  20       1138.62        972.08       962.99 o                         
   4   5  20       7604.30       7573.19      1181.11 o                         
   5   5  20       5491.93       5201.27      1420.89 o                         
   6   5  20        950.86        740.56       698.66 o                         
   7   5  20       6017.41       7346.62      1302.39 o                         
  -7   6  20         34.50       -281.95       627.44 o                         
  -6   6  20       1768.77       1556.74       842.96 o                         
  -5   6  20       3050.82       2591.86       715.83 o                         
  -4   6  20         18.36        868.12       493.01 o                         
  -3   6  20       1142.38       1762.67       727.36 o                         
  -2   6  20        847.64        772.82       502.10 o                         
  -1   6  20        256.97        290.77       437.42 o                         
   0   6  20        261.07        409.82       463.68 o                         
   1   6  20       2021.08       1144.47       558.46 o                         
   2   6  20        195.96        319.54       699.85 o                         
   3   6  20        538.18       2283.35       668.14 o                         
   4   6  20       1075.14       -453.85       625.40 o                         
   5   6  20        579.32       -111.98       690.89 o                         
   6   6  20         85.68       -113.20       961.22 o                         
  -7   7  20        504.85       1265.39       877.23 o                         
  -6   7  20        681.36        438.94       726.61 o                         
  -5   7  20          9.96       -965.34       647.32 o                         
  -4   7  20         49.84        100.03       540.21 o                         
  -3   7  20        330.08        591.37       514.72 o                         
  -2   7  20         65.48        810.19       506.96 o                         
  -1   7  20        208.99       -286.61       483.22 o                         
   0   7  20        186.21        -71.26       464.56 o                         
   1   7  20        287.29       -267.91       589.42 o                         
   2   7  20        410.52        116.63       639.16 o                         
   3   7  20        108.35        631.98       759.87 o                         
   4   7  20         22.29        575.24       657.88 o                         
   5   7  20        434.26       -166.16       717.98 o                         
   6   7  20        231.54        690.54      1607.98 o                         
  -6   8  20       4232.68       3903.32      1039.91 o                         
  -5   8  20       5711.22       5561.28      1342.04 o                         
  -4   8  20        746.09        -25.82       987.17 o                         
  -3   8  20        440.30        290.26       652.52 o                         
  -2   8  20        340.40       -724.28       482.85 o                         
  -1   8  20        438.34        948.73       551.08 o                         
   0   8  20       1619.28       1519.96      1623.21 o                         
   1   8  20       6063.39       5566.20      1090.66 o                         
   2   8  20       2013.92       1084.56       920.98 o                         
   3   8  20       1680.66       2108.80       894.09 o                         
   4   8  20       5474.00       5336.66      1234.33 o                         
   5   8  20       1100.98        723.81       779.46 o                         
  -4   9  20        507.06       -223.95      1011.69 o                         
  -3   9  20       6250.16       6380.12      1045.79 o                         
  -2   9  20      12282.43      13374.22      1768.27 o                         
  -1   9  20       3203.82       2666.12       810.60 o                         
   0   9  20        186.23        841.01       675.76 o                         
   1   9  20       3912.67       3217.25       926.73 o                         
   2   9  20       7288.51       7865.96      1265.04 o                         
   3   9  20       7244.40       7705.75      1234.85 o                         
  -2  10  20        270.31        134.66       783.88 o                         
  -1  10  20       2945.28       4385.21      1050.43 o                         
   0  10  20       1992.54       1085.27       762.52 o                         
   1  10  20        709.01       1644.92       851.19 o                         
  -9   1  21        712.90       -961.12       668.34 o                         
  -8   1  21        175.17       -241.59       776.40 o                         
  -7   1  21         51.43        438.72       605.33 o                         
  -6   1  21        438.85        367.24       570.80 o                         
  -5   1  21        864.10       1667.15       563.14 o                         
  -4   1  21       1610.58       1743.40       542.55 o                         
  -3   1  21      16875.55      16642.49      1176.95 o                         
  -2   1  21      11973.68      13959.45      1072.64 o                         
  -1   1  21          1.45        414.98       389.93 o                         
   0   1  21       3864.91       3830.34       608.07 o                         
   1   1  21       3834.29       5186.43       644.76 o                         
   2   1  21       2823.37       2554.45       747.60 o                         
   3   1  21       7694.48       6445.33      1039.38 o                         
   4   1  21       6834.55       5995.81      1008.88 o                         
   5   1  21        266.02        430.83       561.34 o                         
   6   1  21       9497.32      10919.07      1283.83 o                         
   7   1  21      10369.74      12881.42      1235.48 o                         
   8   1  21       1799.11       1272.40       822.56 o                         
  -9   2  21        752.81       1892.64       740.74 o                         
  -8   2  21         70.27       -104.37       606.78 o                         
  -7   2  21       6792.77       5186.23       921.33 o                         
  -6   2  21      11245.96      12076.54      1261.23 o                         
  -5   2  21       5157.06       4367.11       817.11 o                         
  -4   2  21        139.42        431.19       649.01 o                         
  -3   2  21       2002.03       1723.97       728.63 o                         
  -2   2  21       4630.32       3951.98       754.88 o                         
  -1   2  21       4601.77       6019.31       758.73 o                         
   0   2  21      12021.62      11915.08      1154.93 o                         
   1   2  21       3887.79       4493.66       618.26 o                         
   2   2  21        709.53        506.30       471.01 o                         
   3   2  21      10767.58      10499.56      1272.23 o                         
   4   2  21       9258.16       9348.37      1098.03 o                         
   5   2  21       1558.99       1711.38       688.14 o                         
   6   2  21         53.93        402.62       636.65 o                         
   7   2  21        266.19       -155.21       805.04 o                         
  -8   3  21       3599.52       2991.13       757.37 o                         
  -7   3  21        585.12       1291.07       663.73 o                         
  -6   3  21       1885.47       1930.78       676.64 o                         
  -5   3  21       7342.30       9460.10      1223.62 o                         
  -4   3  21      11504.86      10923.55      1106.23 o                         
  -3   3  21       4547.18       3450.59       824.64 o                         
  -2   3  21        226.55         -2.38       515.06 o                         
  -1   3  21        644.96       1212.63       434.49 o                         
   0   3  21       2134.39        743.63       424.81 o                         
   1   3  21      10498.39      10018.65      1048.71 o                         
   2   3  21       8845.71       8287.24      1181.42 o                         
   3   3  21        873.83       1262.61       574.71 o                         
   4   3  21        552.25        828.49       542.54 o                         
   5   3  21       2968.79       3511.71       801.88 o                         
   6   3  21       1099.33       -147.22       789.65 o                         
   7   3  21        792.52        115.54       940.61 o                         
  -8   4  21        117.26       -178.96       546.95 o                         
  -7   4  21        146.52        242.96       698.96 o                         
  -6   4  21         51.36        694.64       666.03 o                         
  -5   4  21        399.05        508.88       546.00 o                         
  -4   4  21       6070.03       6857.72       939.50 o                         
  -3   4  21       1605.35       1131.56       556.01 o                         
  -2   4  21       3088.80       3254.31       681.98 o                         
  -1   4  21       3779.82       2595.93       734.25 o                         
   0   4  21        123.77        419.50       476.02 o                         
   1   4  21         14.06       -109.81       420.55 o                         
   2   4  21        236.05        811.94       550.40 o                         
   3   4  21        224.70         49.65       554.06 o                         
   4   4  21        455.11        -91.43       565.58 o                         
   5   4  21       5701.67       4600.80      2279.38 o                         
   6   4  21       1979.68       3229.23       881.90 o                         
   7   4  21        332.83        886.83       739.35 o                         
  -8   5  21        237.31       -264.45       702.99 o                         
  -7   5  21         10.69       -803.55       535.70 o                         
  -6   5  21          2.57        448.48       578.53 o                         
  -5   5  21        769.13        351.04       574.15 o                         
  -4   5  21       1727.14       2091.82       712.69 o                         
  -3   5  21       1619.89        839.72       581.45 o                         
  -2   5  21         63.73        -26.78       547.90 o                         
  -1   5  21        164.45        357.72       485.16 o                         
   0   5  21       2983.62       4571.84       710.65 o                         
   1   5  21       1172.60        665.54       874.73 o                         
   2   5  21         84.66        981.95       498.34 o                         
   3   5  21         42.13       -411.98       793.06 o                         
   4   5  21        145.40        199.08       694.46 o                         
   5   5  21        165.98       -328.91       640.79 o                         
   6   5  21       1242.81       1858.09       880.84 o                         
  -7   6  21        552.50        307.27       684.59 o                         
  -6   6  21       1885.51       1996.92       793.79 o                         
  -5   6  21       3490.24       5669.25      1048.24 o                         
  -4   6  21       2685.60       2551.63       667.22 o                         
  -3   6  21        112.45       -395.05       468.57 o                         
  -2   6  21       6933.06       8047.21      1122.81 o                         
  -1   6  21      12273.96      13132.05      1112.93 o                         
   0   6  21       8697.02       8826.14       967.85 o                         
   1   6  21        624.70       1088.33       560.75 o                         
   2   6  21          5.49        372.94       625.20 o                         
   3   6  21        671.49        874.35       558.49 o                         
   4   6  21       6814.91       6884.16      1495.65 o                         
   5   6  21      12171.01      13735.15      1550.10 o                         
   6   6  21       2623.78       2820.24      1272.40 o                         
  -6   7  21          4.44       1918.49      1437.75 o                         
  -5   7  21       5017.97       5896.36      1197.11 o                         
  -4   7  21       6721.37       7129.12       994.47 o                         
  -3   7  21       2550.34       3728.38       840.31 o                         
  -2   7  21       1332.65       1369.44       597.09 o                         
  -1   7  21       2680.26       2619.03       723.61 o                         
   0   7  21         47.04         51.09       523.61 o                         
   1   7  21      11480.62      12117.35      1451.99 o                         
   2   7  21      14961.01      19128.46      1854.47 o
[truncated: 42,850 more chars]
